# Supplementary material for: Modelling the Structure and Dynamics of Biological Pathways
Source: PLoS Biol. 2016 Aug 10;14(8):e1002530. doi: 10.1371/journal.pbio.1002530 (PMC4980033; doi:10.1371/journal.pbio.1002530)
Supplement: S1 GraphML — (GRAPHML) [file pbio.1002530.s003.graphml]

<?xml version="1.0" encoding="UTF-8" standalone="no"?>
<graphml xmlns="http://graphml.graphdrawing.org/xmlns" xmlns:java="http://www.yworks.com/xml/yfiles-common/1.0/java" xmlns:sys="http://www.yworks.com/xml/yfiles-common/markup/primitives/2.0" xmlns:x="http://www.yworks.com/xml/yfiles-common/markup/2.0" xmlns:xsi="http://www.w3.org/2001/XMLSchema-instance" xmlns:y="http://www.yworks.com/xml/graphml" xmlns:yed="http://www.yworks.com/xml/yed/3" xsi:schemaLocation="http://graphml.graphdrawing.org/xmlns http://www.yworks.com/xml/schema/graphml/1.1/ygraphml.xsd">
  <!--Created by yEd 3.14.4-->
  <key attr.name="Description" attr.type="string" for="graph" id="d0"/>
  <key for="port" id="d1" yfiles.type="portgraphics"/>
  <key for="port" id="d2" yfiles.type="portgeometry"/>
  <key for="port" id="d3" yfiles.type="portuserdata"/>
  <key attr.name="url" attr.type="string" for="node" id="d4"/>
  <key attr.name="description" attr.type="string" for="node" id="d5"/>
  <key for="node" id="d6" yfiles.type="nodegraphics"/>
  <key for="graphml" id="d7" yfiles.type="resources"/>
  <key attr.name="url" attr.type="string" for="edge" id="d8"/>
  <key attr.name="description" attr.type="string" for="edge" id="d9"/>
  <key for="edge" id="d10" yfiles.type="edgegraphics"/>
  <graph edgedefault="directed" id="G">
    <data key="d0"/>
    <node id="n0">
      <data key="d6">
        <y:ShapeNode>
          <y:Geometry height="4515.770738367283" width="2938.720517787874" x="2497.0309678935846" y="685.4168820182467"/>
          <y:Fill color="#F2EAC9" transparent="false"/>
          <y:BorderStyle color="#0000FF" type="line" width="3.0"/>
          <y:NodeLabel alignment="center" autoSizePolicy="content" fontFamily="Arial Black" fontSize="24" fontStyle="bold" hasBackgroundColor="false" hasLineColor="false" height="37.84375" modelName="internal" modelPosition="t" textColor="#000000" visible="true" width="327.8359375" x="1305.442290143937" y="4.0">*PLASMA MEMBRANE*</y:NodeLabel>
          <y:Shape type="roundrectangle"/>
        </y:ShapeNode>
      </data>
    </node>
    <node id="n1">
      <data key="d6">
        <y:ShapeNode>
          <y:Geometry height="4298.917968027798" width="2688.6813748450268" x="2625.320720799188" y="795.9430115588775"/>
          <y:Fill color="#FFFFE7" transparent="false"/>
          <y:BorderStyle color="#000000" type="line" width="3.0"/>
          <y:NodeLabel alignment="center" autoSizePolicy="node_size" configuration="CroppingLabel" fontFamily="Arial Black" fontSize="24" fontStyle="plain" hasBackgroundColor="false" hasLineColor="false" height="4298.917968027798" modelName="internal" modelPosition="c" textColor="#000000" visible="true" width="2688.6813748450268" x="0.0" y="0.0">*CYTOPLASM*</y:NodeLabel>
          <y:Shape type="roundrectangle"/>
        </y:ShapeNode>
      </data>
    </node>
    <node id="n2">
      <data key="d6">
        <y:ShapeNode>
          <y:Geometry height="2210.1372835983047" width="2427.758689301471" x="2750.2076497448206" y="2761.6907004305817"/>
          <y:Fill color="#F2EAC9" transparent="false"/>
          <y:BorderStyle color="#FF0000" type="line" width="3.0"/>
          <y:NodeLabel alignment="center" autoSizePolicy="node_width" configuration="CroppingLabel" fontFamily="Arial Black" fontSize="25" fontStyle="plain" hasBackgroundColor="false" hasLineColor="false" height="41.25390625" modelName="internal" modelPosition="b" textColor="#000000" visible="true" width="2427.758689301471" x="0.0" y="2164.883377348305">*OUTER MITOCHONDRIAL MEMBRANE*</y:NodeLabel>
          <y:Shape type="roundrectangle"/>
        </y:ShapeNode>
      </data>
    </node>
    <node id="n3">
      <data key="d6">
        <y:ShapeNode>
          <y:Geometry height="2059.7792624152953" width="2259.653613554632" x="2823.116624440491" y="2845.2522166336194"/>
          <y:Fill color="#F2CFFF" transparent="false"/>
          <y:BorderStyle color="#0000FF" type="line" width="3.0"/>
          <y:NodeLabel alignment="center" autoSizePolicy="content" fontFamily="Arial Black" fontSize="25" fontStyle="plain" hasBackgroundColor="false" hasLineColor="false" height="39.25390625" modelName="internal" modelPosition="b" textColor="#000000" visible="true" width="494.27099609375" x="882.691308730441" y="2016.5253561652953">*OUTER MITOCHONDRIAL MATRIX*</y:NodeLabel>
          <y:Shape type="roundrectangle"/>
        </y:ShapeNode>
      </data>
    </node>
    <node id="n4">
      <data key="d6">
        <y:ShapeNode>
          <y:Geometry height="1914.5370935521764" width="2101.47220945417" x="2893.438130796596" y="2918.154496133531"/>
          <y:Fill color="#F2EAC9" transparent="false"/>
          <y:BorderStyle color="#FF0000" type="line" width="3.0"/>
          <y:NodeLabel alignment="center" autoSizePolicy="node_width" configuration="CroppingLabel" fontFamily="Arial Black" fontSize="25" fontStyle="plain" hasBackgroundColor="false" hasLineColor="false" height="41.25390625" modelName="internal" modelPosition="b" textColor="#000000" visible="true" width="2101.47220945417" x="0.0" y="1869.2831873021769">*INNER MITOCHONDRIAL MEMBRANE*</y:NodeLabel>
          <y:Shape type="roundrectangle"/>
        </y:ShapeNode>
      </data>
    </node>
    <node id="n5">
      <data key="d6">
        <y:ShapeNode>
          <y:Geometry height="20.0" width="100.0" x="3755.8418079195153" y="2761.6907004305817"/>
          <y:Fill color="#CCFFFF" transparent="false"/>
          <y:BorderStyle color="#000000" type="line" width="1.0"/>
          <y:NodeLabel alignment="center" autoSizePolicy="node_width" fontFamily="Arial Black" fontSize="13" fontStyle="plain" hasBackgroundColor="false" hasLineColor="false" height="22.33203125" modelName="internal" modelPosition="c" textColor="#000000" visible="true" width="100.0" x="0.0" y="-1.166015625">MCP2</y:NodeLabel>
          <y:Shape type="roundrectangle"/>
        </y:ShapeNode>
      </data>
    </node>
    <node id="n6">
      <data key="d5"><![CDATA[Phosphoglycerate mutase (PGAM) catalyzes the reversible reaction of 3-phosphoglycerate (3-PGA) to 2-phosphoglycerate (2-PGA) in the glycolytic pathway. The PGAM is a dimeric enzyme containing, in different tissues, different proportions of a slow-migrating muscle (MM) isozyme, a fast-migrating brain (BB) isozyme, and a hybrid form (MB). This gene encodes muscle-specific PGAM subunit. Mutations in this gene cause muscle phosphoglycerate mutase eficiency, also known as glycogen storage disease X. (provided by RefSeq) ]]></data>
      <data key="d6">
        <y:ShapeNode>
          <y:Geometry height="40.0" width="100.0" x="3782.3557567375465" y="2148.4390953844836"/>
          <y:Fill color="#FFFF99" transparent="false"/>
          <y:BorderStyle color="#000000" type="line" width="1.0"/>
          <y:NodeLabel alignment="center" autoSizePolicy="node_width" fontFamily="Arial Black" fontSize="13" fontStyle="plain" hasBackgroundColor="false" hasLineColor="false" height="40.6640625" modelName="internal" modelPosition="c" textColor="#000000" visible="true" width="100.0" x="0.0" y="-0.33203125">PGAM1:
PGAM2</y:NodeLabel>
          <y:Shape type="roundrectangle"/>
        </y:ShapeNode>
      </data>
    </node>
    <node id="n7">
      <data key="d6">
        <y:ShapeNode>
          <y:Geometry height="20.0" width="20.0" x="3717.970141282307" y="2158.4390953844836"/>
          <y:Fill color="#FFFF99" transparent="false"/>
          <y:BorderStyle color="#000000" type="line" width="1.0"/>
          <y:NodeLabel alignment="center" autoSizePolicy="node_width" fontFamily="Arial" fontSize="13" fontStyle="plain" hasBackgroundColor="false" hasLineColor="false" height="18.5234375" modelName="internal" modelPosition="c" textColor="#000000" visible="true" width="20.0" x="0.0" y="0.73828125">B</y:NodeLabel>
          <y:Shape type="ellipse"/>
        </y:ShapeNode>
      </data>
    </node>
    <node id="n8">
      <data key="d6">
        <y:ShapeNode>
          <y:Geometry height="20.0" width="20.0" x="3696.4025487054114" y="1778.1341145590854"/>
          <y:Fill color="#FFFF99" transparent="false"/>
          <y:BorderStyle color="#000000" type="line" width="1.0"/>
          <y:NodeLabel alignment="center" autoSizePolicy="node_width" fontFamily="Arial" fontSize="13" fontStyle="plain" hasBackgroundColor="false" hasLineColor="false" height="18.5234375" modelName="internal" modelPosition="c" textColor="#000000" visible="true" width="20.0" x="0.0" y="0.73828125">O</y:NodeLabel>
          <y:Shape type="ellipse"/>
        </y:ShapeNode>
      </data>
    </node>
    <node id="n9">
      <data key="d6">
        <y:ShapeNode>
          <y:Geometry height="40.0" width="100.0" x="3767.203250824551" y="1768.1341145590854"/>
          <y:Fill color="#FFFF99" transparent="false"/>
          <y:BorderStyle color="#000000" type="line" width="1.0"/>
          <y:NodeLabel alignment="center" autoSizePolicy="node_width" fontFamily="Arial Black" fontSize="13" fontStyle="plain" hasBackgroundColor="false" hasLineColor="false" height="22.33203125" modelName="internal" modelPosition="c" textColor="#000000" visible="true" width="100.0" x="0.0" y="8.833984375">&lt;4&gt; GAPDH</y:NodeLabel>
          <y:Shape type="roundrectangle"/>
        </y:ShapeNode>
      </data>
    </node>
    <node id="n10">
      <data key="d6">
        <y:ShapeNode>
          <y:Geometry height="20.0" width="20.0" x="4289.408706139454" y="1351.2199529929553"/>
          <y:Fill color="#CC99FF" transparent="false"/>
          <y:BorderStyle color="#000000" type="line" width="1.0"/>
          <y:NodeLabel alignment="center" autoSizePolicy="content" fontFamily="Arial Black" fontSize="13" fontStyle="plain" hasBackgroundColor="false" hasLineColor="false" height="22.33203125" modelName="internal" modelPosition="c" textColor="#000000" visible="true" width="24.94091796875" x="-2.470458984375" y="-1.166015625">OR</y:NodeLabel>
          <y:Shape type="ellipse"/>
        </y:ShapeNode>
      </data>
    </node>
    <node id="n11">
      <data key="d6">
        <y:ShapeNode>
          <y:Geometry height="20.0" width="100.0" x="4356.723160536899" y="1385.2709369228673"/>
          <y:Fill color="#CCFFFF" transparent="false"/>
          <y:BorderStyle color="#000000" type="line" width="1.0"/>
          <y:NodeLabel alignment="center" autoSizePolicy="node_width" fontFamily="Arial Black" fontSize="13" fontStyle="plain" hasBackgroundColor="false" hasLineColor="false" height="22.33203125" modelName="internal" modelPosition="c" textColor="#000000" visible="true" width="100.0" x="0.0" y="-1.166015625">FBP2</y:NodeLabel>
          <y:Shape type="roundrectangle"/>
        </y:ShapeNode>
      </data>
    </node>
    <node id="n12">
      <data key="d6">
        <y:ShapeNode>
          <y:Geometry height="20.0" width="100.0" x="4356.723160536899" y="1318.9195367937414"/>
          <y:Fill color="#CCFFFF" transparent="false"/>
          <y:BorderStyle color="#000000" type="line" width="1.0"/>
          <y:NodeLabel alignment="center" autoSizePolicy="node_width" fontFamily="Arial Black" fontSize="13" fontStyle="plain" hasBackgroundColor="false" hasLineColor="false" height="22.33203125" modelName="internal" modelPosition="c" textColor="#000000" visible="true" width="100.0" x="0.0" y="-1.166015625">FBP1</y:NodeLabel>
          <y:Shape type="roundrectangle"/>
        </y:ShapeNode>
      </data>
    </node>
    <node id="n13">
      <data key="d6">
        <y:ShapeNode>
          <y:Geometry height="20.0" width="20.0" x="4206.8769775892515" y="1351.2199529929553"/>
          <y:Fill color="#9999FF" transparent="false"/>
          <y:BorderStyle color="#000000" type="line" width="1.0"/>
          <y:NodeLabel alignment="center" autoSizePolicy="node_width" fontFamily="Arial" fontSize="13" fontStyle="plain" hasBackgroundColor="false" hasLineColor="false" height="18.5234375" modelName="internal" modelPosition="c" textColor="#000000" visible="true" width="20.0" x="0.0" y="0.73828125">C</y:NodeLabel>
          <y:Shape type="ellipse"/>
        </y:ShapeNode>
      </data>
    </node>
    <node id="n14">
      <data key="d6">
        <y:ShapeNode>
          <y:Geometry height="20.0" width="20.0" x="3911.3322875530303" y="1155.786381141114"/>
          <y:Fill color="#FFFF99" transparent="false"/>
          <y:BorderStyle color="#000000" type="line" width="1.0"/>
          <y:NodeLabel alignment="center" autoSizePolicy="node_width" fontFamily="Arial" fontSize="13" fontStyle="plain" hasBackgroundColor="false" hasLineColor="false" height="18.5234375" modelName="internal" modelPosition="c" textColor="#000000" visible="true" width="20.0" x="0.0" y="0.73828125">O</y:NodeLabel>
          <y:Shape type="ellipse"/>
        </y:ShapeNode>
      </data>
    </node>
    <node id="n15">
      <data key="d6">
        <y:ShapeNode>
          <y:Geometry height="40.0" width="100.0" x="3975.4798196743404" y="1145.786381141114"/>
          <y:Fill color="#FFFF99" transparent="false"/>
          <y:BorderStyle color="#000000" type="line" width="1.0"/>
          <y:NodeLabel alignment="center" autoSizePolicy="node_width" fontFamily="Arial Black" fontSize="13" fontStyle="plain" hasBackgroundColor="false" hasLineColor="false" height="40.6640625" modelName="internal" modelPosition="c" textColor="#000000" visible="true" width="100.0" x="0.0" y="-0.33203125">GPI:
GPI</y:NodeLabel>
          <y:Shape type="roundrectangle"/>
        </y:ShapeNode>
      </data>
    </node>
    <node id="n16">
      <data key="d6">
        <y:ShapeNode>
          <y:Geometry height="35.0" width="80.0" x="4009.839636991366" y="2526.8145266437423"/>
          <y:Fill color="#FFFFFF" transparent="false"/>
          <y:BorderStyle color="#000000" type="line" width="1.0"/>
          <y:NodeLabel alignment="center" autoSizePolicy="content" fontFamily="Arial" fontSize="13" fontStyle="plain" hasBackgroundColor="false" hasLineColor="false" height="33.046875" modelName="internal" modelPosition="c" textColor="#000000" visible="true" width="65.064453125" x="7.4677734375" y="0.9765625">&lt;2&gt;ADP-&gt;
&lt;2&gt;ATP</y:NodeLabel>
          <y:Shape type="trapezoid2"/>
        </y:ShapeNode>
      </data>
    </node>
    <node id="n17">
      <data key="d6">
        <y:ShapeNode>
          <y:Geometry height="35.0" width="60.0" x="4041.523478755401" y="1394.3066673633225"/>
          <y:Fill color="#FFFFFF" transparent="false"/>
          <y:BorderStyle color="#000000" type="line" width="1.0"/>
          <y:NodeLabel alignment="center" autoSizePolicy="content" fontFamily="Arial" fontSize="13" fontStyle="plain" hasBackgroundColor="false" hasLineColor="false" height="33.046875" modelName="internal" modelPosition="c" textColor="#000000" visible="true" width="41.20361328125" x="9.398193359375" y="0.9765625">ATP-&gt;
ADP</y:NodeLabel>
          <y:Shape type="trapezoid2"/>
        </y:ShapeNode>
      </data>
    </node>
    <node id="n18">
      <data key="d6">
        <y:ShapeNode>
          <y:Geometry height="20.0" width="20.0" x="3960.6526877732294" y="2761.6907004305817"/>
          <y:Fill color="#00CCFF" transparent="false"/>
          <y:BorderStyle color="#000000" type="line" width="1.0"/>
          <y:NodeLabel alignment="center" autoSizePolicy="node_width" fontFamily="Arial" fontSize="13" fontStyle="plain" hasBackgroundColor="false" hasLineColor="false" height="18.5234375" modelName="internal" modelPosition="c" textColor="#000000" visible="true" width="20.0" x="0.0" y="0.73828125">T</y:NodeLabel>
          <y:Shape type="ellipse"/>
        </y:ShapeNode>
      </data>
    </node>
    <node id="n19">
      <data key="d6">
        <y:ShapeNode>
          <y:Geometry height="20.0" width="20.0" x="3828.9127752166733" y="2344.841585797181"/>
          <y:Fill color="#CC99FF" transparent="false"/>
          <y:BorderStyle color="#000000" type="line" width="1.0"/>
          <y:NodeLabel alignment="center" autoSizePolicy="content" fontFamily="Arial Black" fontSize="13" fontStyle="plain" hasBackgroundColor="false" hasLineColor="false" height="22.33203125" modelName="internal" modelPosition="c" textColor="#000000" visible="true" width="24.94091796875" x="-2.470458984375" y="-1.166015625">OR</y:NodeLabel>
          <y:Shape type="ellipse"/>
        </y:ShapeNode>
      </data>
    </node>
    <node id="n20">
      <data key="d6">
        <y:ShapeNode>
          <y:Geometry height="20.0" width="20.0" x="3585.6018465862708" y="2397.173728654325"/>
          <y:Fill color="#FFFF99" transparent="false"/>
          <y:BorderStyle color="#000000" type="line" width="1.0"/>
          <y:NodeLabel alignment="center" autoSizePolicy="node_width" fontFamily="Arial" fontSize="13" fontStyle="plain" hasBackgroundColor="false" hasLineColor="false" height="18.5234375" modelName="internal" modelPosition="c" textColor="#000000" visible="true" width="20.0" x="0.0" y="0.73828125">O</y:NodeLabel>
          <y:Shape type="ellipse"/>
        </y:ShapeNode>
      </data>
    </node>
    <node id="n21">
      <data key="d6">
        <y:ShapeNode>
          <y:Geometry height="20.0" width="20.0" x="3586.5697732182143" y="2344.841585797181"/>
          <y:Fill color="#FFFF99" transparent="false"/>
          <y:BorderStyle color="#000000" type="line" width="1.0"/>
          <y:NodeLabel alignment="center" autoSizePolicy="node_width" fontFamily="Arial" fontSize="13" fontStyle="plain" hasBackgroundColor="false" hasLineColor="false" height="18.5234375" modelName="internal" modelPosition="c" textColor="#000000" visible="true" width="20.0" x="0.0" y="0.73828125">O</y:NodeLabel>
          <y:Shape type="ellipse"/>
        </y:ShapeNode>
      </data>
    </node>
    <node id="n22">
      <data key="d6">
        <y:ShapeNode>
          <y:Geometry height="20.0" width="20.0" x="3585.6018465862708" y="2292.509442940039"/>
          <y:Fill color="#FFFF99" transparent="false"/>
          <y:BorderStyle color="#000000" type="line" width="1.0"/>
          <y:NodeLabel alignment="center" autoSizePolicy="node_width" fontFamily="Arial" fontSize="13" fontStyle="plain" hasBackgroundColor="false" hasLineColor="false" height="18.5234375" modelName="internal" modelPosition="c" textColor="#000000" visible="true" width="20.0" x="0.0" y="0.73828125">O</y:NodeLabel>
          <y:Shape type="ellipse"/>
        </y:ShapeNode>
      </data>
    </node>
    <node id="n23">
      <data key="d6">
        <y:ShapeNode>
          <y:Geometry height="40.0" width="100.0" x="3667.257310901472" y="2387.173728654325"/>
          <y:Fill color="#FFFF99" transparent="false"/>
          <y:BorderStyle color="#000000" type="line" width="1.0"/>
          <y:NodeLabel alignment="center" autoSizePolicy="node_width" fontFamily="Arial Black" fontSize="13" fontStyle="plain" hasBackgroundColor="false" hasLineColor="false" height="40.6640625" modelName="internal" modelPosition="c" textColor="#000000" visible="true" width="100.0" x="0.0" y="-0.33203125">ENO3:
ENO3</y:NodeLabel>
          <y:Shape type="roundrectangle"/>
        </y:ShapeNode>
      </data>
    </node>
    <node id="n24">
      <data key="d6">
        <y:ShapeNode>
          <y:Geometry height="40.0" width="100.0" x="3667.257310901472" y="2334.841585797181"/>
          <y:Fill color="#FFFF99" transparent="false"/>
          <y:BorderStyle color="#000000" type="line" width="1.0"/>
          <y:NodeLabel alignment="center" autoSizePolicy="node_width" fontFamily="Arial Black" fontSize="13" fontStyle="plain" hasBackgroundColor="false" hasLineColor="false" height="40.6640625" modelName="internal" modelPosition="c" textColor="#000000" visible="true" width="100.0" x="0.0" y="-0.33203125">ENO2:
ENO2</y:NodeLabel>
          <y:Shape type="roundrectangle"/>
        </y:ShapeNode>
      </data>
    </node>
    <node id="n25">
      <data key="d6">
        <y:ShapeNode>
          <y:Geometry height="40.0" width="100.0" x="3667.257310901472" y="2282.509442940039"/>
          <y:Fill color="#FFFF99" transparent="false"/>
          <y:BorderStyle color="#000000" type="line" width="1.0"/>
          <y:NodeLabel alignment="center" autoSizePolicy="node_width" fontFamily="Arial Black" fontSize="13" fontStyle="plain" hasBackgroundColor="false" hasLineColor="false" height="40.6640625" modelName="internal" modelPosition="c" textColor="#000000" visible="true" width="100.0" x="0.0" y="-0.33203125">ENO1:
ENO1</y:NodeLabel>
          <y:Shape type="roundrectangle"/>
        </y:ShapeNode>
      </data>
    </node>
    <node id="n26">
      <data key="d6">
        <y:ShapeNode>
          <y:Geometry height="35.0" width="120.0" x="3778.9127752166733" y="1828.1341145590854"/>
          <y:Fill color="#FFFFFF" transparent="false"/>
          <y:BorderStyle color="#000000" type="line" width="1.0"/>
          <y:NodeLabel alignment="center" autoSizePolicy="content" fontFamily="Arial" fontSize="13" fontStyle="plain" hasBackgroundColor="false" hasLineColor="false" height="33.046875" modelName="internal" modelPosition="c" textColor="#000000" visible="true" width="87.458984375" x="16.2705078125" y="0.9765625">&lt;2&gt;NAD+Pi-&gt;
&lt;2&gt;NADH2+H</y:NodeLabel>
          <y:Shape type="trapezoid2"/>
        </y:ShapeNode>
      </data>
    </node>
    <node id="n27">
      <data key="d6">
        <y:ShapeNode>
          <y:Geometry height="35.0" width="80.0" x="4009.839636991366" y="1959.5366049717845"/>
          <y:Fill color="#FFFFFF" transparent="false"/>
          <y:BorderStyle color="#000000" type="line" width="1.0"/>
          <y:NodeLabel alignment="center" autoSizePolicy="content" fontFamily="Arial" fontSize="13" fontStyle="plain" hasBackgroundColor="false" hasLineColor="false" height="33.046875" modelName="internal" modelPosition="c" textColor="#000000" visible="true" width="65.064453125" x="7.4677734375" y="0.9765625">&lt;2&gt;ADP-&gt;
&lt;2&gt;ATP</y:NodeLabel>
          <y:Shape type="trapezoid2"/>
        </y:ShapeNode>
      </data>
    </node>
    <node id="n28">
      <data key="d6">
        <y:ShapeNode>
          <y:Geometry height="20.0" width="20.0" x="3807.203250824551" y="1560.4800961040587"/>
          <y:Fill color="#CC99FF" transparent="false"/>
          <y:BorderStyle color="#000000" type="line" width="1.0"/>
          <y:NodeLabel alignment="center" autoSizePolicy="content" fontFamily="Arial Black" fontSize="13" fontStyle="plain" hasBackgroundColor="false" hasLineColor="false" height="22.33203125" modelName="internal" modelPosition="c" textColor="#000000" visible="true" width="24.94091796875" x="-2.470458984375" y="-1.166015625">OR</y:NodeLabel>
          <y:Shape type="ellipse"/>
        </y:ShapeNode>
      </data>
    </node>
    <node id="n29">
      <data key="d5"><![CDATA[Aldolase_C,_fructose-bisphosphate]]></data>
      <data key="d6">
        <y:ShapeNode>
          <y:Geometry height="20.0" width="100.0" x="3624.7820304644147" y="1612.8122389612022"/>
          <y:Fill color="#CCFFFF" transparent="false"/>
          <y:BorderStyle color="#000000" type="line" width="1.0"/>
          <y:NodeLabel alignment="center" autoSizePolicy="node_width" fontFamily="Arial Black" fontSize="13" fontStyle="plain" hasBackgroundColor="false" hasLineColor="false" height="22.33203125" modelName="internal" modelPosition="c" textColor="#000000" visible="true" width="100.0" x="0.0" y="-1.166015625">ALDOC</y:NodeLabel>
          <y:Shape type="roundrectangle"/>
        </y:ShapeNode>
      </data>
    </node>
    <node id="n30">
      <data key="d5"><![CDATA[Aldolase_B,_fructose-bisphosphate]]></data>
      <data key="d6">
        <y:ShapeNode>
          <y:Geometry height="20.0" width="100.0" x="3624.7820304644147" y="1560.4800961040587"/>
          <y:Fill color="#CCFFFF" transparent="false"/>
          <y:BorderStyle color="#000000" type="line" width="1.0"/>
          <y:NodeLabel alignment="center" autoSizePolicy="node_width" fontFamily="Arial Black" fontSize="13" fontStyle="plain" hasBackgroundColor="false" hasLineColor="false" height="22.33203125" modelName="internal" modelPosition="c" textColor="#000000" visible="true" width="100.0" x="0.0" y="-1.166015625">ALDOB</y:NodeLabel>
          <y:Shape type="roundrectangle"/>
        </y:ShapeNode>
      </data>
    </node>
    <node id="n31">
      <data key="d5"><![CDATA[Aldolase_A,_fructose-bisphosphate]]></data>
      <data key="d6">
        <y:ShapeNode>
          <y:Geometry height="20.0" width="100.0" x="3624.7820304644147" y="1508.1479532469152"/>
          <y:Fill color="#CCFFFF" transparent="false"/>
          <y:BorderStyle color="#000000" type="line" width="1.0"/>
          <y:NodeLabel alignment="center" autoSizePolicy="node_width" fontFamily="Arial Black" fontSize="13" fontStyle="plain" hasBackgroundColor="false" hasLineColor="false" height="22.33203125" modelName="internal" modelPosition="c" textColor="#000000" visible="true" width="100.0" x="0.0" y="-1.166015625">ALDOA</y:NodeLabel>
          <y:Shape type="roundrectangle"/>
        </y:ShapeNode>
      </data>
    </node>
    <node id="n32">
      <data key="d6">
        <y:ShapeNode>
          <y:Geometry height="40.0" width="100.0" x="4115.16290146544" y="1778.1341145590854"/>
          <y:Fill color="#FFFF99" transparent="false"/>
          <y:BorderStyle color="#000000" type="line" width="1.0"/>
          <y:NodeLabel alignment="center" autoSizePolicy="node_width" fontFamily="Arial Black" fontSize="13" fontStyle="plain" hasBackgroundColor="false" hasLineColor="false" height="40.6640625" modelName="internal" modelPosition="c" textColor="#000000" visible="true" width="100.0" x="0.0" y="-0.33203125">TPI1:
TPI1</y:NodeLabel>
          <y:Shape type="roundrectangle"/>
        </y:ShapeNode>
      </data>
    </node>
    <node id="n33">
      <data key="d6">
        <y:ShapeNode>
          <y:Geometry height="20.0" width="20.0" x="4274.3300837205325" y="1788.1341145590854"/>
          <y:Fill color="#FFFF99" transparent="false"/>
          <y:BorderStyle color="#000000" type="line" width="1.0"/>
          <y:NodeLabel alignment="center" autoSizePolicy="node_width" fontFamily="Arial" fontSize="13" fontStyle="plain" hasBackgroundColor="false" hasLineColor="false" height="18.5234375" modelName="internal" modelPosition="c" textColor="#000000" visible="true" width="20.0" x="0.0" y="0.73828125">O</y:NodeLabel>
          <y:Shape type="ellipse"/>
        </y:ShapeNode>
      </data>
    </node>
    <node id="n34">
      <data key="d6">
        <y:ShapeNode>
          <y:Geometry height="20.0" width="20.0" x="4155.16290146544" y="1662.2028153929464"/>
          <y:Fill color="#9999FF" transparent="false"/>
          <y:BorderStyle color="#000000" type="line" width="1.0"/>
          <y:NodeLabel alignment="center" autoSizePolicy="node_width" fontFamily="Arial" fontSize="13" fontStyle="plain" hasBackgroundColor="false" hasLineColor="false" height="18.5234375" modelName="internal" modelPosition="c" textColor="#000000" visible="true" width="20.0" x="0.0" y="0.73828125">C</y:NodeLabel>
          <y:Shape type="ellipse"/>
        </y:ShapeNode>
      </data>
    </node>
    <node id="n35">
      <data key="d6">
        <y:ShapeNode>
          <y:Geometry height="20.0" width="20.0" x="4155.16290146544" y="1712.2028153929464"/>
          <y:Fill color="#9999FF" transparent="false"/>
          <y:BorderStyle color="#000000" type="line" width="1.0"/>
          <y:NodeLabel alignment="center" autoSizePolicy="node_width" fontFamily="Arial" fontSize="13" fontStyle="plain" hasBackgroundColor="false" hasLineColor="false" height="18.5234375" modelName="internal" modelPosition="c" textColor="#000000" visible="true" width="20.0" x="0.0" y="0.73828125">C</y:NodeLabel>
          <y:Shape type="ellipse"/>
        </y:ShapeNode>
      </data>
    </node>
    <node id="n36">
      <data key="d6">
        <y:ShapeNode>
          <y:Geometry height="40.0" width="120.0" x="3932.0825853022725" y="1341.2199529929571"/>
          <y:Fill color="#FFFF99" transparent="false"/>
          <y:BorderStyle color="#000000" type="line" width="1.0"/>
          <y:NodeLabel alignment="center" autoSizePolicy="node_width" fontFamily="Arial Black" fontSize="13" fontStyle="plain" hasBackgroundColor="false" hasLineColor="false" height="22.33203125" modelName="internal" modelPosition="c" textColor="#000000" visible="true" width="120.0" x="0.0" y="8.833984375">&lt;4&gt; PFK</y:NodeLabel>
          <y:Shape type="roundrectangle"/>
        </y:ShapeNode>
      </data>
    </node>
    <node id="n37">
      <data key="d6">
        <y:ShapeNode>
          <y:Geometry height="20.0" width="20.0" x="3838.432307883344" y="1351.2199529929571"/>
          <y:Fill color="#FFFF99" transparent="false"/>
          <y:BorderStyle color="#000000" type="line" width="1.0"/>
          <y:NodeLabel alignment="center" autoSizePolicy="node_width" fontFamily="Arial" fontSize="13" fontStyle="plain" hasBackgroundColor="false" hasLineColor="false" height="18.5234375" modelName="internal" modelPosition="c" textColor="#000000" visible="true" width="20.0" x="0.0" y="0.73828125">O</y:NodeLabel>
          <y:Shape type="ellipse"/>
        </y:ShapeNode>
      </data>
    </node>
    <node id="n38">
      <data key="d6">
        <y:ShapeNode>
          <y:Geometry height="20.0" width="20.0" x="3744.7820304644147" y="1351.2199529929553"/>
          <y:Fill color="#CC99FF" transparent="false"/>
          <y:BorderStyle color="#000000" type="line" width="1.0"/>
          <y:NodeLabel alignment="center" autoSizePolicy="content" fontFamily="Arial Black" fontSize="13" fontStyle="plain" hasBackgroundColor="false" hasLineColor="false" height="22.33203125" modelName="internal" modelPosition="c" textColor="#000000" visible="true" width="24.94091796875" x="-2.470458984375" y="-1.166015625">OR</y:NodeLabel>
          <y:Shape type="ellipse"/>
        </y:ShapeNode>
      </data>
    </node>
    <node id="n39">
      <data key="d5"><![CDATA[Hexokinase1

Entrez Gene summary for HK1:
    Hexokinases phosphorylate glucose to produce glucose-6-phosphate, the first step in most glucose metabolism pathways.   This gene encodes a ubiquitous form of hexokinase which localizes to the outer membrane of mitochondria. Mutations in  this gene have been associated with hemolytic anemia due to hexokinase deficiency. Alternative splicing of this gene   results in five transcript variants which encode different isoforms, some of which are tissue-specific. Each isoform has a distinct N-terminus; the remainder of the protein is identical among all the isoforms. A sixth transcript variant has been described, but due to the presence of several stop codons, it is not thought to encode a protein.  (provided by RefSeq)

summary for HK1:
    Mitochondrial Hexokinases catalyze the first essential step of glucose metabolism, the conversion of glucose  into glucose-6-phosphate. This directly couples extramitochondrial glycolysis to intramitochondrial  oxidative phosphorylation. There are two subtypes of mitochondrial hexokinases, HK1 and HK2, each of which has four isozymes designated hexokinase I, II, III and IV. HK1 and HK2 are both localized to the outer mitochondrial membrane, with HK1 being found in nervous tissue and HK2 in insulin-responsive tissues such as  skeletal muscle. Activation of mitochondrial hexokinases is regulated by Akt/PKB-mediated phosphorylation and they are subject to inhibiton by their end product, glucose-6-phosphate. In addition to glucose   metabolism, mitochondrial hexokinases have been implicated in antiapoptotic and cell survival signaling.]]></data>
      <data key="d6">
        <y:ShapeNode>
          <y:Geometry height="20.0" width="100.0" x="3975.4798196743404" y="985.6030168024813"/>
          <y:Fill color="#CCFFFF" transparent="false"/>
          <y:BorderStyle color="#000000" type="line" width="1.0"/>
          <y:NodeLabel alignment="center" autoSizePolicy="node_width" fontFamily="Arial Black" fontSize="13" fontStyle="plain" hasBackgroundColor="false" hasLineColor="false" height="22.33203125" modelName="internal" modelPosition="c" textColor="#000000" visible="true" width="100.0" x="0.0" y="-1.166015625">HK1</y:NodeLabel>
          <y:Shape type="roundrectangle"/>
        </y:ShapeNode>
      </data>
    </node>
    <node id="n40">
      <data key="d6">
        <y:ShapeNode>
          <y:Geometry height="35.0" width="60.0" x="4221.885005880257" y="1005.6030168024813"/>
          <y:Fill color="#FFFFFF" transparent="false"/>
          <y:BorderStyle color="#000000" type="line" width="1.0"/>
          <y:NodeLabel alignment="center" autoSizePolicy="content" fontFamily="Arial" fontSize="13" fontStyle="plain" hasBackgroundColor="false" hasLineColor="false" height="33.046875" modelName="internal" modelPosition="c" textColor="#000000" visible="true" width="41.20361328125" x="9.398193359375" y="0.9765625">ATP-&gt;
ADP</y:NodeLabel>
          <y:Shape type="trapezoid2"/>
        </y:ShapeNode>
      </data>
    </node>
    <node id="n41">
      <data key="d6">
        <y:ShapeNode>
          <y:Geometry height="20.0" width="20.0" x="4171.885005880257" y="985.6030168024813"/>
          <y:Fill color="#F0FFFF" transparent="false"/>
          <y:BorderStyle color="#000000" type="line" width="1.0"/>
          <y:NodeLabel alignment="center" autoSizePolicy="node_width" fontFamily="Arial" fontSize="13" fontStyle="plain" hasBackgroundColor="false" hasLineColor="false" height="18.5234375" modelName="internal" modelPosition="c" textColor="#000000" visible="true" width="20.0" x="0.0" y="0.73828125">P</y:NodeLabel>
          <y:Shape type="ellipse"/>
        </y:ShapeNode>
      </data>
    </node>
    <node id="n42">
      <data key="d6">
        <y:ShapeNode>
          <y:Geometry height="35.0" width="60.0" x="3110.1453655573323" y="2397.173728654325"/>
          <y:Fill color="#FFFFFF" transparent="false"/>
          <y:BorderStyle color="#000000" type="line" width="1.0"/>
          <y:NodeLabel alignment="center" autoSizePolicy="content" fontFamily="Arial" fontSize="13" fontStyle="plain" hasBackgroundColor="false" hasLineColor="false" height="33.046875" modelName="internal" modelPosition="c" textColor="#000000" visible="true" width="42.64453125" x="8.677734375" y="0.9765625">GTP-&gt;
GDP</y:NodeLabel>
          <y:Shape type="trapezoid2"/>
        </y:ShapeNode>
      </data>
    </node>
    <node id="n43">
      <data key="d6">
        <y:ShapeNode>
          <y:Geometry height="20.0" width="20.0" x="3200.1453655573323" y="2439.2928310035313"/>
          <y:Fill color="#9999FF" transparent="false"/>
          <y:BorderStyle color="#000000" type="line" width="1.0"/>
          <y:NodeLabel alignment="center" autoSizePolicy="node_width" fontFamily="Arial" fontSize="13" fontStyle="plain" hasBackgroundColor="false" hasLineColor="false" height="18.5234375" modelName="internal" modelPosition="c" textColor="#000000" visible="true" width="20.0" x="0.0" y="0.73828125">C</y:NodeLabel>
          <y:Shape type="ellipse"/>
        </y:ShapeNode>
      </data>
    </node>
    <node id="n44">
      <data key="d6">
        <y:ShapeNode>
          <y:Geometry height="20.0" width="20.0" x="4211.747598024377" y="1155.786381141114"/>
          <y:Fill color="#9999FF" transparent="false"/>
          <y:BorderStyle color="#000000" type="line" width="1.0"/>
          <y:NodeLabel alignment="center" autoSizePolicy="node_width" fontFamily="Arial" fontSize="13" fontStyle="plain" hasBackgroundColor="false" hasLineColor="false" height="18.5234375" modelName="internal" modelPosition="c" textColor="#000000" visible="true" width="20.0" x="0.0" y="0.73828125">C</y:NodeLabel>
          <y:Shape type="ellipse"/>
        </y:ShapeNode>
      </data>
    </node>
    <node id="n45">
      <data key="d6">
        <y:ShapeNode>
          <y:Geometry height="20.0" width="20.0" x="4119.312002126492" y="1155.786381141114"/>
          <y:Fill color="#9999FF" transparent="false"/>
          <y:BorderStyle color="#000000" type="line" width="1.0"/>
          <y:NodeLabel alignment="center" autoSizePolicy="node_width" fontFamily="Arial" fontSize="13" fontStyle="plain" hasBackgroundColor="false" hasLineColor="false" height="18.5234375" modelName="internal" modelPosition="c" textColor="#000000" visible="true" width="20.0" x="0.0" y="0.73828125">C</y:NodeLabel>
          <y:Shape type="ellipse"/>
        </y:ShapeNode>
      </data>
    </node>
    <node id="n46">
      <data key="d6">
        <y:ShapeNode>
          <y:Geometry height="20.0" width="20.0" x="4124.345249039053" y="1351.2199529929553"/>
          <y:Fill color="#9999FF" transparent="false"/>
          <y:BorderStyle color="#000000" type="line" width="1.0"/>
          <y:NodeLabel alignment="center" autoSizePolicy="node_width" fontFamily="Arial" fontSize="13" fontStyle="plain" hasBackgroundColor="false" hasLineColor="false" height="18.5234375" modelName="internal" modelPosition="c" textColor="#000000" visible="true" width="20.0" x="0.0" y="0.73828125">C</y:NodeLabel>
          <y:Shape type="ellipse"/>
        </y:ShapeNode>
      </data>
    </node>
    <node id="n47">
      <data key="d6">
        <y:ShapeNode>
          <y:Geometry height="20.0" width="20.0" x="3967.296177435811" y="1560.4800961040605"/>
          <y:Fill color="#FFCC99" transparent="false"/>
          <y:BorderStyle color="#000000" type="line" width="1.0"/>
          <y:NodeLabel alignment="center" autoSizePolicy="node_width" fontFamily="Arial" fontSize="13" fontStyle="plain" hasBackgroundColor="false" hasLineColor="false" height="18.5234375" modelName="internal" modelPosition="c" textColor="#000000" visible="true" width="20.0" x="0.0" y="0.73828125">D</y:NodeLabel>
          <y:Shape type="ellipse"/>
        </y:ShapeNode>
      </data>
    </node>
    <node id="n48">
      <data key="d6">
        <y:ShapeNode>
          <y:Geometry height="20.0" width="20.0" x="4359.417002831643" y="1554.7534730427255"/>
          <y:Fill color="#FFFF99" transparent="false"/>
          <y:BorderStyle color="#000000" type="line" width="1.0"/>
          <y:NodeLabel alignment="center" autoSizePolicy="node_width" fontFamily="Arial" fontSize="13" fontStyle="plain" hasBackgroundColor="false" hasLineColor="false" height="18.5234375" modelName="internal" modelPosition="c" textColor="#000000" visible="true" width="20.0" x="0.0" y="0.73828125">B</y:NodeLabel>
          <y:Shape type="ellipse"/>
        </y:ShapeNode>
      </data>
    </node>
    <node id="n49">
      <data key="d6">
        <y:ShapeNode>
          <y:Geometry height="20.0" width="250.0" x="4244.417002831643" y="1683.6828693527373"/>
          <y:Fill color="#FFCC99" transparent="false"/>
          <y:BorderStyle color="#000000" type="line" width="1.0"/>
          <y:NodeLabel alignment="center" autoSizePolicy="node_width" fontFamily="Arial Black" fontSize="13" fontStyle="plain" hasBackgroundColor="false" hasLineColor="false" height="22.33203125" modelName="internal" modelPosition="c" textColor="#000000" visible="true" width="266.20263671875" x="-8.101318359375" y="-1.166015625">Dihydroxyacetone-phosphate (DHAP)</y:NodeLabel>
          <y:Shape type="hexagon"/>
        </y:ShapeNode>
      </data>
    </node>
    <node id="n50">
      <data key="d6">
        <y:ShapeNode>
          <y:Geometry height="20.0" width="20.0" x="4000.7532135114243" y="1778.1341145590854"/>
          <y:Fill color="#9999FF" transparent="false"/>
          <y:BorderStyle color="#000000" type="line" width="1.0"/>
          <y:NodeLabel alignment="center" autoSizePolicy="node_width" fontFamily="Arial" fontSize="13" fontStyle="plain" hasBackgroundColor="false" hasLineColor="false" height="18.5234375" modelName="internal" modelPosition="c" textColor="#000000" visible="true" width="20.0" x="0.0" y="0.73828125">C</y:NodeLabel>
          <y:Shape type="ellipse"/>
        </y:ShapeNode>
      </data>
    </node>
    <node id="n51">
      <data key="d6">
        <y:ShapeNode>
          <y:Geometry height="20.0" width="20.0" x="3921.5365535057936" y="1778.1341145590854"/>
          <y:Fill color="#9999FF" transparent="false"/>
          <y:BorderStyle color="#000000" type="line" width="1.0"/>
          <y:NodeLabel alignment="center" autoSizePolicy="node_width" fontFamily="Arial" fontSize="13" fontStyle="plain" hasBackgroundColor="false" hasLineColor="false" height="18.5234375" modelName="internal" modelPosition="c" textColor="#000000" visible="true" width="20.0" x="0.0" y="0.73828125">C</y:NodeLabel>
          <y:Shape type="ellipse"/>
        </y:ShapeNode>
      </data>
    </node>
    <node id="n52">
      <data key="d6">
        <y:ShapeNode>
          <y:Geometry height="20.0" width="20.0" x="3959.839636991366" y="1967.0366049717836"/>
          <y:Fill color="#9999FF" transparent="false"/>
          <y:BorderStyle color="#000000" type="line" width="1.0"/>
          <y:NodeLabel alignment="center" autoSizePolicy="node_width" fontFamily="Arial" fontSize="13" fontStyle="plain" hasBackgroundColor="false" hasLineColor="false" height="18.5234375" modelName="internal" modelPosition="c" textColor="#000000" visible="true" width="20.0" x="0.0" y="0.73828125">C</y:NodeLabel>
          <y:Shape type="ellipse"/>
        </y:ShapeNode>
      </data>
    </node>
    <node id="n53">
      <data key="d6">
        <y:ShapeNode>
          <y:Geometry height="20.0" width="20.0" x="3995.962667398003" y="2344.841585797181"/>
          <y:Fill color="#9999FF" transparent="false"/>
          <y:BorderStyle color="#000000" type="line" width="1.0"/>
          <y:NodeLabel alignment="center" autoSizePolicy="node_width" fontFamily="Arial" fontSize="13" fontStyle="plain" hasBackgroundColor="false" hasLineColor="false" height="18.5234375" modelName="internal" modelPosition="c" textColor="#000000" visible="true" width="20.0" x="0.0" y="0.73828125">C</y:NodeLabel>
          <y:Shape type="ellipse"/>
        </y:ShapeNode>
      </data>
    </node>
    <node id="n54">
      <data key="d6">
        <y:ShapeNode>
          <y:Geometry height="20.0" width="20.0" x="3998.4481808794853" y="2155.9390953844854"/>
          <y:Fill color="#9999FF" transparent="false"/>
          <y:BorderStyle color="#000000" type="line" width="1.0"/>
          <y:NodeLabel alignment="center" autoSizePolicy="node_width" fontFamily="Arial" fontSize="13" fontStyle="plain" hasBackgroundColor="false" hasLineColor="false" height="18.5234375" modelName="internal" modelPosition="c" textColor="#000000" visible="true" width="20.0" x="0.0" y="0.73828125">C</y:NodeLabel>
          <y:Shape type="ellipse"/>
        </y:ShapeNode>
      </data>
    </node>
    <node id="n55">
      <data key="d6">
        <y:ShapeNode>
          <y:Geometry height="20.0" width="20.0" x="3925.042448250626" y="2344.841585797181"/>
          <y:Fill color="#9999FF" transparent="false"/>
          <y:BorderStyle color="#000000" type="line" width="1.0"/>
          <y:NodeLabel alignment="center" autoSizePolicy="node_width" fontFamily="Arial" fontSize="13" fontStyle="plain" hasBackgroundColor="false" hasLineColor="false" height="18.5234375" modelName="internal" modelPosition="c" textColor="#000000" visible="true" width="20.0" x="0.0" y="0.73828125">C</y:NodeLabel>
          <y:Shape type="ellipse"/>
        </y:ShapeNode>
      </data>
    </node>
    <node id="n56">
      <data key="d6">
        <y:ShapeNode>
          <y:Geometry height="20.0" width="20.0" x="3925.042448250626" y="2155.9390953844836"/>
          <y:Fill color="#9999FF" transparent="false"/>
          <y:BorderStyle color="#000000" type="line" width="1.0"/>
          <y:NodeLabel alignment="center" autoSizePolicy="node_width" fontFamily="Arial" fontSize="13" fontStyle="plain" hasBackgroundColor="false" hasLineColor="false" height="18.5234375" modelName="internal" modelPosition="c" textColor="#000000" visible="true" width="20.0" x="0.0" y="0.73828125">C</y:NodeLabel>
          <y:Shape type="ellipse"/>
        </y:ShapeNode>
      </data>
    </node>
    <node id="n57">
      <data key="d6">
        <y:ShapeNode>
          <y:Geometry height="20.0" width="20.0" x="3959.839636991366" y="2534.3145266437423"/>
          <y:Fill color="#F0FFFF" transparent="false"/>
          <y:BorderStyle color="#000000" type="line" width="1.0"/>
          <y:NodeLabel alignment="center" autoSizePolicy="node_width" fontFamily="Arial" fontSize="13" fontStyle="plain" hasBackgroundColor="false" hasLineColor="false" height="18.5234375" modelName="internal" modelPosition="c" textColor="#000000" visible="true" width="20.0" x="0.0" y="0.73828125">-P</y:NodeLabel>
          <y:Shape type="ellipse"/>
        </y:ShapeNode>
      </data>
    </node>
    <node id="n58">
      <data key="d4"/>
      <data key="d5"><![CDATA[triosephosphate_isomerase_1]]></data>
      <data key="d6">
        <y:ShapeNode>
          <y:Geometry height="20.0" width="100.0" x="4344.272137646459" y="1788.1341145590854"/>
          <y:Fill color="#CCFFFF" transparent="false"/>
          <y:BorderStyle color="#000000" type="line" width="1.0"/>
          <y:NodeLabel alignment="center" autoSizePolicy="node_width" fontFamily="Arial Black" fontSize="13" fontStyle="plain" hasBackgroundColor="false" hasLineColor="false" height="22.33203125" modelName="internal" modelPosition="c" textColor="#000000" visible="true" width="100.0" x="0.0" y="-1.166015625">TPI1</y:NodeLabel>
          <y:Shape type="roundrectangle"/>
        </y:ShapeNode>
      </data>
    </node>
    <node id="n59">
      <data key="d5"><![CDATA[Pyruvate_kinase,_muscle]]></data>
      <data key="d6">
        <y:ShapeNode>
          <y:Geometry height="20.0" width="100.0" x="3788.9127752166733" y="2534.3145266437423"/>
          <y:Fill color="#CCFFFF" transparent="false"/>
          <y:BorderStyle color="#000000" type="line" width="1.0"/>
          <y:NodeLabel alignment="center" autoSizePolicy="node_width" fontFamily="Arial Black" fontSize="13" fontStyle="plain" hasBackgroundColor="false" hasLineColor="false" height="22.33203125" modelName="internal" modelPosition="c" textColor="#000000" visible="true" width="100.0" x="0.0" y="-1.166015625">PKM2</y:NodeLabel>
          <y:Shape type="roundrectangle"/>
        </y:ShapeNode>
      </data>
    </node>
    <node id="n60">
      <data key="d4"/>
      <data key="d5"><![CDATA[phosphoglycerate_kinase_1]]></data>
      <data key="d6">
        <y:ShapeNode>
          <y:Geometry height="20.0" width="100.0" x="3730.698863006026" y="1967.0366049717836"/>
          <y:Fill color="#CCFFFF" transparent="false"/>
          <y:BorderStyle color="#000000" type="line" width="1.0"/>
          <y:NodeLabel alignment="center" autoSizePolicy="node_width" fontFamily="Arial Black" fontSize="13" fontStyle="plain" hasBackgroundColor="false" hasLineColor="false" height="22.33203125" modelName="internal" modelPosition="c" textColor="#000000" visible="true" width="100.0" x="0.0" y="-1.166015625">PGK1</y:NodeLabel>
          <y:Shape type="roundrectangle"/>
        </y:ShapeNode>
      </data>
    </node>
    <node id="n61">
      <data key="d4"/>
      <data key="d5"><![CDATA[phosphoglycerate_mutase_2_(muscle)]]></data>
      <data key="d6">
        <y:ShapeNode>
          <y:Geometry height="20.0" width="100.0" x="3561.040789215025" y="2184.6051668130544"/>
          <y:Fill color="#CCFFFF" transparent="false"/>
          <y:BorderStyle color="#000000" type="line" width="1.0"/>
          <y:NodeLabel alignment="center" autoSizePolicy="node_width" fontFamily="Arial Black" fontSize="13" fontStyle="plain" hasBackgroundColor="false" hasLineColor="false" height="22.33203125" modelName="internal" modelPosition="c" textColor="#000000" visible="true" width="100.0" x="0.0" y="-1.166015625">PGAM2</y:NodeLabel>
          <y:Shape type="roundrectangle"/>
        </y:ShapeNode>
      </data>
    </node>
    <node id="n62">
      <data key="d5"><![CDATA[phosphoglycerate_mutase_1_(brain)]]></data>
      <data key="d6">
        <y:ShapeNode>
          <y:Geometry height="20.0" width="100.0" x="3561.040789215025" y="2132.27302395591"/>
          <y:Fill color="#CCFFFF" transparent="false"/>
          <y:BorderStyle color="#000000" type="line" width="1.0"/>
          <y:NodeLabel alignment="center" autoSizePolicy="node_width" fontFamily="Arial Black" fontSize="13" fontStyle="plain" hasBackgroundColor="false" hasLineColor="false" height="22.33203125" modelName="internal" modelPosition="c" textColor="#000000" visible="true" width="100.0" x="0.0" y="-1.166015625">PGAM1</y:NodeLabel>
          <y:Shape type="roundrectangle"/>
        </y:ShapeNode>
      </data>
    </node>
    <node id="n63">
      <data key="d5"><![CDATA[Phosphofructokinase,_platelet]]></data>
      <data key="d6">
        <y:ShapeNode>
          <y:Geometry height="20.0" width="100.0" x="3581.3847960923467" y="1403.552095850097"/>
          <y:Fill color="#CCFFFF" transparent="false"/>
          <y:BorderStyle color="#000000" type="line" width="1.0"/>
          <y:NodeLabel alignment="center" autoSizePolicy="node_width" fontFamily="Arial Black" fontSize="13" fontStyle="plain" hasBackgroundColor="false" hasLineColor="false" height="22.33203125" modelName="internal" modelPosition="c" textColor="#000000" visible="true" width="100.0" x="0.0" y="-1.166015625">PFKP</y:NodeLabel>
          <y:Shape type="roundrectangle"/>
        </y:ShapeNode>
      </data>
    </node>
    <node id="n64">
      <data key="d5"><![CDATA[Phosphofructokinase,_muscle]]></data>
      <data key="d6">
        <y:ShapeNode>
          <y:Geometry height="20.0" width="100.0" x="3581.3847960923467" y="1351.2199529929553"/>
          <y:Fill color="#CCFFFF" transparent="false"/>
          <y:BorderStyle color="#000000" type="line" width="1.0"/>
          <y:NodeLabel alignment="center" autoSizePolicy="node_width" fontFamily="Arial Black" fontSize="13" fontStyle="plain" hasBackgroundColor="false" hasLineColor="false" height="22.33203125" modelName="internal" modelPosition="c" textColor="#000000" visible="true" width="100.0" x="0.0" y="-1.166015625">PFKM</y:NodeLabel>
          <y:Shape type="roundrectangle"/>
        </y:ShapeNode>
      </data>
    </node>
    <node id="n65">
      <data key="d5"><![CDATA[Phosphofructokinase,_liver]]></data>
      <data key="d6">
        <y:ShapeNode>
          <y:Geometry height="20.0" width="100.0" x="3581.3847960923467" y="1298.8878101358118"/>
          <y:Fill color="#CCFFFF" transparent="false"/>
          <y:BorderStyle color="#000000" type="line" width="1.0"/>
          <y:NodeLabel alignment="center" autoSizePolicy="node_width" fontFamily="Arial Black" fontSize="13" fontStyle="plain" hasBackgroundColor="false" hasLineColor="false" height="22.33203125" modelName="internal" modelPosition="c" textColor="#000000" visible="true" width="100.0" x="0.0" y="-1.166015625">PFKL</y:NodeLabel>
          <y:Shape type="roundrectangle"/>
        </y:ShapeNode>
      </data>
    </node>
    <node id="n66">
      <data key="d5"><![CDATA[glucose-6-phosphate_isomerase]]></data>
      <data key="d6">
        <y:ShapeNode>
          <y:Geometry height="20.0" width="100.0" x="3767.18475543172" y="1155.786381141114"/>
          <y:Fill color="#CCFFFF" transparent="false"/>
          <y:BorderStyle color="#000000" type="line" width="1.0"/>
          <y:NodeLabel alignment="center" autoSizePolicy="node_width" fontFamily="Arial Black" fontSize="13" fontStyle="plain" hasBackgroundColor="false" hasLineColor="false" height="22.33203125" modelName="internal" modelPosition="c" textColor="#000000" visible="true" width="100.0" x="0.0" y="-1.166015625">GPI</y:NodeLabel>
          <y:Shape type="roundrectangle"/>
        </y:ShapeNode>
      </data>
    </node>
    <node id="n67">
      <data key="d5"><![CDATA[glyceraldehyde-3-phosphate_dehydrogenase]]></data>
      <data key="d6">
        <y:ShapeNode>
          <y:Geometry height="20.0" width="100.0" x="3545.6018465862708" y="1778.1341145590854"/>
          <y:Fill color="#CCFFFF" transparent="false"/>
          <y:BorderStyle color="#000000" type="line" width="1.0"/>
          <y:NodeLabel alignment="center" autoSizePolicy="node_width" fontFamily="Arial Black" fontSize="13" fontStyle="plain" hasBackgroundColor="false" hasLineColor="false" height="22.33203125" modelName="internal" modelPosition="c" textColor="#000000" visible="true" width="100.0" x="0.0" y="-1.166015625">GAPDH</y:NodeLabel>
          <y:Shape type="roundrectangle"/>
        </y:ShapeNode>
      </data>
    </node>
    <node id="n68">
      <data key="d4"/>
      <data key="d5"><![CDATA[Enolase_3_(beta,_muscle)]]></data>
      <data key="d6">
        <y:ShapeNode>
          <y:Geometry height="20.0" width="100.0" x="3423.9463822710704" y="2397.173728654325"/>
          <y:Fill color="#CCFFFF" transparent="false"/>
          <y:BorderStyle color="#000000" type="line" width="1.0"/>
          <y:NodeLabel alignment="center" autoSizePolicy="node_width" fontFamily="Arial Black" fontSize="13" fontStyle="plain" hasBackgroundColor="false" hasLineColor="false" height="22.33203125" modelName="internal" modelPosition="c" textColor="#000000" visible="true" width="100.0" x="0.0" y="-1.166015625">ENO3</y:NodeLabel>
          <y:Shape type="roundrectangle"/>
        </y:ShapeNode>
      </data>
    </node>
    <node id="n69">
      <data key="d4"/>
      <data key="d5"><![CDATA[Enolase_2_(gamma,_neuronal)]]></data>
      <data key="d6">
        <y:ShapeNode>
          <y:Geometry height="20.0" width="100.0" x="3423.9463822710704" y="2344.841585797181"/>
          <y:Fill color="#CCFFFF" transparent="false"/>
          <y:BorderStyle color="#000000" type="line" width="1.0"/>
          <y:NodeLabel alignment="center" autoSizePolicy="node_width" fontFamily="Arial Black" fontSize="13" fontStyle="plain" hasBackgroundColor="false" hasLineColor="false" height="22.33203125" modelName="internal" modelPosition="c" textColor="#000000" visible="true" width="100.0" x="0.0" y="-1.166015625">ENO2</y:NodeLabel>
          <y:Shape type="roundrectangle"/>
        </y:ShapeNode>
      </data>
    </node>
    <node id="n70">
      <data key="d5"><![CDATA[Enolase_1,_(alpha)]]></data>
      <data key="d6">
        <y:ShapeNode>
          <y:Geometry height="20.0" width="100.0" x="3423.9463822710704" y="2292.509442940039"/>
          <y:Fill color="#CCFFFF" transparent="false"/>
          <y:BorderStyle color="#000000" type="line" width="1.0"/>
          <y:NodeLabel alignment="center" autoSizePolicy="node_width" fontFamily="Arial Black" fontSize="13" fontStyle="plain" hasBackgroundColor="false" hasLineColor="false" height="22.33203125" modelName="internal" modelPosition="c" textColor="#000000" visible="true" width="100.0" x="0.0" y="-1.166015625">ENO1</y:NodeLabel>
          <y:Shape type="roundrectangle"/>
        </y:ShapeNode>
      </data>
    </node>
    <node id="n71">
      <data key="d6">
        <y:ShapeNode>
          <y:Geometry height="20.0" width="180.0" x="3879.839636991366" y="2628.1953214162304"/>
          <y:Fill color="#FFCC99" transparent="false"/>
          <y:BorderStyle color="#000000" type="line" width="1.0"/>
          <y:NodeLabel alignment="center" autoSizePolicy="node_width" fontFamily="Arial Black" fontSize="13" fontStyle="plain" hasBackgroundColor="false" hasLineColor="false" height="22.33203125" modelName="internal" modelPosition="c" textColor="#000000" visible="true" width="180.0" x="0.0" y="-1.166015625">Pyruvate</y:NodeLabel>
          <y:Shape type="hexagon"/>
        </y:ShapeNode>
      </data>
    </node>
    <node id="n72">
      <data key="d6">
        <y:ShapeNode>
          <y:Geometry height="20.0" width="250.0" x="3844.839636991366" y="2439.2928310035313"/>
          <y:Fill color="#FFCC99" transparent="false"/>
          <y:BorderStyle color="#000000" type="line" width="1.0"/>
          <y:NodeLabel alignment="center" autoSizePolicy="node_width" fontFamily="Arial Black" fontSize="13" fontStyle="plain" hasBackgroundColor="false" hasLineColor="false" height="22.33203125" modelName="internal" modelPosition="c" textColor="#000000" visible="true" width="250.0" x="0.0" y="-1.166015625">Phosphoenolpyruvate</y:NodeLabel>
          <y:Shape type="hexagon"/>
        </y:ShapeNode>
      </data>
    </node>
    <node id="n73">
      <data key="d6">
        <y:ShapeNode>
          <y:Geometry height="20.0" width="250.0" x="3085.1453655573323" y="2628.1953214162304"/>
          <y:Fill color="#FFCC99" transparent="false"/>
          <y:BorderStyle color="#000000" type="line" width="1.0"/>
          <y:NodeLabel alignment="center" autoSizePolicy="node_width" fontFamily="Arial Black" fontSize="13" fontStyle="plain" hasBackgroundColor="false" hasLineColor="false" height="22.33203125" modelName="internal" modelPosition="c" textColor="#000000" visible="true" width="250.0" x="0.0" y="-1.166015625">Oxaloacetate</y:NodeLabel>
          <y:Shape type="hexagon"/>
        </y:ShapeNode>
      </data>
    </node>
    <node id="n74">
      <data key="d6">
        <y:ShapeNode>
          <y:Geometry height="20.0" width="250.0" x="3852.296177435811" y="1683.6828693527373"/>
          <y:Fill color="#FFCC99" transparent="false"/>
          <y:BorderStyle color="#000000" type="line" width="1.0"/>
          <y:NodeLabel alignment="center" autoSizePolicy="node_width" fontFamily="Arial Black" fontSize="13" fontStyle="plain" hasBackgroundColor="false" hasLineColor="false" height="22.33203125" modelName="internal" modelPosition="c" textColor="#000000" visible="true" width="250.0" x="0.0" y="-1.166015625">D-Glyceraldehyde_3-phosphate</y:NodeLabel>
          <y:Shape type="hexagon"/>
        </y:ShapeNode>
      </data>
    </node>
    <node id="n75">
      <data key="d6">
        <y:ShapeNode>
          <y:Geometry height="20.0" width="250.0" x="4052.74248341112" y="1256.95980988185"/>
          <y:Fill color="#FFCC99" transparent="false"/>
          <y:BorderStyle color="#000000" type="line" width="1.0"/>
          <y:NodeLabel alignment="center" autoSizePolicy="node_width" fontFamily="Arial Black" fontSize="13" fontStyle="plain" hasBackgroundColor="false" hasLineColor="false" height="22.33203125" modelName="internal" modelPosition="c" textColor="#000000" visible="true" width="250.0" x="0.0" y="-1.166015625">D-Fructose_6-phosphate</y:NodeLabel>
          <y:Shape type="hexagon"/>
        </y:ShapeNode>
      </data>
    </node>
    <node id="n76">
      <data key="d6">
        <y:ShapeNode>
          <y:Geometry height="20.0" width="250.0" x="4052.74248341112" y="1459.3066673633225"/>
          <y:Fill color="#FFCC99" transparent="false"/>
          <y:BorderStyle color="#000000" type="line" width="1.0"/>
          <y:NodeLabel alignment="center" autoSizePolicy="node_width" fontFamily="Arial Black" fontSize="13" fontStyle="plain" hasBackgroundColor="false" hasLineColor="false" height="22.33203125" modelName="internal" modelPosition="c" textColor="#000000" visible="true" width="250.0" x="0.0" y="-1.166015625">D-Fructose_1,6-bisphosphate</y:NodeLabel>
          <y:Shape type="hexagon"/>
        </y:ShapeNode>
      </data>
    </node>
    <node id="n77">
      <data key="d6">
        <y:ShapeNode>
          <y:Geometry height="20.0" width="250.0" x="4056.8850058802573" y="1054.6129524003777"/>
          <y:Fill color="#FFCC99" transparent="false"/>
          <y:BorderStyle color="#000000" type="line" width="1.0"/>
          <y:NodeLabel alignment="center" autoSizePolicy="node_width" fontFamily="Arial Black" fontSize="13" fontStyle="plain" hasBackgroundColor="false" hasLineColor="false" height="22.33203125" modelName="internal" modelPosition="c" textColor="#000000" visible="true" width="250.0" x="0.0" y="-1.166015625">alpha-D-Glucose_6-phosphate</y:NodeLabel>
          <y:Shape type="hexagon"/>
        </y:ShapeNode>
      </data>
    </node>
    <node id="n78">
      <data key="d6">
        <y:ShapeNode>
          <y:Geometry height="20.0" width="250.0" x="4056.8850058802573" y="916.5930812045831"/>
          <y:Fill color="#FFCC99" transparent="false"/>
          <y:BorderStyle color="#000000" type="line" width="1.0"/>
          <y:NodeLabel alignment="center" autoSizePolicy="node_width" fontFamily="Arial Black" fontSize="13" fontStyle="plain" hasBackgroundColor="false" hasLineColor="false" height="22.33203125" modelName="internal" modelPosition="c" textColor="#000000" visible="true" width="250.0" x="0.0" y="-1.166015625">alpha-D-glucose</y:NodeLabel>
          <y:Shape type="hexagon"/>
        </y:ShapeNode>
      </data>
    </node>
    <node id="n79">
      <data key="d6">
        <y:ShapeNode>
          <y:Geometry height="20.0" width="250.0" x="3844.839636991366" y="2061.4878501781336"/>
          <y:Fill color="#FFCC99" transparent="false"/>
          <y:BorderStyle color="#000000" type="line" width="1.0"/>
          <y:NodeLabel alignment="center" autoSizePolicy="node_width" fontFamily="Arial Black" fontSize="13" fontStyle="plain" hasBackgroundColor="false" hasLineColor="false" height="22.33203125" modelName="internal" modelPosition="c" textColor="#000000" visible="true" width="250.0" x="0.0" y="-1.166015625">3-Phospho-D-glycerate</y:NodeLabel>
          <y:Shape type="hexagon"/>
        </y:ShapeNode>
      </data>
    </node>
    <node id="n80">
      <data key="d6">
        <y:ShapeNode>
          <y:Geometry height="20.0" width="250.0" x="3844.839636991366" y="2250.3903405908327"/>
          <y:Fill color="#FFCC99" transparent="false"/>
          <y:BorderStyle color="#000000" type="line" width="1.0"/>
          <y:NodeLabel alignment="center" autoSizePolicy="node_width" fontFamily="Arial Black" fontSize="13" fontStyle="plain" hasBackgroundColor="false" hasLineColor="false" height="22.33203125" modelName="internal" modelPosition="c" textColor="#000000" visible="true" width="250.0" x="0.0" y="-1.166015625">2-Phospho-D-glycerate</y:NodeLabel>
          <y:Shape type="hexagon"/>
        </y:ShapeNode>
      </data>
    </node>
    <node id="n81">
      <data key="d6">
        <y:ShapeNode>
          <y:Geometry height="20.0" width="250.0" x="3844.839636991366" y="1872.5853597654354"/>
          <y:Fill color="#FFCC99" transparent="false"/>
          <y:BorderStyle color="#000000" type="line" width="1.0"/>
          <y:NodeLabel alignment="center" autoSizePolicy="node_width" fontFamily="Arial Black" fontSize="13" fontStyle="plain" hasBackgroundColor="false" hasLineColor="false" height="22.33203125" modelName="internal" modelPosition="c" textColor="#000000" visible="true" width="250.0" x="0.0" y="-1.166015625">1,3-Bisphospho-D-glycerate</y:NodeLabel>
          <y:Shape type="hexagon"/>
        </y:ShapeNode>
      </data>
    </node>
    <node id="n82">
      <data key="d6">
        <y:ShapeNode>
          <y:Geometry height="20.0" width="20.0" x="3200.1453655573323" y="2761.6907004305817"/>
          <y:Fill color="#00CCFF" transparent="false"/>
          <y:BorderStyle color="#000000" type="line" width="1.0"/>
          <y:NodeLabel alignment="center" autoSizePolicy="node_width" fontFamily="Arial" fontSize="13" fontStyle="plain" hasBackgroundColor="false" hasLineColor="false" height="18.5234375" modelName="internal" modelPosition="c" textColor="#000000" visible="true" width="20.0" x="0.0" y="0.73828125">T</y:NodeLabel>
          <y:Shape type="ellipse"/>
        </y:ShapeNode>
      </data>
    </node>
    <node id="n83">
      <data key="d6">
        <y:ShapeNode>
          <y:Geometry height="40.0" width="100.0" x="3396.096895439856" y="3459.1913959403537"/>
          <y:Fill color="#FFFF99" transparent="false"/>
          <y:BorderStyle color="#000000" type="line" width="1.0"/>
          <y:NodeLabel alignment="center" autoSizePolicy="node_width" fontFamily="Arial Black" fontSize="13" fontStyle="plain" hasBackgroundColor="false" hasLineColor="false" height="22.33203125" modelName="internal" modelPosition="c" textColor="#000000" visible="true" width="100.0" x="0.0" y="8.833984375">&lt;2&gt;MDH2</y:NodeLabel>
          <y:Shape type="roundrectangle"/>
        </y:ShapeNode>
      </data>
    </node>
    <node id="n84">
      <data key="d6">
        <y:ShapeNode>
          <y:Geometry height="20.0" width="20.0" x="3311.799339496568" y="3469.1913959403537"/>
          <y:Fill color="#FFFF99" transparent="false"/>
          <y:BorderStyle color="#000000" type="line" width="1.0"/>
          <y:NodeLabel alignment="center" autoSizePolicy="node_width" fontFamily="Arial" fontSize="13" fontStyle="plain" hasBackgroundColor="false" hasLineColor="false" height="18.5234375" modelName="internal" modelPosition="c" textColor="#000000" visible="true" width="20.0" x="0.0" y="0.73828125">O</y:NodeLabel>
          <y:Shape type="ellipse"/>
        </y:ShapeNode>
      </data>
    </node>
    <node id="n85">
      <data key="d6">
        <y:ShapeNode>
          <y:Geometry height="40.0" width="100.0" x="3271.799339496568" y="3683.7464128154857"/>
          <y:Fill color="#FFFF99" transparent="false"/>
          <y:BorderStyle color="#000000" type="line" width="1.0"/>
          <y:NodeLabel alignment="center" autoSizePolicy="node_width" fontFamily="Arial Black" fontSize="13" fontStyle="plain" hasBackgroundColor="false" hasLineColor="false" height="22.33203125" modelName="internal" modelPosition="c" textColor="#000000" visible="true" width="100.0" x="0.0" y="8.833984375">&lt;4&gt; FH</y:NodeLabel>
          <y:Shape type="roundrectangle"/>
        </y:ShapeNode>
      </data>
    </node>
    <node id="n86">
      <data key="d6">
        <y:ShapeNode>
          <y:Geometry height="20.0" width="20.0" x="3187.50178355328" y="3693.7464128154857"/>
          <y:Fill color="#FFFF99" transparent="false"/>
          <y:BorderStyle color="#000000" type="line" width="1.0"/>
          <y:NodeLabel alignment="center" autoSizePolicy="node_width" fontFamily="Arial" fontSize="13" fontStyle="plain" hasBackgroundColor="false" hasLineColor="false" height="18.5234375" modelName="internal" modelPosition="c" textColor="#000000" visible="true" width="20.0" x="0.0" y="0.73828125">O</y:NodeLabel>
          <y:Shape type="ellipse"/>
        </y:ShapeNode>
      </data>
    </node>
    <node id="n87">
      <data key="d5"><![CDATA[aconitase 2, mitochondrial

Entrez Gene summary for ACO2:
    The protein encoded by this gene belongs to the aconitase/IPM isomerase family. It is an enzyme that catalyzes the interconversion of citrate to isocitrate via cis-aconitate in the second step of the TCA cycle. This protein is    encoded in the nucleus and functions in the mitochondrion. It was found to be one of the mitochondrial matrix proteins  that are preferentially degraded by the serine protease 15(PRSS15), also known as Lon protease, after oxidative modification. (provided by RefSeq) ]]></data>
      <data key="d6">
        <y:ShapeNode>
          <y:Geometry height="20.0" width="100.0" x="4547.8704084845485" y="3480.106387042936"/>
          <y:Fill color="#CCFFFF" transparent="false"/>
          <y:BorderStyle color="#000000" type="line" width="1.0"/>
          <y:NodeLabel alignment="center" autoSizePolicy="node_width" fontFamily="Arial Black" fontSize="13" fontStyle="plain" hasBackgroundColor="false" hasLineColor="false" height="22.33203125" modelName="internal" modelPosition="c" textColor="#000000" visible="true" width="100.0" x="0.0" y="-1.166015625">ACO2</y:NodeLabel>
          <y:Shape type="roundrectangle"/>
        </y:ShapeNode>
      </data>
    </node>
    <node id="n88">
      <data key="d6">
        <y:ShapeNode>
          <y:Geometry height="20.0" width="20.0" x="4358.557280224781" y="3480.106387042936"/>
          <y:Fill color="#9999FF" transparent="false"/>
          <y:BorderStyle color="#000000" type="line" width="1.0"/>
          <y:NodeLabel alignment="center" autoSizePolicy="node_width" fontFamily="Arial" fontSize="13" fontStyle="plain" hasBackgroundColor="false" hasLineColor="false" height="18.5234375" modelName="internal" modelPosition="c" textColor="#000000" visible="true" width="20.0" x="0.0" y="0.73828125">C</y:NodeLabel>
          <y:Shape type="ellipse"/>
        </y:ShapeNode>
      </data>
    </node>
    <node id="n89">
      <data key="d6">
        <y:ShapeNode>
          <y:Geometry height="20.0" width="20.0" x="4481.980837401941" y="3710.43309850116"/>
          <y:Fill color="#9999FF" transparent="false"/>
          <y:BorderStyle color="#000000" type="line" width="1.0"/>
          <y:NodeLabel alignment="center" autoSizePolicy="node_width" fontFamily="Arial" fontSize="13" fontStyle="plain" hasBackgroundColor="false" hasLineColor="false" height="18.5234375" modelName="internal" modelPosition="c" textColor="#000000" visible="true" width="20.0" x="0.0" y="0.73828125">C</y:NodeLabel>
          <y:Shape type="ellipse"/>
        </y:ShapeNode>
      </data>
    </node>
    <node id="n90">
      <data key="d6">
        <y:ShapeNode>
          <y:Geometry height="20.0" width="180.0" x="4358.557280224781" y="3585.0107656177706"/>
          <y:Fill color="#FFCC99" transparent="false"/>
          <y:BorderStyle color="#000000" type="line" width="1.0"/>
          <y:NodeLabel alignment="center" autoSizePolicy="node_width" fontFamily="Arial Black" fontSize="13" fontStyle="plain" hasBackgroundColor="false" hasLineColor="false" height="22.33203125" modelName="internal" modelPosition="c" textColor="#000000" visible="true" width="180.0" x="0.0" y="-1.166015625">Cis-aconitate</y:NodeLabel>
          <y:Shape type="hexagon"/>
        </y:ShapeNode>
      </data>
    </node>
    <node id="n91">
      <data key="d6">
        <y:ShapeNode>
          <y:Geometry height="20.0" width="20.0" x="4303.95727824162" y="4151.918596257927"/>
          <y:Fill color="#9999FF" transparent="false"/>
          <y:BorderStyle color="#000000" type="line" width="1.0"/>
          <y:NodeLabel alignment="center" autoSizePolicy="node_width" fontFamily="Arial" fontSize="13" fontStyle="plain" hasBackgroundColor="false" hasLineColor="false" height="18.5234375" modelName="internal" modelPosition="c" textColor="#000000" visible="true" width="20.0" x="0.0" y="0.73828125">C</y:NodeLabel>
          <y:Shape type="ellipse"/>
        </y:ShapeNode>
      </data>
    </node>
    <node id="n92">
      <data key="d6">
        <y:ShapeNode>
          <y:Geometry height="20.0" width="20.0" x="4345.660837383362" y="4162.130613300731"/>
          <y:Fill color="#9999FF" transparent="false"/>
          <y:BorderStyle color="#000000" type="line" width="1.0"/>
          <y:NodeLabel alignment="center" autoSizePolicy="node_width" fontFamily="Arial" fontSize="13" fontStyle="plain" hasBackgroundColor="false" hasLineColor="false" height="18.5234375" modelName="internal" modelPosition="c" textColor="#000000" visible="true" width="20.0" x="0.0" y="0.73828125">C</y:NodeLabel>
          <y:Shape type="ellipse"/>
        </y:ShapeNode>
      </data>
    </node>
    <node id="n93">
      <data key="d6">
        <y:ShapeNode>
          <y:Geometry height="35.0" width="60.0" x="3637.360161287186" y="3056.089924053898"/>
          <y:Fill color="#FFFFFF" transparent="false"/>
          <y:BorderStyle color="#000000" type="line" width="1.0"/>
          <y:NodeLabel alignment="center" autoSizePolicy="content" fontFamily="Arial" fontSize="13" fontStyle="plain" hasBackgroundColor="false" hasLineColor="false" height="33.046875" modelName="internal" modelPosition="c" textColor="#000000" visible="true" width="41.20361328125" x="9.398193359375" y="0.9765625">ATP-&gt;
ADP</y:NodeLabel>
          <y:Shape type="trapezoid2"/>
        </y:ShapeNode>
      </data>
    </node>
    <node id="n94">
      <data key="d6">
        <y:ShapeNode>
          <y:Geometry height="80.0" width="180.0" x="4564.648846440843" y="3364.0334248571867"/>
          <y:Fill color="#00FF00" transparent="false"/>
          <y:BorderStyle color="#000000" type="line" width="4.0"/>
          <y:NodeLabel alignment="center" autoSizePolicy="node_width" fontFamily="Arial Black" fontSize="18" fontStyle="plain" hasBackgroundColor="false" hasLineColor="false" height="54.765625" modelName="internal" modelPosition="c" textColor="#000000" visible="true" width="180.0" x="0.0" y="12.6171875">Fatty acid
synthesis</y:NodeLabel>
          <y:Shape type="octagon"/>
        </y:ShapeNode>
      </data>
    </node>
    <node id="n95">
      <data key="d6">
        <y:ShapeNode>
          <y:Geometry height="20.0" width="180.0" x="4344.001856678231" y="4072.4286426422605"/>
          <y:Fill color="#FFCC99" transparent="false"/>
          <y:BorderStyle color="#000000" type="line" width="1.0"/>
          <y:NodeLabel alignment="center" autoSizePolicy="node_width" fontFamily="Arial Black" fontSize="13" fontStyle="plain" hasBackgroundColor="false" hasLineColor="false" height="22.33203125" modelName="internal" modelPosition="c" textColor="#000000" visible="true" width="180.0" x="0.0" y="-1.166015625">Oxalo-succinate</y:NodeLabel>
          <y:Shape type="hexagon"/>
        </y:ShapeNode>
      </data>
    </node>
    <node id="n96">
      <data key="d6">
        <y:ShapeNode>
          <y:Geometry height="35.0" width="80.0" x="3951.722123016987" y="4372.731537968818"/>
          <y:Fill color="#FFFFFF" transparent="false"/>
          <y:BorderStyle color="#000000" type="line" width="1.0"/>
          <y:NodeLabel alignment="center" autoSizePolicy="content" fontFamily="Arial" fontSize="13" fontStyle="plain" hasBackgroundColor="false" hasLineColor="false" height="33.046875" modelName="internal" modelPosition="c" textColor="#000000" visible="true" width="62.51904296875" x="8.740478515625" y="0.9765625">NAD+Pi-&gt;
NADH2</y:NodeLabel>
          <y:Shape type="trapezoid2"/>
        </y:ShapeNode>
      </data>
    </node>
    <node id="n97">
      <data key="d6">
        <y:ShapeNode>
          <y:Geometry height="20.0" width="180.0" x="3518.5867892412325" y="4294.184735383771"/>
          <y:Fill color="#FFCC99" transparent="false"/>
          <y:BorderStyle color="#000000" type="line" width="1.0"/>
          <y:NodeLabel alignment="center" autoSizePolicy="node_width" fontFamily="Arial Black" fontSize="13" fontStyle="plain" hasBackgroundColor="false" hasLineColor="false" height="22.33203125" modelName="internal" modelPosition="c" textColor="#000000" visible="true" width="180.0" x="0.0" y="-1.166015625">Coenzyme A (CoA)</y:NodeLabel>
          <y:Shape type="hexagon"/>
        </y:ShapeNode>
      </data>
    </node>
    <node id="n98">
      <data key="d6">
        <y:ShapeNode>
          <y:Geometry height="35.0" width="60.0" x="3498.5867892412325" y="4228.665791208967"/>
          <y:Fill color="#FFFFFF" transparent="false"/>
          <y:BorderStyle color="#000000" type="line" width="1.0"/>
          <y:NodeLabel alignment="center" autoSizePolicy="content" fontFamily="Arial" fontSize="13" fontStyle="plain" hasBackgroundColor="false" hasLineColor="false" height="33.046875" modelName="internal" modelPosition="c" textColor="#000000" visible="true" width="42.65087890625" x="8.674560546875" y="0.9765625">ADP-&gt;
ATP</y:NodeLabel>
          <y:Shape type="trapezoid2"/>
        </y:ShapeNode>
      </data>
    </node>
    <node id="n99">
      <data key="d6">
        <y:ShapeNode>
          <y:Geometry height="35.0" width="80.0" x="3388.9515339855398" y="4016.4714970854084"/>
          <y:Fill color="#FFFFFF" transparent="false"/>
          <y:BorderStyle color="#000000" type="line" width="1.0"/>
          <y:NodeLabel alignment="center" autoSizePolicy="content" fontFamily="Arial" fontSize="13" fontStyle="plain" hasBackgroundColor="false" hasLineColor="false" height="33.046875" modelName="internal" modelPosition="c" textColor="#000000" visible="true" width="61.07177734375" x="9.464111328125" y="0.9765625">FAD+Pi-&gt;
FADH2</y:NodeLabel>
          <y:Shape type="trapezoid2"/>
        </y:ShapeNode>
      </data>
    </node>
    <node id="n100">
      <data key="d6">
        <y:ShapeNode>
          <y:Geometry height="35.0" width="80.0" x="3467.579220158982" y="3412.395204427515"/>
          <y:Fill color="#FFFFFF" transparent="false"/>
          <y:BorderStyle color="#000000" type="line" width="1.0"/>
          <y:NodeLabel alignment="center" autoSizePolicy="content" fontFamily="Arial" fontSize="13" fontStyle="plain" hasBackgroundColor="false" hasLineColor="false" height="33.046875" modelName="internal" modelPosition="c" textColor="#000000" visible="true" width="62.51904296875" x="8.740478515625" y="0.9765625">NAD+Pi-&gt;
NADH2</y:NodeLabel>
          <y:Shape type="trapezoid2"/>
        </y:ShapeNode>
      </data>
    </node>
    <node id="n101">
      <data key="d6">
        <y:ShapeNode>
          <y:Geometry height="35.0" width="80.0" x="4510.008654345813" y="4007.4286426422605"/>
          <y:Fill color="#FFFFFF" transparent="false"/>
          <y:BorderStyle color="#000000" type="line" width="1.0"/>
          <y:NodeLabel alignment="center" autoSizePolicy="content" fontFamily="Arial" fontSize="13" fontStyle="plain" hasBackgroundColor="false" hasLineColor="false" height="33.046875" modelName="internal" modelPosition="c" textColor="#000000" visible="true" width="62.51904296875" x="8.740478515625" y="0.9765625">NAD+Pi-&gt;
NADH2</y:NodeLabel>
          <y:Shape type="trapezoid2"/>
        </y:ShapeNode>
      </data>
    </node>
    <node id="n102">
      <data key="d6">
        <y:ShapeNode>
          <y:Geometry height="20.0" width="180.0" x="4146.473448730136" y="3269.261506985545"/>
          <y:Fill color="#FFCC99" transparent="false"/>
          <y:BorderStyle color="#000000" type="line" width="1.0"/>
          <y:NodeLabel alignment="center" autoSizePolicy="node_width" fontFamily="Arial Black" fontSize="13" fontStyle="plain" hasBackgroundColor="false" hasLineColor="false" height="22.33203125" modelName="internal" modelPosition="c" textColor="#000000" visible="true" width="180.0" x="0.0" y="-1.166015625">Coenzyme A (CoA)</y:NodeLabel>
          <y:Shape type="hexagon"/>
        </y:ShapeNode>
      </data>
    </node>
    <node id="n103">
      <data key="d6">
        <y:ShapeNode>
          <y:Geometry height="20.0" width="20.0" x="3981.722123016987" y="4251.031763163515"/>
          <y:Fill color="#9999FF" transparent="false"/>
          <y:BorderStyle color="#000000" type="line" width="1.0"/>
          <y:NodeLabel alignment="center" autoSizePolicy="node_width" fontFamily="Arial" fontSize="13" fontStyle="plain" hasBackgroundColor="false" hasLineColor="false" height="18.5234375" modelName="internal" modelPosition="c" textColor="#000000" visible="true" width="20.0" x="0.0" y="0.73828125">C</y:NodeLabel>
          <y:Shape type="ellipse"/>
        </y:ShapeNode>
      </data>
    </node>
    <node id="n104">
      <data key="d6">
        <y:ShapeNode>
          <y:Geometry height="20.0" width="20.0" x="4437.681130708737" y="3936.3759357796334"/>
          <y:Fill color="#9999FF" transparent="false"/>
          <y:BorderStyle color="#000000" type="line" width="1.0"/>
          <y:NodeLabel alignment="center" autoSizePolicy="node_width" fontFamily="Arial" fontSize="13" fontStyle="plain" hasBackgroundColor="false" hasLineColor="false" height="18.5234375" modelName="internal" modelPosition="c" textColor="#000000" visible="true" width="20.0" x="0.0" y="0.73828125">C</y:NodeLabel>
          <y:Shape type="ellipse"/>
        </y:ShapeNode>
      </data>
    </node>
    <node id="n105">
      <data key="d6">
        <y:ShapeNode>
          <y:Geometry height="20.0" width="20.0" x="3499.20735490277" y="3695.023273447592"/>
          <y:Fill color="#9999FF" transparent="false"/>
          <y:BorderStyle color="#000000" type="line" width="1.0"/>
          <y:NodeLabel alignment="center" autoSizePolicy="node_width" fontFamily="Arial" fontSize="13" fontStyle="plain" hasBackgroundColor="false" hasLineColor="false" height="18.5234375" modelName="internal" modelPosition="c" textColor="#000000" visible="true" width="20.0" x="0.0" y="0.73828125">C</y:NodeLabel>
          <y:Shape type="ellipse"/>
        </y:ShapeNode>
      </data>
    </node>
    <node id="n106">
      <data key="d6">
        <y:ShapeNode>
          <y:Geometry height="20.0" width="20.0" x="3619.4853160830144" y="3480.106387042936"/>
          <y:Fill color="#9999FF" transparent="false"/>
          <y:BorderStyle color="#000000" type="line" width="1.0"/>
          <y:NodeLabel alignment="center" autoSizePolicy="node_width" fontFamily="Arial" fontSize="13" fontStyle="plain" hasBackgroundColor="false" hasLineColor="false" height="18.5234375" modelName="internal" modelPosition="c" textColor="#000000" visible="true" width="20.0" x="0.0" y="0.73828125">C</y:NodeLabel>
          <y:Shape type="ellipse"/>
        </y:ShapeNode>
      </data>
    </node>
    <node id="n107">
      <data key="d6">
        <y:ShapeNode>
          <y:Geometry height="20.0" width="20.0" x="3479.544412364109" y="3008.652769625112"/>
          <y:Fill color="#FFFF99" transparent="false"/>
          <y:BorderStyle color="#000000" type="line" width="1.0"/>
          <y:NodeLabel alignment="center" autoSizePolicy="node_width" fontFamily="Arial" fontSize="13" fontStyle="plain" hasBackgroundColor="false" hasLineColor="false" height="18.5234375" modelName="internal" modelPosition="c" textColor="#000000" visible="true" width="20.0" x="0.0" y="0.73828125">O</y:NodeLabel>
          <y:Shape type="ellipse"/>
        </y:ShapeNode>
      </data>
    </node>
    <node id="n108">
      <data key="d6">
        <y:ShapeNode>
          <y:Geometry height="40.0" width="100.0" x="3553.223344019496" y="2998.652769625112"/>
          <y:Fill color="#FFFF99" transparent="false"/>
          <y:BorderStyle color="#000000" type="line" width="1.0"/>
          <y:NodeLabel alignment="center" autoSizePolicy="node_width" fontFamily="Arial Black" fontSize="13" fontStyle="plain" hasBackgroundColor="false" hasLineColor="false" height="22.33203125" modelName="internal" modelPosition="c" textColor="#000000" visible="true" width="100.0" x="0.0" y="8.833984375">&lt;4&gt; PC</y:NodeLabel>
          <y:Shape type="roundrectangle"/>
        </y:ShapeNode>
      </data>
    </node>
    <node id="n109">
      <data key="d6">
        <y:ShapeNode>
          <y:Geometry height="20.0" width="20.0" x="3717.360161287186" y="3008.652769625112"/>
          <y:Fill color="#9999FF" transparent="false"/>
          <y:BorderStyle color="#000000" type="line" width="1.0"/>
          <y:NodeLabel alignment="center" autoSizePolicy="node_width" fontFamily="Arial" fontSize="13" fontStyle="plain" hasBackgroundColor="false" hasLineColor="false" height="18.5234375" modelName="internal" modelPosition="c" textColor="#000000" visible="true" width="20.0" x="0.0" y="0.73828125">C</y:NodeLabel>
          <y:Shape type="ellipse"/>
        </y:ShapeNode>
      </data>
    </node>
    <node id="n110">
      <data key="d6">
        <y:ShapeNode>
          <y:Geometry height="60.0" width="100.0" x="3339.1309215995943" y="4158.1468470341615"/>
          <y:Fill color="#FFFF99" transparent="false"/>
          <y:BorderStyle color="#000000" type="line" width="1.0"/>
          <y:NodeLabel alignment="center" autoSizePolicy="node_width" fontFamily="Arial Black" fontSize="13" fontStyle="plain" hasBackgroundColor="false" hasLineColor="false" height="58.99609375" modelName="internal" modelPosition="c" textColor="#000000" visible="true" width="100.0" x="0.0" y="0.501953125">SUCLG1:
SUCLG2:
SUCLA2</y:NodeLabel>
          <y:Shape type="roundrectangle"/>
        </y:ShapeNode>
      </data>
    </node>
    <node id="n111">
      <data key="d6">
        <y:ShapeNode>
          <y:Geometry height="20.0" width="20.0" x="3218.0282707067045" y="4178.1468470341615"/>
          <y:Fill color="#FFFF99" transparent="false"/>
          <y:BorderStyle color="#000000" type="line" width="1.0"/>
          <y:NodeLabel alignment="center" autoSizePolicy="node_width" fontFamily="Arial" fontSize="13" fontStyle="plain" hasBackgroundColor="false" hasLineColor="false" height="18.5234375" modelName="internal" modelPosition="c" textColor="#000000" visible="true" width="20.0" x="0.0" y="0.73828125">B</y:NodeLabel>
          <y:Shape type="ellipse"/>
        </y:ShapeNode>
      </data>
    </node>
    <node id="n112">
      <data key="d6">
        <y:ShapeNode>
          <y:Geometry height="20.0" width="20.0" x="3169.9877812510167" y="3957.5380454593424"/>
          <y:Fill color="#FFFF99" transparent="false"/>
          <y:BorderStyle color="#000000" type="line" width="1.0"/>
          <y:NodeLabel alignment="center" autoSizePolicy="node_width" fontFamily="Arial" fontSize="13" fontStyle="plain" hasBackgroundColor="false" hasLineColor="false" height="18.5234375" modelName="internal" modelPosition="c" textColor="#000000" visible="true" width="20.0" x="0.0" y="0.73828125">B</y:NodeLabel>
          <y:Shape type="ellipse"/>
        </y:ShapeNode>
      </data>
    </node>
    <node id="n113">
      <data key="d6">
        <y:ShapeNode>
          <y:Geometry height="80.0" width="100.0" x="3258.9515339855398" y="3927.5380454593424"/>
          <y:Fill color="#FFFF99" transparent="false"/>
          <y:BorderStyle color="#000000" type="line" width="1.0"/>
          <y:NodeLabel alignment="center" autoSizePolicy="node_width" fontFamily="Arial Black" fontSize="13" fontStyle="plain" hasBackgroundColor="false" hasLineColor="false" height="77.328125" modelName="internal" modelPosition="c" textColor="#000000" visible="true" width="100.0" x="0.0" y="1.3359375">SDHA:
SDHB:
SDHC:
SDHD</y:NodeLabel>
          <y:Shape type="roundrectangle"/>
        </y:ShapeNode>
      </data>
    </node>
    <node id="n114">
      <data key="d6">
        <y:ShapeNode>
          <y:Geometry height="20.0" width="100.0" x="3070.204227609992" y="4219.546808853526"/>
          <y:Fill color="#CCFFFF" transparent="false"/>
          <y:BorderStyle color="#000000" type="line" width="1.0"/>
          <y:NodeLabel alignment="center" autoSizePolicy="node_width" fontFamily="Arial Black" fontSize="13" fontStyle="plain" hasBackgroundColor="false" hasLineColor="false" height="22.33203125" modelName="internal" modelPosition="c" textColor="#000000" visible="true" width="100.0" x="0.0" y="-1.166015625">SUCLG1</y:NodeLabel>
          <y:Shape type="roundrectangle"/>
        </y:ShapeNode>
      </data>
    </node>
    <node id="n115">
      <data key="d6">
        <y:ShapeNode>
          <y:Geometry height="20.0" width="100.0" x="3070.204227609992" y="4178.1468470341615"/>
          <y:Fill color="#CCFFFF" transparent="false"/>
          <y:BorderStyle color="#000000" type="line" width="1.0"/>
          <y:NodeLabel alignment="center" autoSizePolicy="node_width" fontFamily="Arial Black" fontSize="13" fontStyle="plain" hasBackgroundColor="false" hasLineColor="false" height="22.33203125" modelName="internal" modelPosition="c" textColor="#000000" visible="true" width="100.0" x="0.0" y="-1.166015625">SUCLG2</y:NodeLabel>
          <y:Shape type="roundrectangle"/>
        </y:ShapeNode>
      </data>
    </node>
    <node id="n116">
      <data key="d6">
        <y:ShapeNode>
          <y:Geometry height="20.0" width="100.0" x="3070.204227609992" y="4136.746885214797"/>
          <y:Fill color="#CCFFFF" transparent="false"/>
          <y:BorderStyle color="#000000" type="line" width="1.0"/>
          <y:NodeLabel alignment="center" autoSizePolicy="node_width" fontFamily="Arial Black" fontSize="13" fontStyle="plain" hasBackgroundColor="false" hasLineColor="false" height="22.33203125" modelName="internal" modelPosition="c" textColor="#000000" visible="true" width="100.0" x="0.0" y="-1.166015625">SUCLA2</y:NodeLabel>
          <y:Shape type="roundrectangle"/>
        </y:ShapeNode>
      </data>
    </node>
    <node id="n117">
      <data key="d5"><![CDATA[Pyruvate carboxylase

Entrez Gene summary for PC:
    This gene encodes pyruvate carboxylase, which requires biotin and ATP to catalyse the carboxylation of pyruvate to oxaloacetate. The active enzyme is a homotetramer arranged in a tetrahedron which is located exclusively in the mitochondrial matrix. Pyruvate carboxylase is involved in gluconeogenesis, lipogenesis, insulin secretion and synthesis of the neurotransmitter glutamate. Mutations in this gene have been associated with pyruvate carboxylase deficiency. Alternatively spliced transcript variants with different 5' UTRs, but encoding the same protein, have been found for this gene. (provided by RefSeq) 

UniProtKB/Swiss-Prot: PYC_HUMAN, P11498
    Function: Pyruvate carboxylase catalyzes a 2-step reaction, involving the ATP-dependent carboxylation of the covalently attached biotin in the first step and the transfer of the carboxyl group to pyruvate in the second. Catalyzes in a  tissue specific manner, the initial reactions of glucose (liver, kidney) and lipid (adipose tissue, liver, brain) synthesis from pyruvate]]></data>
      <data key="d6">
        <y:ShapeNode>
          <y:Geometry height="20.0" width="100.0" x="3325.865480708723" y="3008.652769625112"/>
          <y:Fill color="#CCFFFF" transparent="false"/>
          <y:BorderStyle color="#000000" type="line" width="1.0"/>
          <y:NodeLabel alignment="center" autoSizePolicy="node_width" fontFamily="Arial Black" fontSize="13" fontStyle="plain" hasBackgroundColor="false" hasLineColor="false" height="22.33203125" modelName="internal" modelPosition="c" textColor="#000000" visible="true" width="100.0" x="0.0" y="-1.166015625">PC</y:NodeLabel>
          <y:Shape type="roundrectangle"/>
        </y:ShapeNode>
      </data>
    </node>
    <node id="n118">
      <data key="d5"><![CDATA[fumarate hydratase

Entrez Gene summary for FH:
    The protein encoded by this gene is an enzymatic component of the tricarboxylic acid (TCA) cycle, or Krebs cycle, and catalyzes the formation of L-malate from fumarate. It exists in both a cytosolic form and an N-terminal extended form, differing only in the translation start site used. The N-terminal extended form is targeted to the mitochondrion, where the removal of the extension generates the same form as in the cytoplasm. It is similar to some thermostable class II fumarases and functions as a homotetramer. Mutations in this gene can cause fumarase deficiency and lead to progressive encephalopathy. (provided by RefSeq)
 
UniProtKB/Swiss-Prot: FUMH_HUMAN, P07954
    Function: Also acts as a tumor suppressor]]></data>
      <data key="d6">
        <y:ShapeNode>
          <y:Geometry height="20.0" width="100.0" x="3023.204227609992" y="3693.7464128154857"/>
          <y:Fill color="#CCFFFF" transparent="false"/>
          <y:BorderStyle color="#000000" type="line" width="1.0"/>
          <y:NodeLabel alignment="center" autoSizePolicy="node_width" fontFamily="Arial Black" fontSize="13" fontStyle="plain" hasBackgroundColor="false" hasLineColor="false" height="22.33203125" modelName="internal" modelPosition="c" textColor="#000000" visible="true" width="100.0" x="0.0" y="-1.166015625">FH</y:NodeLabel>
          <y:Shape type="roundrectangle"/>
        </y:ShapeNode>
      </data>
    </node>
    <node id="n119">
      <data key="d6">
        <y:ShapeNode>
          <y:Geometry height="20.0" width="100.0" x="2987.204227609992" y="4012.639647473375"/>
          <y:Fill color="#CCFFFF" transparent="false"/>
          <y:BorderStyle color="#000000" type="line" width="1.0"/>
          <y:NodeLabel alignment="center" autoSizePolicy="node_width" fontFamily="Arial Black" fontSize="13" fontStyle="plain" hasBackgroundColor="false" hasLineColor="false" height="22.33203125" modelName="internal" modelPosition="c" textColor="#000000" visible="true" width="100.0" x="0.0" y="-1.166015625">SDHD</y:NodeLabel>
          <y:Shape type="roundrectangle"/>
        </y:ShapeNode>
      </data>
    </node>
    <node id="n120">
      <data key="d6">
        <y:ShapeNode>
          <y:Geometry height="20.0" width="100.0" x="3148.799339496568" y="3469.1913959403537"/>
          <y:Fill color="#CCFFFF" transparent="false"/>
          <y:BorderStyle color="#000000" type="line" width="1.0"/>
          <y:NodeLabel alignment="center" autoSizePolicy="node_width" fontFamily="Arial Black" fontSize="13" fontStyle="plain" hasBackgroundColor="false" hasLineColor="false" height="22.33203125" modelName="internal" modelPosition="c" textColor="#000000" visible="true" width="100.0" x="0.0" y="-1.166015625">MDH2</y:NodeLabel>
          <y:Shape type="roundrectangle"/>
        </y:ShapeNode>
      </data>
    </node>
    <node id="n121">
      <data key="d6">
        <y:ShapeNode>
          <y:Geometry height="20.0" width="100.0" x="2987.204227609992" y="3936.823751753002"/>
          <y:Fill color="#CCFFFF" transparent="false"/>
          <y:BorderStyle color="#000000" type="line" width="1.0"/>
          <y:NodeLabel alignment="center" autoSizePolicy="node_width" fontFamily="Arial Black" fontSize="13" fontStyle="plain" hasBackgroundColor="false" hasLineColor="false" height="22.33203125" modelName="internal" modelPosition="c" textColor="#000000" visible="true" width="100.0" x="0.0" y="-1.166015625">SDHB</y:NodeLabel>
          <y:Shape type="roundrectangle"/>
        </y:ShapeNode>
      </data>
    </node>
    <node id="n122">
      <data key="d6">
        <y:ShapeNode>
          <y:Geometry height="60.0" width="100.0" x="4068.2358554600105" y="4360.231537968818"/>
          <y:Fill color="#FFFF99" transparent="false"/>
          <y:BorderStyle color="#000000" type="line" width="1.0"/>
          <y:NodeLabel alignment="center" autoSizePolicy="node_width" fontFamily="Arial Black" fontSize="13" fontStyle="plain" hasBackgroundColor="false" hasLineColor="false" height="58.99609375" modelName="internal" modelPosition="c" textColor="#000000" visible="true" width="100.0" x="0.0" y="0.501953125">OGDH:
DLST:
DLD</y:NodeLabel>
          <y:Shape type="roundrectangle"/>
        </y:ShapeNode>
      </data>
    </node>
    <node id="n123">
      <data key="d6">
        <y:ShapeNode>
          <y:Geometry height="20.0" width="20.0" x="4223.95727824162" y="4380.231537968818"/>
          <y:Fill color="#FFFF99" transparent="false"/>
          <y:BorderStyle color="#000000" type="line" width="1.0"/>
          <y:NodeLabel alignment="center" autoSizePolicy="node_width" fontFamily="Arial" fontSize="13" fontStyle="plain" hasBackgroundColor="false" hasLineColor="false" height="18.5234375" modelName="internal" modelPosition="c" textColor="#000000" visible="true" width="20.0" x="0.0" y="0.73828125">B</y:NodeLabel>
          <y:Shape type="ellipse"/>
        </y:ShapeNode>
      </data>
    </node>
    <node id="n124">
      <data key="d6">
        <y:ShapeNode>
          <y:Geometry height="20.0" width="20.0" x="4625.692483762225" y="4162.130613300731"/>
          <y:Fill color="#FFFF99" transparent="false"/>
          <y:BorderStyle color="#000000" type="line" width="1.0"/>
          <y:NodeLabel alignment="center" autoSizePolicy="node_width" fontFamily="Arial" fontSize="13" fontStyle="plain" hasBackgroundColor="false" hasLineColor="false" height="18.5234375" modelName="internal" modelPosition="c" textColor="#000000" visible="true" width="20.0" x="0.0" y="0.73828125">O</y:NodeLabel>
          <y:Shape type="ellipse"/>
        </y:ShapeNode>
      </data>
    </node>
    <node id="n125">
      <data key="d6">
        <y:ShapeNode>
          <y:Geometry height="40.0" width="100.0" x="4466.638607134239" y="4152.130613300731"/>
          <y:Fill color="#FFFF99" transparent="false"/>
          <y:BorderStyle color="#000000" type="line" width="1.0"/>
          <y:NodeLabel alignment="center" autoSizePolicy="node_width" fontFamily="Arial Black" fontSize="13" fontStyle="plain" hasBackgroundColor="false" hasLineColor="false" height="40.6640625" modelName="internal" modelPosition="c" textColor="#000000" visible="true" width="100.0" x="0.0" y="-0.33203125">IDH2:
IDH2</y:NodeLabel>
          <y:Shape type="roundrectangle"/>
        </y:ShapeNode>
      </data>
    </node>
    <node id="n126">
      <data key="d6">
        <y:ShapeNode>
          <y:Geometry height="20.0" width="20.0" x="4754.74984619562" y="3945.8037094821975"/>
          <y:Fill color="#FFFF99" transparent="false"/>
          <y:BorderStyle color="#000000" type="line" width="1.0"/>
          <y:NodeLabel alignment="center" autoSizePolicy="node_width" fontFamily="Arial" fontSize="13" fontStyle="plain" hasBackgroundColor="false" hasLineColor="false" height="18.5234375" modelName="internal" modelPosition="c" textColor="#000000" visible="true" width="20.0" x="0.0" y="0.73828125">B</y:NodeLabel>
          <y:Shape type="ellipse"/>
        </y:ShapeNode>
      </data>
    </node>
    <node id="n127">
      <data key="d6">
        <y:ShapeNode>
          <y:Geometry height="20.0" width="100.0" x="4845.578225965051" y="3993.7362093624693"/>
          <y:Fill color="#CCFFFF" transparent="false"/>
          <y:BorderStyle color="#000000" type="line" width="1.0"/>
          <y:NodeLabel alignment="center" autoSizePolicy="node_width" fontFamily="Arial Black" fontSize="13" fontStyle="plain" hasBackgroundColor="false" hasLineColor="false" height="22.33203125" modelName="internal" modelPosition="c" textColor="#000000" visible="true" width="100.0" x="0.0" y="-1.166015625">IDH3G</y:NodeLabel>
          <y:Shape type="roundrectangle"/>
        </y:ShapeNode>
      </data>
    </node>
    <node id="n128">
      <data key="d6">
        <y:ShapeNode>
          <y:Geometry height="20.0" width="100.0" x="4845.578225965051" y="3945.8037094821975"/>
          <y:Fill color="#CCFFFF" transparent="false"/>
          <y:BorderStyle color="#000000" type="line" width="1.0"/>
          <y:NodeLabel alignment="center" autoSizePolicy="node_width" fontFamily="Arial Black" fontSize="13" fontStyle="plain" hasBackgroundColor="false" hasLineColor="false" height="22.33203125" modelName="internal" modelPosition="c" textColor="#000000" visible="true" width="100.0" x="0.0" y="-1.166015625">IDH3B</y:NodeLabel>
          <y:Shape type="roundrectangle"/>
        </y:ShapeNode>
      </data>
    </node>
    <node id="n129">
      <data key="d6">
        <y:ShapeNode>
          <y:Geometry height="20.0" width="20.0" x="4254.407987889146" y="3121.089924053898"/>
          <y:Fill color="#FFFF99" transparent="false"/>
          <y:BorderStyle color="#000000" type="line" width="1.0"/>
          <y:NodeLabel alignment="center" autoSizePolicy="node_width" fontFamily="Arial" fontSize="13" fontStyle="plain" hasBackgroundColor="false" hasLineColor="false" height="18.5234375" modelName="internal" modelPosition="c" textColor="#000000" visible="true" width="20.0" x="0.0" y="0.73828125">B</y:NodeLabel>
          <y:Shape type="ellipse"/>
        </y:ShapeNode>
      </data>
    </node>
    <node id="n130">
      <data key="d6">
        <y:ShapeNode>
          <y:Geometry height="60.0" width="100.0" x="4604.648846440843" y="3925.8037094821975"/>
          <y:Fill color="#FFFF99" transparent="false"/>
          <y:BorderStyle color="#000000" type="line" width="1.0"/>
          <y:NodeLabel alignment="center" autoSizePolicy="node_width" fontFamily="Arial Black" fontSize="13" fontStyle="plain" hasBackgroundColor="false" hasLineColor="false" height="58.99609375" modelName="internal" modelPosition="c" textColor="#000000" visible="true" width="100.0" x="0.0" y="0.501953125">&lt;2&gt;IDH3A:
IDH3B:
IDH3G</y:NodeLabel>
          <y:Shape type="roundrectangle"/>
        </y:ShapeNode>
      </data>
    </node>
    <node id="n131">
      <data key="d6">
        <y:ShapeNode>
          <y:Geometry height="20.0" width="100.0" x="4322.943014913835" y="4346.781799686795"/>
          <y:Fill color="#CCFFFF" transparent="false"/>
          <y:BorderStyle color="#000000" type="line" width="1.0"/>
          <y:NodeLabel alignment="center" autoSizePolicy="node_width" fontFamily="Arial Black" fontSize="13" fontStyle="plain" hasBackgroundColor="false" hasLineColor="false" height="22.33203125" modelName="internal" modelPosition="c" textColor="#000000" visible="true" width="100.0" x="0.0" y="-1.166015625">OGDH </y:NodeLabel>
          <y:Shape type="roundrectangle"/>
        </y:ShapeNode>
      </data>
    </node>
    <node id="n132">
      <data key="d6">
        <y:ShapeNode>
          <y:Geometry height="20.0" width="100.0" x="4323.659019232226" y="4383.4852661148225"/>
          <y:Fill color="#CCFFFF" transparent="false"/>
          <y:BorderStyle color="#000000" type="line" width="1.0"/>
          <y:NodeLabel alignment="center" autoSizePolicy="node_width" fontFamily="Arial Black" fontSize="13" fontStyle="plain" hasBackgroundColor="false" hasLineColor="false" height="22.33203125" modelName="internal" modelPosition="c" textColor="#000000" visible="true" width="100.0" x="0.0" y="-1.166015625">DLST</y:NodeLabel>
          <y:Shape type="roundrectangle"/>
        </y:ShapeNode>
      </data>
    </node>
    <node id="n133">
      <data key="d6">
        <y:ShapeNode>
          <y:Geometry height="20.0" width="100.0" x="4323.659019232226" y="4420.18873254285"/>
          <y:Fill color="#CCFFFF" transparent="false"/>
          <y:BorderStyle color="#000000" type="line" width="1.0"/>
          <y:NodeLabel alignment="center" autoSizePolicy="node_width" fontFamily="Arial Black" fontSize="13" fontStyle="plain" hasBackgroundColor="false" hasLineColor="false" height="22.33203125" modelName="internal" modelPosition="c" textColor="#000000" visible="true" width="100.0" x="0.0" y="-1.166015625">DLD</y:NodeLabel>
          <y:Shape type="roundrectangle"/>
        </y:ShapeNode>
      </data>
    </node>
    <node id="n134">
      <data key="d5"><![CDATA[Entrez Gene summary for IDH3A:
    Isocitrate dehydrogenases catalyze the oxidative decarboxylation of isocitrate to 2-oxoglutarate. These enzymes belong to two distinct subclasses, one of which utilizes NAD(+) as the electron acceptor and the other NADP(+). Five isocitrate dehydrogenases have been reported: three NAD(+)-dependent isocitrate dehydrogenases, which localize to the mitochondrial matrix, and two NADP(+)-dependent isocitrate dehydrogenases, one of which is mitochondrial and the other predominantly cytosolic. NAD(+)-dependent isocitrate dehydrogenases catalyze the allosterically regulated rate-limiting step of the tricarboxylic acid cycle. Each isozyme is a heterotetramer that is composed of two alpha subunits, one beta subunit, and one gamma subunit. The protein encoded by this gene is the alpha subunit of one isozyme of NAD(+)-dependent isocitrate dehydrogenase. (provided by RefSeq) ]]></data>
      <data key="d6">
        <y:ShapeNode>
          <y:Geometry height="20.0" width="100.0" x="4845.578225965051" y="3902.720244295206"/>
          <y:Fill color="#CCFFFF" transparent="false"/>
          <y:BorderStyle color="#000000" type="line" width="1.0"/>
          <y:NodeLabel alignment="center" autoSizePolicy="node_width" fontFamily="Arial Black" fontSize="13" fontStyle="plain" hasBackgroundColor="false" hasLineColor="false" height="22.33203125" modelName="internal" modelPosition="c" textColor="#000000" visible="true" width="100.0" x="0.0" y="-1.166015625">IDH3A</y:NodeLabel>
          <y:Shape type="roundrectangle"/>
        </y:ShapeNode>
      </data>
    </node>
    <node id="n135">
      <data key="d6">
        <y:ShapeNode>
          <y:Geometry height="20.0" width="100.0" x="2987.204227609992" y="3974.7316996131885"/>
          <y:Fill color="#CCFFFF" transparent="false"/>
          <y:BorderStyle color="#000000" type="line" width="1.0"/>
          <y:NodeLabel alignment="center" autoSizePolicy="node_width" fontFamily="Arial Black" fontSize="13" fontStyle="plain" hasBackgroundColor="false" hasLineColor="false" height="22.33203125" modelName="internal" modelPosition="c" textColor="#000000" visible="true" width="100.0" x="0.0" y="-1.166015625">SDHC</y:NodeLabel>
          <y:Shape type="roundrectangle"/>
        </y:ShapeNode>
      </data>
    </node>
    <node id="n136">
      <data key="d6">
        <y:ShapeNode>
          <y:Geometry height="20.0" width="100.0" x="2987.204227609992" y="3898.9158038928153"/>
          <y:Fill color="#CCFFFF" transparent="false"/>
          <y:BorderStyle color="#000000" type="line" width="1.0"/>
          <y:NodeLabel alignment="center" autoSizePolicy="node_width" fontFamily="Arial Black" fontSize="13" fontStyle="plain" hasBackgroundColor="false" hasLineColor="false" height="22.33203125" modelName="internal" modelPosition="c" textColor="#000000" visible="true" width="100.0" x="0.0" y="-1.166015625">SDHA</y:NodeLabel>
          <y:Shape type="roundrectangle"/>
        </y:ShapeNode>
      </data>
    </node>
    <node id="n137">
      <data key="d6">
        <y:ShapeNode>
          <y:Geometry height="20.0" width="100.0" x="4704.746360390211" y="4162.130613300731"/>
          <y:Fill color="#CCFFFF" transparent="false"/>
          <y:BorderStyle color="#000000" type="line" width="1.0"/>
          <y:NodeLabel alignment="center" autoSizePolicy="node_width" fontFamily="Arial Black" fontSize="13" fontStyle="plain" hasBackgroundColor="false" hasLineColor="false" height="22.33203125" modelName="internal" modelPosition="c" textColor="#000000" visible="true" width="100.0" x="0.0" y="-1.166015625">IDH2</y:NodeLabel>
          <y:Shape type="roundrectangle"/>
        </y:ShapeNode>
      </data>
    </node>
    <node id="n138">
      <data key="d5"><![CDATA[Citrate synthase

Entrez Gene summary for CS:
    The protein encoded by this gene is a Krebs tricarboxylic acid cycle enzyme that catalyzes the synthesis of citrate from oxaloacetate and acetyl coenzyme A. The enzyme is found in nearly all cells capable of oxidative metablism. This protein is nuclear encoded and transported into the mitochondrial matrix, where the mature form is found. (provided by RefSeq) ]]></data>
      <data key="d6">
        <y:ShapeNode>
          <y:Geometry height="20.0" width="100.0" x="3800.79675753206" y="3307.9604626714386"/>
          <y:Fill color="#CCFFFF" transparent="false"/>
          <y:BorderStyle color="#000000" type="line" width="1.0"/>
          <y:NodeLabel alignment="center" autoSizePolicy="node_width" fontFamily="Arial Black" fontSize="13" fontStyle="plain" hasBackgroundColor="false" hasLineColor="false" height="22.33203125" modelName="internal" modelPosition="c" textColor="#000000" visible="true" width="100.0" x="0.0" y="-1.166015625">CS</y:NodeLabel>
          <y:Shape type="roundrectangle"/>
        </y:ShapeNode>
      </data>
    </node>
    <node id="n139">
      <data key="d6">
        <y:ShapeNode>
          <y:Geometry height="20.0" width="100.0" x="4343.2371479581125" y="3171.089924053898"/>
          <y:Fill color="#CCFFFF" transparent="false"/>
          <y:BorderStyle color="#000000" type="line" width="1.0"/>
          <y:NodeLabel alignment="center" autoSizePolicy="node_width" fontFamily="Arial Black" fontSize="13" fontStyle="plain" hasBackgroundColor="false" hasLineColor="false" height="22.33203125" modelName="internal" modelPosition="c" textColor="#000000" visible="true" width="100.0" x="0.0" y="-1.166015625">PDHA3</y:NodeLabel>
          <y:Shape type="roundrectangle"/>
        </y:ShapeNode>
      </data>
    </node>
    <node id="n140">
      <data key="d6">
        <y:ShapeNode>
          <y:Geometry height="20.0" width="100.0" x="4343.2371479581125" y="3121.089924053898"/>
          <y:Fill color="#CCFFFF" transparent="false"/>
          <y:BorderStyle color="#000000" type="line" width="1.0"/>
          <y:NodeLabel alignment="center" autoSizePolicy="node_width" fontFamily="Arial Black" fontSize="13" fontStyle="plain" hasBackgroundColor="false" hasLineColor="false" height="22.33203125" modelName="internal" modelPosition="c" textColor="#000000" visible="true" width="100.0" x="0.0" y="-1.166015625">PDHA2</y:NodeLabel>
          <y:Shape type="roundrectangle"/>
        </y:ShapeNode>
      </data>
    </node>
    <node id="n141">
      <data key="d4"/>
      <data key="d5"><![CDATA[pyruvate dehydrogenase (PDH) complex]]></data>
      <data key="d6">
        <y:ShapeNode>
          <y:Geometry height="60.0" width="100.0" x="4076.9612867628275" y="3101.089924053898"/>
          <y:Fill color="#FFFF99" transparent="false"/>
          <y:BorderStyle color="#000000" type="line" width="1.0"/>
          <y:NodeLabel alignment="center" autoSizePolicy="node_width" fontFamily="Arial Black" fontSize="13" fontStyle="plain" hasBackgroundColor="false" hasLineColor="false" height="58.99609375" modelName="internal" modelPosition="c" textColor="#000000" visible="true" width="100.0" x="0.0" y="0.501953125">PDHA1:
PDHA2:
PDHA3</y:NodeLabel>
          <y:Shape type="roundrectangle"/>
        </y:ShapeNode>
      </data>
    </node>
    <node id="n142">
      <data key="d6">
        <y:ShapeNode>
          <y:Geometry height="20.0" width="100.0" x="4343.2371479581125" y="3071.089924053898"/>
          <y:Fill color="#CCFFFF" transparent="false"/>
          <y:BorderStyle color="#000000" type="line" width="1.0"/>
          <y:NodeLabel alignment="center" autoSizePolicy="node_width" fontFamily="Arial Black" fontSize="13" fontStyle="plain" hasBackgroundColor="false" hasLineColor="false" height="22.33203125" modelName="internal" modelPosition="c" textColor="#000000" visible="true" width="100.0" x="0.0" y="-1.166015625">PDHA1 </y:NodeLabel>
          <y:Shape type="roundrectangle"/>
        </y:ShapeNode>
      </data>
    </node>
    <node id="n143">
      <data key="d6">
        <y:ShapeNode>
          <y:Geometry height="20.0" width="20.0" x="3981.722123016987" y="4294.184735383771"/>
          <y:Fill color="#9999FF" transparent="false"/>
          <y:BorderStyle color="#000000" type="line" width="1.0"/>
          <y:NodeLabel alignment="center" autoSizePolicy="node_width" fontFamily="Arial" fontSize="13" fontStyle="plain" hasBackgroundColor="false" hasLineColor="false" height="18.5234375" modelName="internal" modelPosition="c" textColor="#000000" visible="true" width="20.0" x="0.0" y="0.73828125">C</y:NodeLabel>
          <y:Shape type="ellipse"/>
        </y:ShapeNode>
      </data>
    </node>
    <node id="n144">
      <data key="d6">
        <y:ShapeNode>
          <y:Geometry height="20.0" width="20.0" x="4478.370223904505" y="3945.8037094821975"/>
          <y:Fill color="#9999FF" transparent="false"/>
          <y:BorderStyle color="#000000" type="line" width="1.0"/>
          <y:NodeLabel alignment="center" autoSizePolicy="node_width" fontFamily="Arial" fontSize="13" fontStyle="plain" hasBackgroundColor="false" hasLineColor="false" height="18.5234375" modelName="internal" modelPosition="c" textColor="#000000" visible="true" width="20.0" x="0.0" y="0.73828125">C</y:NodeLabel>
          <y:Shape type="ellipse"/>
        </y:ShapeNode>
      </data>
    </node>
    <node id="n145">
      <data key="d6">
        <y:ShapeNode>
          <y:Geometry height="20.0" width="20.0" x="3598.5867892412325" y="4178.1468470341615"/>
          <y:Fill color="#9999FF" transparent="false"/>
          <y:BorderStyle color="#000000" type="line" width="1.0"/>
          <y:NodeLabel alignment="center" autoSizePolicy="node_width" fontFamily="Arial" fontSize="13" fontStyle="plain" hasBackgroundColor="false" hasLineColor="false" height="18.5234375" modelName="internal" modelPosition="c" textColor="#000000" visible="true" width="20.0" x="0.0" y="0.73828125">C</y:NodeLabel>
          <y:Shape type="ellipse"/>
        </y:ShapeNode>
      </data>
    </node>
    <node id="n146">
      <data key="d6">
        <y:ShapeNode>
          <y:Geometry height="20.0" width="20.0" x="3449.20735490277" y="3957.5380454593424"/>
          <y:Fill color="#9999FF" transparent="false"/>
          <y:BorderStyle color="#000000" type="line" width="1.0"/>
          <y:NodeLabel alignment="center" autoSizePolicy="node_width" fontFamily="Arial" fontSize="13" fontStyle="plain" hasBackgroundColor="false" hasLineColor="false" height="18.5234375" modelName="internal" modelPosition="c" textColor="#000000" visible="true" width="20.0" x="0.0" y="0.73828125">C</y:NodeLabel>
          <y:Shape type="ellipse"/>
        </y:ShapeNode>
      </data>
    </node>
    <node id="n147">
      <data key="d6">
        <y:ShapeNode>
          <y:Geometry height="20.0" width="20.0" x="3449.20735490277" y="3693.7464128154857"/>
          <y:Fill color="#9999FF" transparent="false"/>
          <y:BorderStyle color="#000000" type="line" width="1.0"/>
          <y:NodeLabel alignment="center" autoSizePolicy="node_width" fontFamily="Arial" fontSize="13" fontStyle="plain" hasBackgroundColor="false" hasLineColor="false" height="18.5234375" modelName="internal" modelPosition="c" textColor="#000000" visible="true" width="20.0" x="0.0" y="0.73828125">C</y:NodeLabel>
          <y:Shape type="ellipse"/>
        </y:ShapeNode>
      </data>
    </node>
    <node id="n148">
      <data key="d6">
        <y:ShapeNode>
          <y:Geometry height="20.0" width="20.0" x="3577.860952769438" y="3469.1913959403537"/>
          <y:Fill color="#9999FF" transparent="false"/>
          <y:BorderStyle color="#000000" type="line" width="1.0"/>
          <y:NodeLabel alignment="center" autoSizePolicy="node_width" fontFamily="Arial" fontSize="13" fontStyle="plain" hasBackgroundColor="false" hasLineColor="false" height="18.5234375" modelName="internal" modelPosition="c" textColor="#000000" visible="true" width="20.0" x="0.0" y="0.73828125">C</y:NodeLabel>
          <y:Shape type="ellipse"/>
        </y:ShapeNode>
      </data>
    </node>
    <node id="n149">
      <data key="d6">
        <y:ShapeNode>
          <y:Geometry height="20.0" width="20.0" x="3960.6526877732294" y="3345.9642329114718"/>
          <y:Fill color="#9999FF" transparent="false"/>
          <y:BorderStyle color="#000000" type="line" width="1.0"/>
          <y:NodeLabel alignment="center" autoSizePolicy="node_width" fontFamily="Arial" fontSize="13" fontStyle="plain" hasBackgroundColor="false" hasLineColor="false" height="18.5234375" modelName="internal" modelPosition="c" textColor="#000000" visible="true" width="20.0" x="0.0" y="0.73828125">C</y:NodeLabel>
          <y:Shape type="ellipse"/>
        </y:ShapeNode>
      </data>
    </node>
    <node id="n150">
      <data key="d6">
        <y:ShapeNode>
          <y:Geometry height="20.0" width="180.0" x="3425.6236004002067" y="3585.0107656177706"/>
          <y:Fill color="#FFCC99" transparent="false"/>
          <y:BorderStyle color="#000000" type="line" width="1.0"/>
          <y:NodeLabel alignment="center" autoSizePolicy="node_width" fontFamily="Arial Black" fontSize="13" fontStyle="plain" hasBackgroundColor="false" hasLineColor="false" height="22.33203125" modelName="internal" modelPosition="c" textColor="#000000" visible="true" width="180.0" x="0.0" y="-1.166015625">L-Malate</y:NodeLabel>
          <y:Shape type="hexagon"/>
        </y:ShapeNode>
      </data>
    </node>
    <node id="n151">
      <data key="d6">
        <y:ShapeNode>
          <y:Geometry height="20.0" width="180.0" x="3369.20735490277" y="3828.7197041300155"/>
          <y:Fill color="#FFCC99" transparent="false"/>
          <y:BorderStyle color="#000000" type="line" width="1.0"/>
          <y:NodeLabel alignment="center" autoSizePolicy="node_width" fontFamily="Arial Black" fontSize="13" fontStyle="plain" hasBackgroundColor="false" hasLineColor="false" height="22.33203125" modelName="internal" modelPosition="c" textColor="#000000" visible="true" width="180.0" x="0.0" y="-1.166015625">Fumarate</y:NodeLabel>
          <y:Shape type="hexagon"/>
        </y:ShapeNode>
      </data>
    </node>
    <node id="n152">
      <data key="d6">
        <y:ShapeNode>
          <y:Geometry height="20.0" width="180.0" x="3438.5867892412325" y="4072.4286426422605"/>
          <y:Fill color="#FFCC99" transparent="false"/>
          <y:BorderStyle color="#000000" type="line" width="1.0"/>
          <y:NodeLabel alignment="center" autoSizePolicy="node_width" fontFamily="Arial Black" fontSize="13" fontStyle="plain" hasBackgroundColor="false" hasLineColor="false" height="22.33203125" modelName="internal" modelPosition="c" textColor="#000000" visible="true" width="180.0" x="0.0" y="-1.166015625">Succinate</y:NodeLabel>
          <y:Shape type="hexagon"/>
        </y:ShapeNode>
      </data>
    </node>
    <node id="n153">
      <data key="d6">
        <y:ShapeNode>
          <y:Geometry height="20.0" width="180.0" x="3659.4869677923534" y="4251.031763163515"/>
          <y:Fill color="#FFCC99" transparent="false"/>
          <y:BorderStyle color="#000000" type="line" width="1.0"/>
          <y:NodeLabel alignment="center" autoSizePolicy="node_width" fontFamily="Arial Black" fontSize="13" fontStyle="plain" hasBackgroundColor="false" hasLineColor="false" height="22.33203125" modelName="internal" modelPosition="c" textColor="#000000" visible="true" width="180.0" x="0.0" y="-1.166015625">Succinyl-CoA</y:NodeLabel>
          <y:Shape type="hexagon"/>
        </y:ShapeNode>
      </data>
    </node>
    <node id="n154">
      <data key="d6">
        <y:ShapeNode>
          <y:Geometry height="20.0" width="180.0" x="4143.95727824162" y="4251.031763163515"/>
          <y:Fill color="#FFCC99" transparent="false"/>
          <y:BorderStyle color="#000000" type="line" width="1.0"/>
          <y:NodeLabel alignment="center" autoSizePolicy="node_width" fontFamily="Arial Black" fontSize="13" fontStyle="plain" hasBackgroundColor="false" hasLineColor="false" height="22.33203125" modelName="internal" modelPosition="c" textColor="#000000" visible="true" width="180.0" x="0.0" y="-1.166015625">alpha-Ketoglutaric acid</y:NodeLabel>
          <y:Shape type="hexagon"/>
        </y:ShapeNode>
      </data>
    </node>
    <node id="n155">
      <data key="d6">
        <y:ShapeNode>
          <y:Geometry height="20.0" width="180.0" x="3637.360161287186" y="3394.0334248571867"/>
          <y:Fill color="#FFCC99" transparent="false"/>
          <y:BorderStyle color="#000000" type="line" width="1.0"/>
          <y:NodeLabel alignment="center" autoSizePolicy="node_width" fontFamily="Arial Black" fontSize="13" fontStyle="plain" hasBackgroundColor="false" hasLineColor="false" height="22.33203125" modelName="internal" modelPosition="c" textColor="#000000" visible="true" width="180.0" x="0.0" y="-1.166015625">Oxaloacetate</y:NodeLabel>
          <y:Shape type="hexagon"/>
        </y:ShapeNode>
      </data>
    </node>
    <node id="n156">
      <data key="d6">
        <y:ShapeNode>
          <y:Geometry height="20.0" width="20.0" x="3960.6526877732294" y="3121.089924053898"/>
          <y:Fill color="#9999FF" transparent="false"/>
          <y:BorderStyle color="#000000" type="line" width="1.0"/>
          <y:NodeLabel alignment="center" autoSizePolicy="node_width" fontFamily="Arial" fontSize="13" fontStyle="plain" hasBackgroundColor="false" hasLineColor="false" height="18.5234375" modelName="internal" modelPosition="c" textColor="#000000" visible="true" width="20.0" x="0.0" y="0.73828125">C</y:NodeLabel>
          <y:Shape type="ellipse"/>
        </y:ShapeNode>
      </data>
    </node>
    <node id="n157">
      <data key="d6">
        <y:ShapeNode>
          <y:Geometry height="20.0" width="180.0" x="3880.6526877732294" y="3008.652769625112"/>
          <y:Fill color="#FFCC99" transparent="false"/>
          <y:BorderStyle color="#000000" type="line" width="1.0"/>
          <y:NodeLabel alignment="center" autoSizePolicy="node_width" fontFamily="Arial Black" fontSize="13" fontStyle="plain" hasBackgroundColor="false" hasLineColor="false" height="22.33203125" modelName="internal" modelPosition="c" textColor="#000000" visible="true" width="180.0" x="0.0" y="-1.166015625">Pyruvate</y:NodeLabel>
          <y:Shape type="hexagon"/>
        </y:ShapeNode>
      </data>
    </node>
    <node id="n158">
      <data key="d6">
        <y:ShapeNode>
          <y:Geometry height="20.0" width="180.0" x="4411.4086111045035" y="3832.305500419538"/>
          <y:Fill color="#FFCC99" transparent="false"/>
          <y:BorderStyle color="#000000" type="line" width="1.0"/>
          <y:NodeLabel alignment="center" autoSizePolicy="node_width" fontFamily="Arial Black" fontSize="13" fontStyle="plain" hasBackgroundColor="false" hasLineColor="false" height="22.33203125" modelName="internal" modelPosition="c" textColor="#000000" visible="true" width="180.0" x="0.0" y="-1.166015625">Isocitrate</y:NodeLabel>
          <y:Shape type="hexagon"/>
        </y:ShapeNode>
      </data>
    </node>
    <node id="n159">
      <data key="d6">
        <y:ShapeNode>
          <y:Geometry height="20.0" width="180.0" x="4158.442840849973" y="3394.0334248571867"/>
          <y:Fill color="#FFCC99" transparent="false"/>
          <y:BorderStyle color="#000000" type="line" width="1.0"/>
          <y:NodeLabel alignment="center" autoSizePolicy="node_width" fontFamily="Arial Black" fontSize="13" fontStyle="plain" hasBackgroundColor="false" hasLineColor="false" height="22.33203125" modelName="internal" modelPosition="c" textColor="#000000" visible="true" width="180.0" x="0.0" y="-1.166015625">Citrate</y:NodeLabel>
          <y:Shape type="hexagon"/>
        </y:ShapeNode>
      </data>
    </node>
    <node id="n160">
      <data key="d6">
        <y:ShapeNode>
          <y:Geometry height="20.0" width="120.0" x="3667.360161287186" y="2935.4019955727767"/>
          <y:Fill color="#FFCC99" transparent="false"/>
          <y:BorderStyle color="#000000" type="line" width="1.0"/>
          <y:NodeLabel alignment="center" autoSizePolicy="node_width" fontFamily="Arial Black" fontSize="13" fontStyle="plain" hasBackgroundColor="false" hasLineColor="false" height="22.33203125" modelName="internal" modelPosition="c" textColor="#000000" visible="true" width="120.0" x="0.0" y="-1.166015625">Biotin</y:NodeLabel>
          <y:Shape type="hexagon"/>
        </y:ShapeNode>
      </data>
    </node>
    <node id="n161">
      <data key="d6">
        <y:ShapeNode>
          <y:Geometry height="20.0" width="180.0" x="3880.6526877732294" y="3233.5270784826857"/>
          <y:Fill color="#FFCC99" transparent="false"/>
          <y:BorderStyle color="#000000" type="line" width="1.0"/>
          <y:NodeLabel alignment="center" autoSizePolicy="node_width" fontFamily="Arial Black" fontSize="13" fontStyle="plain" hasBackgroundColor="false" hasLineColor="false" height="22.33203125" modelName="internal" modelPosition="c" textColor="#000000" visible="true" width="180.0" x="0.0" y="-1.166015625">Acetyl-CoA</y:NodeLabel>
          <y:Shape type="hexagon"/>
        </y:ShapeNode>
      </data>
    </node>
    <node id="n162">
      <data key="d6">
        <y:ShapeNode>
          <y:Geometry height="272.01340085329775" width="1803.3135783534108" x="2959.64862732463" y="4470.188732542849"/>
          <y:Fill color="#F2CFFF" transparent="false"/>
          <y:BorderStyle color="#0000FF" type="line" width="3.0"/>
          <y:NodeLabel alignment="center" autoSizePolicy="content" fontFamily="Arial Black" fontSize="25" fontStyle="plain" hasBackgroundColor="false" hasLineColor="false" height="39.25390625" modelName="internal" modelPosition="b" textColor="#000000" visible="true" width="388.72900390625" x="707.2922872235804" y="228.75949460329775">*MITOCHONDRIAL MATRIX*</y:NodeLabel>
          <y:Shape type="roundrectangle"/>
        </y:ShapeNode>
      </data>
    </node>
    <node id="n163">
      <data key="d6">
        <y:ShapeNode>
          <y:Geometry height="80.0" width="180.0" x="3901.722123016987" y="4529.393984965279"/>
          <y:Fill color="#00FF00" transparent="false"/>
          <y:BorderStyle color="#000000" type="line" width="4.0"/>
          <y:NodeLabel alignment="center" autoSizePolicy="node_width" fontFamily="Arial Black" fontSize="18" fontStyle="plain" hasBackgroundColor="false" hasLineColor="false" height="54.765625" modelName="internal" modelPosition="c" textColor="#000000" visible="true" width="180.0" x="0.0" y="12.6171875">Oxidative 
phoshorylation</y:NodeLabel>
          <y:Shape type="octagon"/>
        </y:ShapeNode>
      </data>
    </node>
    <node id="n164">
      <data key="d6">
        <y:ShapeNode>
          <y:Geometry height="364.0552218491507" width="1200.0" x="5597.01503894728" y="1222.7371484812716"/>
          <y:Fill color="#EAF5E7" transparent="false"/>
          <y:BorderStyle hasColor="false" type="line" width="1.0"/>
          <y:NodeLabel alignment="left" autoSizePolicy="node_width" fontFamily="Arial Black" fontSize="24" fontStyle="plain" hasBackgroundColor="false" hasLineColor="false" height="37.84375" modelName="internal" modelPosition="b" textColor="#000000" visible="true" width="1200.0" x="0.0" y="322.2114718491505">NUCLEUS
</y:NodeLabel>
          <y:Shape type="rectangle"/>
        </y:ShapeNode>
      </data>
    </node>
    <node id="n165">
      <data key="d4"/>
      <data key="d6">
        <y:ShapeNode>
          <y:Geometry height="104.28882191921599" width="1200.0" x="5597.01503894728" y="1128.4483265620552"/>
          <y:Fill color="#F2CCA5" transparent="false"/>
          <y:BorderStyle hasColor="false" type="line" width="1.0"/>
          <y:NodeLabel alignment="left" autoSizePolicy="node_width" fontFamily="Arial Black" fontSize="24" fontStyle="plain" hasBackgroundColor="false" hasLineColor="false" height="71.6875" modelName="internal" modelPosition="t" textColor="#000000" visible="true" width="1200.0" x="0.0" y="4.0">NUCLEAR
MEMBRANE</y:NodeLabel>
          <y:Shape type="rectangle"/>
        </y:ShapeNode>
      </data>
    </node>
    <node id="n166">
      <data key="d6">
        <y:ShapeNode>
          <y:Geometry height="442.368131332257" width="1200.0" x="5597.01503894728" y="692.0727537430289"/>
          <y:Fill color="#FFFFE7" transparent="false"/>
          <y:BorderStyle hasColor="false" type="line" width="1.0"/>
          <y:NodeLabel alignment="left" autoSizePolicy="node_width" fontFamily="Arial Black" fontSize="24" fontStyle="plain" hasBackgroundColor="false" hasLineColor="false" height="37.84375" modelName="internal" modelPosition="t" textColor="#000000" visible="true" width="1200.0" x="0.0" y="4.0">CYTOPLASM
</y:NodeLabel>
          <y:Shape type="rectangle"/>
        </y:ShapeNode>
      </data>
    </node>
    <node id="n167">
      <data key="d6">
        <y:ShapeNode>
          <y:Geometry height="101.31474533753942" width="323.1828419432177" x="6112.663883027332" y="1138.398164957301"/>
          <y:Fill color="#BAE0BA" transparent="false"/>
          <y:BorderStyle color="#FF0000" type="line" width="3.0"/>
          <y:NodeLabel alignment="center" autoSizePolicy="content" fontFamily="Dialog" fontSize="12" fontStyle="plain" hasBackgroundColor="false" hasLineColor="false" hasText="false" height="4.0" modelName="custom" textColor="#000000" visible="true" width="4.0" x="159.59142097160884" y="48.65737266876977">
            <y:LabelModel>
              <y:SmartNodeLabelModel distance="4.0"/>
            </y:LabelModel>
            <y:ModelParameter>
              <y:SmartNodeLabelModelParameter labelRatioX="0.0" labelRatioY="0.0" nodeRatioX="0.0" nodeRatioY="0.0" offsetX="0.0" offsetY="0.0" upX="0.0" upY="-1.0"/>
            </y:ModelParameter>
          </y:NodeLabel>
          <y:Shape type="ellipse"/>
        </y:ShapeNode>
      </data>
    </node>
    <node id="n168">
      <data key="d6">
        <y:ShapeNode>
          <y:Geometry height="80.0" width="305.94477064975035" x="6121.282918674066" y="1147.7096933358494"/>
          <y:Fill color="#C0C0C0" transparent="false"/>
          <y:BorderStyle color="#000000" type="line" width="3.0"/>
          <y:NodeLabel alignment="center" autoSizePolicy="content" fontFamily="Dialog" fontSize="12" fontStyle="plain" hasBackgroundColor="false" hasLineColor="false" height="18.701171875" modelName="custom" textColor="#000000" visible="true" width="38.0078125" x="133.96847907487518" y="30.6494140625">PORE<y:LabelModel>
              <y:SmartNodeLabelModel distance="4.0"/>
            </y:LabelModel>
            <y:ModelParameter>
              <y:SmartNodeLabelModelParameter labelRatioX="0.0" labelRatioY="0.0" nodeRatioX="0.0" nodeRatioY="0.0" offsetX="0.0" offsetY="0.0" upX="0.0" upY="-1.0"/>
            </y:ModelParameter>
          </y:NodeLabel>
          <y:Shape type="ellipse"/>
        </y:ShapeNode>
      </data>
    </node>
    <node id="n169">
      <data key="d6">
        <y:ShapeNode>
          <y:Geometry height="20.0" width="120.0" x="6316.901293807987" y="1484.5628489684145"/>
          <y:Fill color="#FFFF99" transparent="false"/>
          <y:BorderStyle color="#000000" type="line" width="1.0"/>
          <y:NodeLabel alignment="center" autoSizePolicy="content" fontFamily="Arial" fontSize="13" fontStyle="plain" hasBackgroundColor="false" hasLineColor="false" height="18.5234375" modelName="internal" modelPosition="c" textColor="#000000" visible="true" width="53.13720703125" x="33.431396484375" y="0.73828125">NUP153</y:NodeLabel>
          <y:Shape type="roundrectangle"/>
        </y:ShapeNode>
      </data>
    </node>
    <node id="n170">
      <data key="d6">
        <y:ShapeNode>
          <y:Geometry height="20.0" width="120.0" x="6473.971724970549" y="1349.7129102948406"/>
          <y:Fill color="#FFFF99" transparent="false"/>
          <y:BorderStyle color="#000000" type="line" width="1.0"/>
          <y:NodeLabel alignment="center" autoSizePolicy="content" fontFamily="Arial" fontSize="13" fontStyle="plain" hasBackgroundColor="false" hasLineColor="false" height="18.5234375" modelName="internal" modelPosition="c" textColor="#000000" visible="true" width="37.9599609375" x="41.02001953125" y="0.73828125">RAE1</y:NodeLabel>
          <y:Shape type="roundrectangle"/>
        </y:ShapeNode>
      </data>
    </node>
    <node id="n171">
      <data key="d6">
        <y:ShapeNode>
          <y:Geometry height="20.0" width="120.0" x="6473.971724970549" y="1324.7129102948406"/>
          <y:Fill color="#FFFF99" transparent="false"/>
          <y:BorderStyle color="#000000" type="line" width="1.0"/>
          <y:NodeLabel alignment="center" autoSizePolicy="content" fontFamily="Arial" fontSize="13" fontStyle="plain" hasBackgroundColor="false" hasLineColor="false" height="18.5234375" modelName="internal" modelPosition="c" textColor="#000000" visible="true" width="45.9072265625" x="37.04638671875" y="0.73828125">NUP98</y:NodeLabel>
          <y:Shape type="roundrectangle"/>
        </y:ShapeNode>
      </data>
    </node>
    <node id="n172">
      <data key="d6">
        <y:ShapeNode>
          <y:Geometry height="20.0" width="120.0" x="6399.122912291491" y="1426.2779562157552"/>
          <y:Fill color="#FFFF99" transparent="false"/>
          <y:BorderStyle color="#000000" type="line" width="1.0"/>
          <y:NodeLabel alignment="center" autoSizePolicy="content" fontFamily="Arial" fontSize="13" fontStyle="plain" hasBackgroundColor="false" hasLineColor="false" height="18.5234375" modelName="internal" modelPosition="c" textColor="#000000" visible="true" width="30.0" x="45.0" y="0.73828125">TPR</y:NodeLabel>
          <y:Shape type="roundrectangle"/>
        </y:ShapeNode>
      </data>
    </node>
    <node id="n173">
      <data key="d6">
        <y:ShapeNode>
          <y:Geometry height="20.0" width="120.0" x="6647.441256222063" y="1267.1141730923196"/>
          <y:Fill color="#FFFF99" transparent="false"/>
          <y:BorderStyle color="#000000" type="line" width="1.0"/>
          <y:NodeLabel alignment="center" autoSizePolicy="content" fontFamily="Arial" fontSize="13" fontStyle="plain" hasBackgroundColor="false" hasLineColor="false" height="18.5234375" modelName="internal" modelPosition="c" textColor="#000000" visible="true" width="37.24267578125" x="41.378662109375" y="0.73828125">ELYS</y:NodeLabel>
          <y:Shape type="roundrectangle"/>
        </y:ShapeNode>
      </data>
    </node>
    <node id="n174">
      <data key="d6">
        <y:ShapeNode>
          <y:Geometry height="20.0" width="120.0" x="6473.971724970549" y="1375.0571461055656"/>
          <y:Fill color="#FFFF99" transparent="false"/>
          <y:BorderStyle color="#000000" type="line" width="1.0"/>
          <y:NodeLabel alignment="center" autoSizePolicy="content" fontFamily="Arial" fontSize="13" fontStyle="plain" hasBackgroundColor="false" hasLineColor="false" height="18.5234375" modelName="internal" modelPosition="c" textColor="#000000" visible="true" width="45.9072265625" x="37.04638671875" y="0.73828125">NUP50</y:NodeLabel>
          <y:Shape type="roundrectangle"/>
        </y:ShapeNode>
      </data>
    </node>
    <node id="n175">
      <data key="d6">
        <y:ShapeNode>
          <y:Geometry height="73.17573529411686" width="120.80000000000018" x="6622.721724970549" y="1151.121825688791"/>
          <y:Fill color="#FFFF99" transparent="false"/>
          <y:BorderStyle color="#000000" type="line" width="1.0"/>
          <y:NodeLabel alignment="center" autoSizePolicy="content" fontFamily="Arial" fontSize="13" fontStyle="plain" hasBackgroundColor="false" hasLineColor="false" height="62.09375" modelName="internal" modelPosition="c" textColor="#000000" visible="true" width="49.51904296875" x="35.640478515624636" y="5.540992647058374">NUP62:
NUP58:
NUP54:
NUP45</y:NodeLabel>
          <y:Shape type="roundrectangle"/>
        </y:ShapeNode>
      </data>
    </node>
    <node id="n176">
      <data key="d6">
        <y:ShapeNode>
          <y:Geometry height="20.0" width="120.0" x="6353.97172497055" y="1148.0539291465752"/>
          <y:Fill color="#FFFF99" transparent="false"/>
          <y:BorderStyle color="#000000" type="line" width="1.0"/>
          <y:NodeLabel alignment="center" autoSizePolicy="content" fontFamily="Arial" fontSize="13" fontStyle="plain" hasBackgroundColor="false" hasLineColor="false" height="18.5234375" modelName="internal" modelPosition="c" textColor="#000000" visible="true" width="39.39453125" x="40.302734375" y="0.73828125">NDC1</y:NodeLabel>
          <y:Shape type="roundrectangle"/>
        </y:ShapeNode>
      </data>
    </node>
    <node id="n177">
      <data key="d6">
        <y:ShapeNode>
          <y:Geometry height="20.0" width="120.0" x="6353.97172497055" y="1177.7096933358494"/>
          <y:Fill color="#FFFF99" transparent="false"/>
          <y:BorderStyle color="#000000" type="line" width="1.0"/>
          <y:NodeLabel alignment="center" autoSizePolicy="content" fontFamily="Arial" fontSize="13" fontStyle="plain" hasBackgroundColor="false" hasLineColor="false" height="18.5234375" modelName="internal" modelPosition="c" textColor="#000000" visible="true" width="44.47265625" x="37.763671875" y="0.73828125">GP210</y:NodeLabel>
          <y:Shape type="roundrectangle"/>
        </y:ShapeNode>
      </data>
    </node>
    <node id="n178">
      <data key="d6">
        <y:ShapeNode>
          <y:Geometry height="20.0" width="120.0" x="6353.97172497055" y="1204.0156642705374"/>
          <y:Fill color="#FFFF99" transparent="false"/>
          <y:BorderStyle color="#000000" type="line" width="1.0"/>
          <y:NodeLabel alignment="center" autoSizePolicy="content" fontFamily="Arial" fontSize="13" fontStyle="plain" hasBackgroundColor="false" hasLineColor="false" height="18.5234375" modelName="internal" modelPosition="c" textColor="#000000" visible="true" width="55.3017578125" x="32.34912109375" y="0.73828125">POM121</y:NodeLabel>
          <y:Shape type="roundrectangle"/>
        </y:ShapeNode>
      </data>
    </node>
    <node id="n179">
      <data key="d6">
        <y:ShapeNode>
          <y:Geometry height="80.0" width="180.0" x="6458.971724970549" y="1239.7129102948406"/>
          <y:Fill color="#FFFF99" transparent="false"/>
          <y:BorderStyle color="#000000" type="line" width="1.0"/>
          <y:NodeLabel alignment="center" autoSizePolicy="content" fontFamily="Arial" fontSize="13" fontStyle="plain" hasBackgroundColor="false" hasLineColor="false" height="62.09375" modelName="internal" modelPosition="c" textColor="#000000" visible="true" width="128.28076171875" x="25.859619140625" y="8.953125">NUP160:NUP133:
NUP107:NUP96:
NUP85:NUP43:
NUP37:SEC13:SEH1</y:NodeLabel>
          <y:Shape type="roundrectangle"/>
        </y:ShapeNode>
      </data>
    </node>
    <node id="n180">
      <data key="d6">
        <y:ShapeNode>
          <y:Geometry height="90.36323529411675" width="133.7499999999999" x="6481.471724970549" y="1142.528075688791"/>
          <y:Fill color="#FFFF99" transparent="false"/>
          <y:BorderStyle color="#000000" type="line" width="1.0"/>
          <y:NodeLabel alignment="center" autoSizePolicy="content" fontFamily="Arial" fontSize="13" fontStyle="plain" hasBackgroundColor="false" hasLineColor="false" height="76.6171875" modelName="internal" modelPosition="c" textColor="#000000" visible="true" width="56.7490234375" x="38.50048828125" y="6.873023897058374">NUP205:
NUP188:
NUP155:
NUP93:
NUP35</y:NodeLabel>
          <y:Shape type="roundrectangle"/>
        </y:ShapeNode>
      </data>
    </node>
    <node id="n181">
      <data key="d6">
        <y:ShapeNode>
          <y:Geometry height="20.0" width="120.0" x="6134.41325666633" y="1484.5628489684145"/>
          <y:Fill color="#FFFF99" transparent="false"/>
          <y:BorderStyle color="#000000" type="line" width="1.0"/>
          <y:NodeLabel alignment="center" autoSizePolicy="content" fontFamily="Arial" fontSize="13" fontStyle="plain" hasBackgroundColor="false" hasLineColor="false" height="18.5234375" modelName="internal" modelPosition="c" textColor="#000000" visible="true" width="53.13720703125" x="33.431396484375" y="0.73828125">NUP153</y:NodeLabel>
          <y:Shape type="roundrectangle"/>
        </y:ShapeNode>
      </data>
    </node>
    <node id="n182">
      <data key="d6">
        <y:ShapeNode>
          <y:Geometry height="20.0" width="120.0" x="5964.455281717172" y="1349.7129102948406"/>
          <y:Fill color="#FFFF99" transparent="false"/>
          <y:BorderStyle color="#000000" type="line" width="1.0"/>
          <y:NodeLabel alignment="center" autoSizePolicy="content" fontFamily="Arial" fontSize="13" fontStyle="plain" hasBackgroundColor="false" hasLineColor="false" height="18.5234375" modelName="internal" modelPosition="c" textColor="#000000" visible="true" width="37.9599609375" x="41.02001953125" y="0.73828125">RAE1</y:NodeLabel>
          <y:Shape type="roundrectangle"/>
        </y:ShapeNode>
      </data>
    </node>
    <node id="n183">
      <data key="d6">
        <y:ShapeNode>
          <y:Geometry height="20.0" width="120.0" x="5964.455281717172" y="1326.5345096067736"/>
          <y:Fill color="#FFFF99" transparent="false"/>
          <y:BorderStyle color="#000000" type="line" width="1.0"/>
          <y:NodeLabel alignment="center" autoSizePolicy="content" fontFamily="Arial" fontSize="13" fontStyle="plain" hasBackgroundColor="false" hasLineColor="false" height="18.5234375" modelName="internal" modelPosition="c" textColor="#000000" visible="true" width="45.9072265625" x="37.04638671875" y="0.73828125">NUP98</y:NodeLabel>
          <y:Shape type="roundrectangle"/>
        </y:ShapeNode>
      </data>
    </node>
    <node id="n184">
      <data key="d6">
        <y:ShapeNode>
          <y:Geometry height="20.0" width="120.0" x="6043.679104118037" y="1426.2779562157552"/>
          <y:Fill color="#FFFF99" transparent="false"/>
          <y:BorderStyle color="#000000" type="line" width="1.0"/>
          <y:NodeLabel alignment="center" autoSizePolicy="content" fontFamily="Arial" fontSize="13" fontStyle="plain" hasBackgroundColor="false" hasLineColor="false" height="18.5234375" modelName="internal" modelPosition="c" textColor="#000000" visible="true" width="30.0" x="45.0" y="0.73828125">TPR</y:NodeLabel>
          <y:Shape type="roundrectangle"/>
        </y:ShapeNode>
      </data>
    </node>
    <node id="n185">
      <data key="d6">
        <y:ShapeNode>
          <y:Geometry height="20.0" width="120.0" x="5784.8786652548" y="1269.7129102948406"/>
          <y:Fill color="#FFFF99" transparent="false"/>
          <y:BorderStyle color="#000000" type="line" width="1.0"/>
          <y:NodeLabel alignment="center" autoSizePolicy="content" fontFamily="Arial" fontSize="13" fontStyle="plain" hasBackgroundColor="false" hasLineColor="false" height="18.5234375" modelName="internal" modelPosition="c" textColor="#000000" visible="true" width="37.24267578125" x="41.378662109375" y="0.73828125">ELYS</y:NodeLabel>
          <y:Shape type="roundrectangle"/>
        </y:ShapeNode>
      </data>
    </node>
    <node id="n186">
      <data key="d6">
        <y:ShapeNode>
          <y:Geometry height="20.0" width="120.0" x="5964.455281717172" y="1375.0571461055656"/>
          <y:Fill color="#FFFF99" transparent="false"/>
          <y:BorderStyle color="#000000" type="line" width="1.0"/>
          <y:NodeLabel alignment="center" autoSizePolicy="content" fontFamily="Arial" fontSize="13" fontStyle="plain" hasBackgroundColor="false" hasLineColor="false" height="18.5234375" modelName="internal" modelPosition="c" textColor="#000000" visible="true" width="45.9072265625" x="37.04638671875" y="0.73828125">NUP50</y:NodeLabel>
          <y:Shape type="roundrectangle"/>
        </y:ShapeNode>
      </data>
    </node>
    <node id="n187">
      <data key="d6">
        <y:ShapeNode>
          <y:Geometry height="73.17573529411686" width="120.80000000000018" x="5814.138838463793" y="1156.5290023047878"/>
          <y:Fill color="#FFFF99" transparent="false"/>
          <y:BorderStyle color="#000000" type="line" width="1.0"/>
          <y:NodeLabel alignment="center" autoSizePolicy="content" fontFamily="Arial" fontSize="13" fontStyle="plain" hasBackgroundColor="false" hasLineColor="false" height="62.09375" modelName="internal" modelPosition="c" textColor="#000000" visible="true" width="49.51904296875" x="35.64047851562509" y="5.540992647058374">NUP62:
NUP58:
NUP54:
NUP45</y:NodeLabel>
          <y:Shape type="roundrectangle"/>
        </y:ShapeNode>
      </data>
    </node>
    <node id="n188">
      <data key="d6">
        <y:ShapeNode>
          <y:Geometry height="20.0" width="120.0" x="6084.455281717172" y="1148.0539291465752"/>
          <y:Fill color="#FFFF99" transparent="false"/>
          <y:BorderStyle color="#000000" type="line" width="1.0"/>
          <y:NodeLabel alignment="center" autoSizePolicy="content" fontFamily="Arial" fontSize="13" fontStyle="plain" hasBackgroundColor="false" hasLineColor="false" height="18.5234375" modelName="internal" modelPosition="c" textColor="#000000" visible="true" width="39.39453125" x="40.302734375" y="0.73828125">NDC1</y:NodeLabel>
          <y:Shape type="roundrectangle"/>
        </y:ShapeNode>
      </data>
    </node>
    <node id="n189">
      <data key="d6">
        <y:ShapeNode>
          <y:Geometry height="20.0" width="120.0" x="6084.455281717172" y="1177.7096933358494"/>
          <y:Fill color="#FFFF99" transparent="false"/>
          <y:BorderStyle color="#000000" type="line" width="1.0"/>
          <y:NodeLabel alignment="center" autoSizePolicy="content" fontFamily="Arial" fontSize="13" fontStyle="plain" hasBackgroundColor="false" hasLineColor="false" height="18.5234375" modelName="internal" modelPosition="c" textColor="#000000" visible="true" width="44.47265625" x="37.763671875" y="0.73828125">GP210</y:NodeLabel>
          <y:Shape type="roundrectangle"/>
        </y:ShapeNode>
      </data>
    </node>
    <node id="n190">
      <data key="d6">
        <y:ShapeNode>
          <y:Geometry height="20.0" width="120.0" x="6084.455281717172" y="1204.0156642705374"/>
          <y:Fill color="#FFFF99" transparent="false"/>
          <y:BorderStyle color="#000000" type="line" width="1.0"/>
          <y:NodeLabel alignment="center" autoSizePolicy="content" fontFamily="Arial" fontSize="13" fontStyle="plain" hasBackgroundColor="false" hasLineColor="false" height="18.5234375" modelName="internal" modelPosition="c" textColor="#000000" visible="true" width="55.3017578125" x="32.34912109375" y="0.73828125">POM121</y:NodeLabel>
          <y:Shape type="roundrectangle"/>
        </y:ShapeNode>
      </data>
    </node>
    <node id="n191">
      <data key="d6">
        <y:ShapeNode>
          <y:Geometry height="80.0" width="180.0" x="5919.455281717172" y="1239.7129102948406"/>
          <y:Fill color="#FFFF99" transparent="false"/>
          <y:BorderStyle color="#000000" type="line" width="1.0"/>
          <y:NodeLabel alignment="center" autoSizePolicy="content" fontFamily="Arial" fontSize="13" fontStyle="plain" hasBackgroundColor="false" hasLineColor="false" height="62.09375" modelName="internal" modelPosition="c" textColor="#000000" visible="true" width="128.28076171875" x="25.859619140625" y="8.953125">NUP160:NUP133:
NUP107:NUP96:
NUP85:NUP43:
NUP37:SEC13:SEH1</y:NodeLabel>
          <y:Shape type="roundrectangle"/>
        </y:ShapeNode>
      </data>
    </node>
    <node id="n192">
      <data key="d6">
        <y:ShapeNode>
          <y:Geometry height="90.36323529411675" width="133.7499999999999" x="5942.822060090482" y="1142.528075688791"/>
          <y:Fill color="#FFFF99" transparent="false"/>
          <y:BorderStyle color="#000000" type="line" width="1.0"/>
          <y:NodeLabel alignment="center" autoSizePolicy="content" fontFamily="Arial" fontSize="13" fontStyle="plain" hasBackgroundColor="false" hasLineColor="false" height="76.6171875" modelName="internal" modelPosition="c" textColor="#000000" visible="true" width="56.7490234375" x="38.50048828125" y="6.873023897058374">NUP205:
NUP188:
NUP155:
NUP93:
NUP35</y:NodeLabel>
          <y:Shape type="roundrectangle"/>
        </y:ShapeNode>
      </data>
    </node>
    <node id="n193">
      <data key="d6">
        <y:ShapeNode>
          <y:Geometry height="20.0" width="120.0" x="6473.971724970549" y="1026.2348391001674"/>
          <y:Fill color="#FFFF99" transparent="false"/>
          <y:BorderStyle color="#000000" type="line" width="1.0"/>
          <y:NodeLabel alignment="center" autoSizePolicy="content" fontFamily="Arial" fontSize="13" fontStyle="plain" hasBackgroundColor="false" hasLineColor="false" height="18.5234375" modelName="internal" modelPosition="c" textColor="#000000" visible="true" width="38.68359375" x="40.658203125" y="0.73828125">AAAS</y:NodeLabel>
          <y:Shape type="roundrectangle"/>
        </y:ShapeNode>
      </data>
    </node>
    <node id="n194">
      <data key="d6">
        <y:ShapeNode>
          <y:Geometry height="20.0" width="120.0" x="6473.971724970549" y="999.9416025115429"/>
          <y:Fill color="#FFFF99" transparent="false"/>
          <y:BorderStyle color="#000000" type="line" width="1.0"/>
          <y:NodeLabel alignment="center" autoSizePolicy="content" fontFamily="Arial" fontSize="13" fontStyle="plain" hasBackgroundColor="false" hasLineColor="false" height="18.5234375" modelName="internal" modelPosition="c" textColor="#000000" visible="true" width="37.9599609375" x="41.02001953125" y="0.73828125">RAE1</y:NodeLabel>
          <y:Shape type="roundrectangle"/>
        </y:ShapeNode>
      </data>
    </node>
    <node id="n195">
      <data key="d6">
        <y:ShapeNode>
          <y:Geometry height="20.0" width="120.0" x="6473.971724970549" y="976.2348391001674"/>
          <y:Fill color="#FFFF99" transparent="false"/>
          <y:BorderStyle color="#000000" type="line" width="1.0"/>
          <y:NodeLabel alignment="center" autoSizePolicy="content" fontFamily="Arial" fontSize="13" fontStyle="plain" hasBackgroundColor="false" hasLineColor="false" height="18.5234375" modelName="internal" modelPosition="c" textColor="#000000" visible="true" width="45.9072265625" x="37.04638671875" y="0.73828125">NUP98</y:NodeLabel>
          <y:Shape type="roundrectangle"/>
        </y:ShapeNode>
      </data>
    </node>
    <node id="n196">
      <data key="d6">
        <y:ShapeNode>
          <y:Geometry height="80.0" width="180.0" x="6458.971724970549" y="1052.528075688792"/>
          <y:Fill color="#FFFF99" transparent="false"/>
          <y:BorderStyle color="#000000" type="line" width="1.0"/>
          <y:NodeLabel alignment="center" autoSizePolicy="content" fontFamily="Arial" fontSize="13" fontStyle="plain" hasBackgroundColor="false" hasLineColor="false" height="62.09375" modelName="internal" modelPosition="c" textColor="#000000" visible="true" width="128.28076171875" x="25.859619140625" y="8.953125">NUP160:NUP133:
NUP107:NUP96:
NUP85:NUP43:
NUP37:SEC13:SEH1</y:NodeLabel>
          <y:Shape type="roundrectangle"/>
        </y:ShapeNode>
      </data>
    </node>
    <node id="n197">
      <data key="d6">
        <y:ShapeNode>
          <y:Geometry height="20.0" width="120.0" x="6604.927350244051" y="999.9416025115429"/>
          <y:Fill color="#FFFF99" transparent="false"/>
          <y:BorderStyle color="#000000" type="line" width="1.0"/>
          <y:NodeLabel alignment="center" autoSizePolicy="content" fontFamily="Arial" fontSize="13" fontStyle="plain" hasBackgroundColor="false" hasLineColor="false" height="18.5234375" modelName="internal" modelPosition="c" textColor="#000000" visible="true" width="30.72998046875" x="44.635009765625" y="0.73828125">CG1</y:NodeLabel>
          <y:Shape type="roundrectangle"/>
        </y:ShapeNode>
      </data>
    </node>
    <node id="n198">
      <data key="d6">
        <y:ShapeNode>
          <y:Geometry height="20.000000000000114" width="97.58914687721654" x="6390.68809803289" y="844.4144976637504"/>
          <y:Fill color="#FFFF99" transparent="false"/>
          <y:BorderStyle color="#000000" type="line" width="1.0"/>
          <y:NodeLabel alignment="center" autoSizePolicy="content" fontFamily="Arial" fontSize="13" fontStyle="plain" hasBackgroundColor="false" hasLineColor="false" height="18.5234375" modelName="internal" modelPosition="c" textColor="#000000" visible="true" width="53.13720703125" x="22.22596992298304" y="0.73828125">NUP214</y:NodeLabel>
          <y:Shape type="roundrectangle"/>
        </y:ShapeNode>
      </data>
    </node>
    <node id="n199">
      <data key="d6">
        <y:ShapeNode>
          <y:Geometry height="20.000000000000114" width="97.58914687721654" x="6390.68809803289" y="917.4622150731834"/>
          <y:Fill color="#FFFF99" transparent="false"/>
          <y:BorderStyle color="#000000" type="line" width="1.0"/>
          <y:NodeLabel alignment="center" autoSizePolicy="content" fontFamily="Arial" fontSize="13" fontStyle="plain" hasBackgroundColor="false" hasLineColor="false" height="18.5234375" modelName="internal" modelPosition="c" textColor="#000000" visible="true" width="45.9072265625" x="25.84096015735804" y="0.73828125">NUP88</y:NodeLabel>
          <y:Shape type="roundrectangle"/>
        </y:ShapeNode>
      </data>
    </node>
    <node id="n200">
      <data key="d6">
        <y:ShapeNode>
          <y:Geometry height="20.0" width="120.0" x="5964.455281717172" y="1026.2348391001674"/>
          <y:Fill color="#FFFF99" transparent="false"/>
          <y:BorderStyle color="#000000" type="line" width="1.0"/>
          <y:NodeLabel alignment="center" autoSizePolicy="content" fontFamily="Arial" fontSize="13" fontStyle="plain" hasBackgroundColor="false" hasLineColor="false" height="18.5234375" modelName="internal" modelPosition="c" textColor="#000000" visible="true" width="38.68359375" x="40.658203125" y="0.73828125">AAAS</y:NodeLabel>
          <y:Shape type="roundrectangle"/>
        </y:ShapeNode>
      </data>
    </node>
    <node id="n201">
      <data key="d6">
        <y:ShapeNode>
          <y:Geometry height="20.0" width="120.0" x="5964.455281717172" y="1001.2348391001674"/>
          <y:Fill color="#FFFF99" transparent="false"/>
          <y:BorderStyle color="#000000" type="line" width="1.0"/>
          <y:NodeLabel alignment="center" autoSizePolicy="content" fontFamily="Arial" fontSize="13" fontStyle="plain" hasBackgroundColor="false" hasLineColor="false" height="18.5234375" modelName="internal" modelPosition="c" textColor="#000000" visible="true" width="37.9599609375" x="41.02001953125" y="0.73828125">RAE1</y:NodeLabel>
          <y:Shape type="roundrectangle"/>
        </y:ShapeNode>
      </data>
    </node>
    <node id="n202">
      <data key="d6">
        <y:ShapeNode>
          <y:Geometry height="20.0" width="120.0" x="5964.455281717172" y="976.2348391001674"/>
          <y:Fill color="#FFFF99" transparent="false"/>
          <y:BorderStyle color="#000000" type="line" width="1.0"/>
          <y:NodeLabel alignment="center" autoSizePolicy="content" fontFamily="Arial" fontSize="13" fontStyle="plain" hasBackgroundColor="false" hasLineColor="false" height="18.5234375" modelName="internal" modelPosition="c" textColor="#000000" visible="true" width="45.9072265625" x="37.04638671875" y="0.73828125">NUP98</y:NodeLabel>
          <y:Shape type="roundrectangle"/>
        </y:ShapeNode>
      </data>
    </node>
    <node id="n203">
      <data key="d6">
        <y:ShapeNode>
          <y:Geometry height="80.0" width="180.0" x="5919.455281717172" y="1052.528075688792"/>
          <y:Fill color="#FFFF99" transparent="false"/>
          <y:BorderStyle color="#000000" type="line" width="1.0"/>
          <y:NodeLabel alignment="center" autoSizePolicy="content" fontFamily="Arial" fontSize="13" fontStyle="plain" hasBackgroundColor="false" hasLineColor="false" height="62.09375" modelName="internal" modelPosition="c" textColor="#000000" visible="true" width="128.28076171875" x="25.859619140625" y="8.953125">NUP160:NUP133:
NUP107:NUP96:
NUP85:NUP43:
NUP37:SEC13:SEH1</y:NodeLabel>
          <y:Shape type="roundrectangle"/>
        </y:ShapeNode>
      </data>
    </node>
    <node id="n204">
      <data key="d6">
        <y:ShapeNode>
          <y:Geometry height="20.0" width="120.0" x="5832.922930403606" y="1001.2348391001674"/>
          <y:Fill color="#FFFF99" transparent="false"/>
          <y:BorderStyle color="#000000" type="line" width="1.0"/>
          <y:NodeLabel alignment="center" autoSizePolicy="content" fontFamily="Arial" fontSize="13" fontStyle="plain" hasBackgroundColor="false" hasLineColor="false" height="18.5234375" modelName="internal" modelPosition="c" textColor="#000000" visible="true" width="30.72998046875" x="44.635009765625" y="0.73828125">CG1</y:NodeLabel>
          <y:Shape type="roundrectangle"/>
        </y:ShapeNode>
      </data>
    </node>
    <node id="n205">
      <data key="d6">
        <y:ShapeNode>
          <y:Geometry height="20.000000000000114" width="97.58914687721654" x="6066.550169109358" y="766.6238080950302"/>
          <y:Fill color="#FFFF99" transparent="false"/>
          <y:BorderStyle color="#000000" type="line" width="1.0"/>
          <y:NodeLabel alignment="center" autoSizePolicy="content" fontFamily="Arial" fontSize="13" fontStyle="plain" hasBackgroundColor="false" hasLineColor="false" height="18.5234375" modelName="internal" modelPosition="c" textColor="#000000" visible="true" width="53.13720703125" x="22.225969922983495" y="0.73828125">NUP358</y:NodeLabel>
          <y:Shape type="roundrectangle"/>
        </y:ShapeNode>
      </data>
    </node>
    <node id="n206">
      <data key="d6">
        <y:ShapeNode>
          <y:Geometry height="20.000000000000114" width="97.58914687721654" x="6066.550169109358" y="834.8510811322208"/>
          <y:Fill color="#FFFF99" transparent="false"/>
          <y:BorderStyle color="#000000" type="line" width="1.0"/>
          <y:NodeLabel alignment="center" autoSizePolicy="content" fontFamily="Arial" fontSize="13" fontStyle="plain" hasBackgroundColor="false" hasLineColor="false" height="18.5234375" modelName="internal" modelPosition="c" textColor="#000000" visible="true" width="53.13720703125" x="22.225969922983495" y="0.73828125">NUP214</y:NodeLabel>
          <y:Shape type="roundrectangle"/>
        </y:ShapeNode>
      </data>
    </node>
    <node id="n207">
      <data key="d6">
        <y:ShapeNode>
          <y:Geometry height="20.000000000000114" width="97.58914687721654" x="6066.550169109358" y="910.0240022153271"/>
          <y:Fill color="#FFFF99" transparent="false"/>
          <y:BorderStyle color="#000000" type="line" width="1.0"/>
          <y:NodeLabel alignment="center" autoSizePolicy="content" fontFamily="Arial" fontSize="13" fontStyle="plain" hasBackgroundColor="false" hasLineColor="false" height="18.5234375" modelName="internal" modelPosition="c" textColor="#000000" visible="true" width="45.9072265625" x="25.84096015735804" y="0.73828125">NUP88</y:NodeLabel>
          <y:Shape type="roundrectangle"/>
        </y:ShapeNode>
      </data>
    </node>
    <node id="n208">
      <data key="d6">
        <y:ShapeNode>
          <y:Geometry height="20.000000000000114" width="97.58914687721654" x="6390.6880980328915" y="767.6864099318668"/>
          <y:Fill color="#FFFF99" transparent="false"/>
          <y:BorderStyle color="#000000" type="line" width="1.0"/>
          <y:NodeLabel alignment="center" autoSizePolicy="content" fontFamily="Arial" fontSize="13" fontStyle="plain" hasBackgroundColor="false" hasLineColor="false" height="18.5234375" modelName="internal" modelPosition="c" textColor="#000000" visible="true" width="53.13720703125" x="22.22596992298304" y="0.73828125">NUP358</y:NodeLabel>
          <y:Shape type="roundrectangle"/>
        </y:ShapeNode>
      </data>
    </node>
    <edge id="e0" source="n100" target="n163">
      <data key="d10">
        <y:PolyLineEdge>
          <y:Path sx="-10.842230467749687" sy="0.0" tx="-16.38065710549199" ty="8.350090115145576">
            <y:Point x="2934.8391410885715" y="3429.895204427515"/>
            <y:Point x="2934.8391410885715" y="4577.744075080424"/>
          </y:Path>
          <y:LineStyle color="#000000" type="line" width="2.0"/>
          <y:Arrows source="none" target="standard"/>
          <y:BendStyle smoothed="false"/>
        </y:PolyLineEdge>
      </data>
    </edge>
    <edge id="e1" source="n57" target="n71">
      <data key="d10">
        <y:PolyLineEdge>
          <y:Path sx="0.0" sy="0.0" tx="0.0" ty="0.0"/>
          <y:LineStyle color="#000000" type="line" width="2.0"/>
          <y:Arrows source="none" target="standard"/>
          <y:BendStyle smoothed="false"/>
        </y:PolyLineEdge>
      </data>
    </edge>
    <edge id="e2" source="n72" target="n57">
      <data key="d10">
        <y:PolyLineEdge>
          <y:Path sx="0.0" sy="0.0" tx="0.0" ty="0.0"/>
          <y:LineStyle color="#000000" type="line" width="2.0"/>
          <y:Arrows source="none" target="standard"/>
          <y:BendStyle smoothed="false"/>
        </y:PolyLineEdge>
      </data>
    </edge>
    <edge id="e3" source="n79" target="n56">
      <data key="d10">
        <y:PolyLineEdge>
          <y:Path sx="-7.456540444444272" sy="10.014385185184437" tx="0.0" ty="0.0"/>
          <y:LineStyle color="#000000" type="line" width="2.0"/>
          <y:Arrows source="none" target="standard"/>
          <y:BendStyle smoothed="false"/>
        </y:PolyLineEdge>
      </data>
    </edge>
    <edge id="e4" source="n56" target="n80">
      <data key="d10">
        <y:PolyLineEdge>
          <y:Path sx="0.0" sy="0.0" tx="0.0" ty="0.0"/>
          <y:LineStyle color="#000000" type="line" width="2.0"/>
          <y:Arrows source="none" target="standard"/>
          <y:BendStyle smoothed="false"/>
        </y:PolyLineEdge>
      </data>
    </edge>
    <edge id="e5" source="n80" target="n55">
      <data key="d10">
        <y:PolyLineEdge>
          <y:Path sx="0.0" sy="0.0" tx="0.0" ty="0.0"/>
          <y:LineStyle color="#000000" type="line" width="2.0"/>
          <y:Arrows source="none" target="standard"/>
          <y:BendStyle smoothed="false"/>
        </y:PolyLineEdge>
      </data>
    </edge>
    <edge id="e6" source="n55" target="n72">
      <data key="d10">
        <y:PolyLineEdge>
          <y:Path sx="0.0" sy="0.0" tx="0.0" ty="0.0"/>
          <y:LineStyle color="#000000" type="line" width="2.0"/>
          <y:Arrows source="none" target="standard"/>
          <y:BendStyle smoothed="false"/>
        </y:PolyLineEdge>
      </data>
    </edge>
    <edge id="e7" source="n53" target="n80">
      <data key="d10">
        <y:PolyLineEdge>
          <y:Path sx="0.0" sy="0.0" tx="0.0" ty="0.0"/>
          <y:LineStyle color="#000000" type="line" width="2.0"/>
          <y:Arrows source="none" target="standard"/>
          <y:BendStyle smoothed="false"/>
        </y:PolyLineEdge>
      </data>
    </edge>
    <edge id="e8" source="n72" target="n53">
      <data key="d10">
        <y:PolyLineEdge>
          <y:Path sx="0.0" sy="0.0" tx="0.0" ty="0.0"/>
          <y:LineStyle color="#000000" type="line" width="2.0"/>
          <y:Arrows source="none" target="standard"/>
          <y:BendStyle smoothed="false"/>
        </y:PolyLineEdge>
      </data>
    </edge>
    <edge id="e9" source="n80" target="n54">
      <data key="d10">
        <y:PolyLineEdge>
          <y:Path sx="0.0" sy="0.0" tx="0.0" ty="0.0"/>
          <y:LineStyle color="#000000" type="line" width="2.0"/>
          <y:Arrows source="none" target="standard"/>
          <y:BendStyle smoothed="false"/>
        </y:PolyLineEdge>
      </data>
    </edge>
    <edge id="e10" source="n54" target="n79">
      <data key="d10">
        <y:PolyLineEdge>
          <y:Path sx="0.0" sy="0.0" tx="0.0" ty="0.0"/>
          <y:LineStyle color="#000000" type="line" width="2.0"/>
          <y:Arrows source="none" target="standard"/>
          <y:BendStyle smoothed="false"/>
        </y:PolyLineEdge>
      </data>
    </edge>
    <edge id="e11" source="n81" target="n52">
      <data key="d10">
        <y:PolyLineEdge>
          <y:Path sx="0.0" sy="0.0" tx="0.0" ty="0.0"/>
          <y:LineStyle color="#000000" type="line" width="2.0"/>
          <y:Arrows source="none" target="standard"/>
          <y:BendStyle smoothed="false"/>
        </y:PolyLineEdge>
      </data>
    </edge>
    <edge id="e12" source="n52" target="n79">
      <data key="d10">
        <y:PolyLineEdge>
          <y:Path sx="0.0" sy="0.0" tx="0.0" ty="0.0"/>
          <y:LineStyle color="#000000" type="line" width="2.0"/>
          <y:Arrows source="none" target="standard"/>
          <y:BendStyle smoothed="false"/>
        </y:PolyLineEdge>
      </data>
    </edge>
    <edge id="e13" source="n74" target="n51">
      <data key="d10">
        <y:PolyLineEdge>
          <y:Path sx="0.0" sy="0.0" tx="0.0" ty="0.0"/>
          <y:LineStyle color="#000000" type="line" width="2.0"/>
          <y:Arrows source="none" target="standard"/>
          <y:BendStyle smoothed="false"/>
        </y:PolyLineEdge>
      </data>
    </edge>
    <edge id="e14" source="n51" target="n81">
      <data key="d10">
        <y:PolyLineEdge>
          <y:Path sx="0.0" sy="0.0" tx="0.0" ty="0.0"/>
          <y:LineStyle color="#000000" type="line" width="2.0"/>
          <y:Arrows source="none" target="standard"/>
          <y:BendStyle smoothed="false"/>
        </y:PolyLineEdge>
      </data>
    </edge>
    <edge id="e15" source="n81" target="n50">
      <data key="d10">
        <y:PolyLineEdge>
          <y:Path sx="0.0" sy="0.0" tx="0.0" ty="0.0"/>
          <y:LineStyle color="#000000" type="line" width="2.0"/>
          <y:Arrows source="none" target="standard"/>
          <y:BendStyle smoothed="false"/>
        </y:PolyLineEdge>
      </data>
    </edge>
    <edge id="e16" source="n50" target="n74">
      <data key="d10">
        <y:PolyLineEdge>
          <y:Path sx="0.0" sy="0.0" tx="0.0" ty="0.0"/>
          <y:LineStyle color="#000000" type="line" width="2.0"/>
          <y:Arrows source="none" target="standard"/>
          <y:BendStyle smoothed="false"/>
        </y:PolyLineEdge>
      </data>
    </edge>
    <edge id="e17" source="n49" target="n48">
      <data key="d10">
        <y:PolyLineEdge>
          <y:Path sx="0.0" sy="0.0" tx="0.0" ty="0.0"/>
          <y:LineStyle color="#000000" type="line" width="2.0"/>
          <y:Arrows source="none" target="standard"/>
          <y:BendStyle smoothed="false"/>
        </y:PolyLineEdge>
      </data>
    </edge>
    <edge id="e18" source="n74" target="n48">
      <data key="d10">
        <y:PolyLineEdge>
          <y:Path sx="0.0" sy="0.0" tx="0.0" ty="0.0"/>
          <y:LineStyle color="#000000" type="line" width="2.0"/>
          <y:Arrows source="none" target="standard"/>
          <y:BendStyle smoothed="false"/>
        </y:PolyLineEdge>
      </data>
    </edge>
    <edge id="e19" source="n47" target="n74">
      <data key="d10">
        <y:PolyLineEdge>
          <y:Path sx="0.0" sy="0.0" tx="0.0" ty="0.0"/>
          <y:LineStyle color="#000000" type="line" width="2.0"/>
          <y:Arrows source="none" target="standard"/>
          <y:BendStyle smoothed="false"/>
        </y:PolyLineEdge>
      </data>
    </edge>
    <edge id="e20" source="n47" target="n49">
      <data key="d10">
        <y:PolyLineEdge>
          <y:Path sx="0.0" sy="0.0" tx="0.0" ty="0.0"/>
          <y:LineStyle color="#000000" type="line" width="2.0"/>
          <y:Arrows source="none" target="standard"/>
          <y:BendStyle smoothed="false"/>
        </y:PolyLineEdge>
      </data>
    </edge>
    <edge id="e21" source="n48" target="n76">
      <data key="d10">
        <y:PolyLineEdge>
          <y:Path sx="0.0" sy="0.0" tx="0.0" ty="0.0"/>
          <y:LineStyle color="#000000" type="line" width="2.0"/>
          <y:Arrows source="none" target="standard"/>
          <y:BendStyle smoothed="false"/>
        </y:PolyLineEdge>
      </data>
    </edge>
    <edge id="e22" source="n76" target="n47">
      <data key="d10">
        <y:PolyLineEdge>
          <y:Path sx="0.0" sy="0.0" tx="0.0" ty="0.0"/>
          <y:LineStyle color="#000000" type="line" width="2.0"/>
          <y:Arrows source="none" target="standard"/>
          <y:BendStyle smoothed="false"/>
        </y:PolyLineEdge>
      </data>
    </edge>
    <edge id="e23" source="n75" target="n46">
      <data key="d10">
        <y:PolyLineEdge>
          <y:Path sx="0.0" sy="0.0" tx="0.0" ty="0.0"/>
          <y:LineStyle color="#000000" type="line" width="2.0"/>
          <y:Arrows source="none" target="standard"/>
          <y:BendStyle smoothed="false"/>
        </y:PolyLineEdge>
      </data>
    </edge>
    <edge id="e24" source="n46" target="n76">
      <data key="d10">
        <y:PolyLineEdge>
          <y:Path sx="0.0" sy="0.0" tx="0.0" ty="0.0"/>
          <y:LineStyle color="#000000" type="line" width="2.0"/>
          <y:Arrows source="none" target="standard"/>
          <y:BendStyle smoothed="false"/>
        </y:PolyLineEdge>
      </data>
    </edge>
    <edge id="e25" source="n77" target="n45">
      <data key="d10">
        <y:PolyLineEdge>
          <y:Path sx="0.0" sy="0.0" tx="0.0" ty="0.0"/>
          <y:LineStyle color="#000000" type="line" width="2.0"/>
          <y:Arrows source="none" target="standard"/>
          <y:BendStyle smoothed="false"/>
        </y:PolyLineEdge>
      </data>
    </edge>
    <edge id="e26" source="n45" target="n75">
      <data key="d10">
        <y:PolyLineEdge>
          <y:Path sx="0.0" sy="0.0" tx="0.0" ty="0.0"/>
          <y:LineStyle color="#000000" type="line" width="2.0"/>
          <y:Arrows source="none" target="standard"/>
          <y:BendStyle smoothed="false"/>
        </y:PolyLineEdge>
      </data>
    </edge>
    <edge id="e27" source="n75" target="n44">
      <data key="d10">
        <y:PolyLineEdge>
          <y:Path sx="0.0" sy="0.0" tx="0.0" ty="0.0"/>
          <y:LineStyle color="#000000" type="line" width="2.0"/>
          <y:Arrows source="none" target="standard"/>
          <y:BendStyle smoothed="false"/>
        </y:PolyLineEdge>
      </data>
    </edge>
    <edge id="e28" source="n44" target="n77">
      <data key="d10">
        <y:PolyLineEdge>
          <y:Path sx="0.0" sy="0.0" tx="0.0" ty="0.0"/>
          <y:LineStyle color="#000000" type="line" width="2.0"/>
          <y:Arrows source="none" target="standard"/>
          <y:BendStyle smoothed="false"/>
        </y:PolyLineEdge>
      </data>
    </edge>
    <edge id="e29" source="n73" target="n43">
      <data key="d10">
        <y:PolyLineEdge>
          <y:Path sx="0.0" sy="0.0" tx="0.0" ty="0.0"/>
          <y:LineStyle color="#000000" type="line" width="2.0"/>
          <y:Arrows source="none" target="standard"/>
          <y:BendStyle smoothed="false"/>
        </y:PolyLineEdge>
      </data>
    </edge>
    <edge id="e30" source="n43" target="n72">
      <data key="d10">
        <y:PolyLineEdge>
          <y:Path sx="0.0" sy="0.0" tx="0.0" ty="0.0">
            <y:Point x="3419.8923485615114" y="2449.2928310035313"/>
          </y:Path>
          <y:LineStyle color="#000000" type="line" width="2.0"/>
          <y:Arrows source="none" target="standard"/>
          <y:BendStyle smoothed="false"/>
        </y:PolyLineEdge>
      </data>
    </edge>
    <edge id="e31" source="n78" target="n41">
      <data key="d10">
        <y:PolyLineEdge>
          <y:Path sx="0.0" sy="0.0" tx="0.0" ty="0.0"/>
          <y:LineStyle color="#000000" type="line" width="2.0"/>
          <y:Arrows source="none" target="standard"/>
          <y:BendStyle smoothed="false"/>
        </y:PolyLineEdge>
      </data>
    </edge>
    <edge id="e32" source="n41" target="n77">
      <data key="d10">
        <y:PolyLineEdge>
          <y:Path sx="0.0" sy="0.0" tx="0.0" ty="0.0"/>
          <y:LineStyle color="#000000" type="line" width="2.0"/>
          <y:Arrows source="none" target="standard"/>
          <y:BendStyle smoothed="false"/>
        </y:PolyLineEdge>
      </data>
    </edge>
    <edge id="e33" source="n39" target="n41">
      <data key="d10">
        <y:PolyLineEdge>
          <y:Path sx="12.095170399808467" sy="0.0" tx="0.0" ty="0.0"/>
          <y:LineStyle color="#CC99FF" type="line" width="2.0"/>
          <y:Arrows source="none" target="transparent_circle"/>
          <y:BendStyle smoothed="false"/>
        </y:PolyLineEdge>
      </data>
    </edge>
    <edge id="e34" source="n15" target="n45">
      <data key="d10">
        <y:PolyLineEdge>
          <y:Path sx="0.0" sy="0.0" tx="0.0" ty="0.0"/>
          <y:LineStyle color="#CC99FF" type="line" width="2.0"/>
          <y:Arrows source="none" target="transparent_circle"/>
          <y:BendStyle smoothed="false"/>
        </y:PolyLineEdge>
      </data>
    </edge>
    <edge id="e35" source="n65" target="n38">
      <data key="d10">
        <y:PolyLineEdge>
          <y:Path sx="0.0" sy="0.0" tx="0.0" ty="0.0"/>
          <y:LineStyle color="#000000" type="line" width="2.0"/>
          <y:Arrows source="none" target="standard"/>
          <y:BendStyle smoothed="false"/>
        </y:PolyLineEdge>
      </data>
    </edge>
    <edge id="e36" source="n63" target="n38">
      <data key="d10">
        <y:PolyLineEdge>
          <y:Path sx="0.0" sy="0.0" tx="0.0" ty="0.0"/>
          <y:LineStyle color="#000000" type="line" width="2.0"/>
          <y:Arrows source="none" target="standard"/>
          <y:BendStyle smoothed="false"/>
        </y:PolyLineEdge>
      </data>
    </edge>
    <edge id="e37" source="n38" target="n37">
      <data key="d10">
        <y:PolyLineEdge>
          <y:Path sx="0.0" sy="0.0" tx="0.0" ty="0.0"/>
          <y:LineStyle color="#000000" type="line" width="2.0"/>
          <y:Arrows source="none" target="standard"/>
          <y:BendStyle smoothed="false"/>
        </y:PolyLineEdge>
      </data>
    </edge>
    <edge id="e38" source="n37" target="n36">
      <data key="d10">
        <y:PolyLineEdge>
          <y:Path sx="0.0" sy="0.0" tx="0.0" ty="0.0"/>
          <y:LineStyle color="#000000" type="line" width="2.0"/>
          <y:Arrows source="none" target="standard"/>
          <y:BendStyle smoothed="false"/>
        </y:PolyLineEdge>
      </data>
    </edge>
    <edge id="e39" source="n36" target="n46">
      <data key="d10">
        <y:PolyLineEdge>
          <y:Path sx="0.0" sy="0.0" tx="0.0" ty="0.0"/>
          <y:LineStyle color="#CC99FF" type="line" width="2.0"/>
          <y:Arrows source="none" target="transparent_circle"/>
          <y:BendStyle smoothed="false"/>
        </y:PolyLineEdge>
      </data>
    </edge>
    <edge id="e40" source="n74" target="n35">
      <data key="d10">
        <y:PolyLineEdge>
          <y:Path sx="0.0" sy="0.0" tx="0.0" ty="0.0"/>
          <y:LineStyle color="#000000" type="line" width="2.0"/>
          <y:Arrows source="none" target="standard"/>
          <y:BendStyle smoothed="false"/>
        </y:PolyLineEdge>
      </data>
    </edge>
    <edge id="e41" source="n35" target="n49">
      <data key="d10">
        <y:PolyLineEdge>
          <y:Path sx="0.0" sy="0.0" tx="0.0" ty="0.0"/>
          <y:LineStyle color="#000000" type="line" width="2.0"/>
          <y:Arrows source="none" target="standard"/>
          <y:BendStyle smoothed="false"/>
        </y:PolyLineEdge>
      </data>
    </edge>
    <edge id="e42" source="n34" target="n74">
      <data key="d10">
        <y:PolyLineEdge>
          <y:Path sx="0.0" sy="0.0" tx="0.0" ty="0.0"/>
          <y:LineStyle color="#000000" type="line" width="2.0"/>
          <y:Arrows source="none" target="standard"/>
          <y:BendStyle smoothed="false"/>
        </y:PolyLineEdge>
      </data>
    </edge>
    <edge id="e43" source="n58" target="n33">
      <data key="d10">
        <y:PolyLineEdge>
          <y:Path sx="0.0" sy="0.0" tx="0.0" ty="0.0"/>
          <y:LineStyle color="#000000" type="line" width="2.0"/>
          <y:Arrows source="none" target="standard"/>
          <y:BendStyle smoothed="false"/>
        </y:PolyLineEdge>
      </data>
    </edge>
    <edge id="e44" source="n32" target="n35">
      <data key="d10">
        <y:PolyLineEdge>
          <y:Path sx="0.0" sy="0.0" tx="0.0" ty="0.0"/>
          <y:LineStyle color="#CC99FF" type="line" width="2.0"/>
          <y:Arrows source="none" target="transparent_circle"/>
          <y:BendStyle smoothed="false"/>
        </y:PolyLineEdge>
      </data>
    </edge>
    <edge id="e45" source="n33" target="n32">
      <data key="d10">
        <y:PolyLineEdge>
          <y:Path sx="0.0" sy="0.0" tx="0.0" ty="0.0"/>
          <y:LineStyle color="#000000" type="line" width="2.0"/>
          <y:Arrows source="none" target="standard"/>
          <y:BendStyle smoothed="false"/>
        </y:PolyLineEdge>
      </data>
    </edge>
    <edge id="e46" source="n31" target="n28">
      <data key="d10">
        <y:PolyLineEdge>
          <y:Path sx="0.0" sy="0.0" tx="0.0" ty="0.0"/>
          <y:LineStyle color="#000000" type="line" width="2.0"/>
          <y:Arrows source="none" target="standard"/>
          <y:BendStyle smoothed="false"/>
        </y:PolyLineEdge>
      </data>
    </edge>
    <edge id="e47" source="n29" target="n28">
      <data key="d10">
        <y:PolyLineEdge>
          <y:Path sx="0.0" sy="0.0" tx="0.0" ty="0.0"/>
          <y:LineStyle color="#000000" type="line" width="2.0"/>
          <y:Arrows source="none" target="standard"/>
          <y:BendStyle smoothed="false"/>
        </y:PolyLineEdge>
      </data>
    </edge>
    <edge id="e48" source="n28" target="n47">
      <data key="d10">
        <y:PolyLineEdge>
          <y:Path sx="0.0" sy="0.0" tx="0.0" ty="0.0"/>
          <y:LineStyle color="#CC99FF" type="line" width="2.0"/>
          <y:Arrows source="none" target="transparent_circle"/>
          <y:BendStyle smoothed="false"/>
        </y:PolyLineEdge>
      </data>
    </edge>
    <edge id="e49" source="n9" target="n51">
      <data key="d10">
        <y:PolyLineEdge>
          <y:Path sx="0.0" sy="0.0" tx="0.0" ty="0.0"/>
          <y:LineStyle color="#CC99FF" type="line" width="2.0"/>
          <y:Arrows source="none" target="transparent_circle"/>
          <y:BendStyle smoothed="false"/>
        </y:PolyLineEdge>
      </data>
    </edge>
    <edge id="e50" source="n60" target="n52">
      <data key="d10">
        <y:PolyLineEdge>
          <y:Path sx="0.0" sy="0.0" tx="0.0" ty="0.0"/>
          <y:LineStyle color="#CC99FF" type="line" width="2.0"/>
          <y:Arrows source="none" target="transparent_circle"/>
          <y:BendStyle smoothed="false"/>
        </y:PolyLineEdge>
      </data>
    </edge>
    <edge id="e51" source="n62" target="n7">
      <data key="d10">
        <y:PolyLineEdge>
          <y:Path sx="0.0" sy="0.0" tx="0.0" ty="0.0"/>
          <y:LineStyle color="#000000" type="line" width="2.0"/>
          <y:Arrows source="none" target="standard"/>
          <y:BendStyle smoothed="false"/>
        </y:PolyLineEdge>
      </data>
    </edge>
    <edge id="e52" source="n61" target="n7">
      <data key="d10">
        <y:PolyLineEdge>
          <y:Path sx="0.0" sy="0.0" tx="0.0" ty="0.0"/>
          <y:LineStyle color="#000000" type="line" width="2.0"/>
          <y:Arrows source="none" target="standard"/>
          <y:BendStyle smoothed="false"/>
        </y:PolyLineEdge>
      </data>
    </edge>
    <edge id="e53" source="n6" target="n56">
      <data key="d10">
        <y:PolyLineEdge>
          <y:Path sx="0.0" sy="0.0" tx="0.0" ty="0.0"/>
          <y:LineStyle color="#CC99FF" type="line" width="2.0"/>
          <y:Arrows source="none" target="transparent_circle"/>
          <y:BendStyle smoothed="false"/>
        </y:PolyLineEdge>
      </data>
    </edge>
    <edge id="e54" source="n70" target="n22">
      <data key="d10">
        <y:PolyLineEdge>
          <y:Path sx="0.0" sy="0.0" tx="0.0" ty="0.0"/>
          <y:LineStyle color="#000000" type="line" width="2.0"/>
          <y:Arrows source="none" target="standard"/>
          <y:BendStyle smoothed="false"/>
        </y:PolyLineEdge>
      </data>
    </edge>
    <edge id="e55" source="n22" target="n25">
      <data key="d10">
        <y:PolyLineEdge>
          <y:Path sx="0.0" sy="0.0" tx="0.0" ty="0.0"/>
          <y:LineStyle color="#000000" type="line" width="2.0"/>
          <y:Arrows source="none" target="standard"/>
          <y:BendStyle smoothed="false"/>
        </y:PolyLineEdge>
      </data>
    </edge>
    <edge id="e56" source="n69" target="n21">
      <data key="d10">
        <y:PolyLineEdge>
          <y:Path sx="0.0" sy="0.0" tx="0.0" ty="0.0"/>
          <y:LineStyle color="#000000" type="line" width="2.0"/>
          <y:Arrows source="none" target="standard"/>
          <y:BendStyle smoothed="false"/>
        </y:PolyLineEdge>
      </data>
    </edge>
    <edge id="e57" source="n21" target="n24">
      <data key="d10">
        <y:PolyLineEdge>
          <y:Path sx="0.0" sy="0.0" tx="0.0" ty="0.0"/>
          <y:LineStyle color="#000000" type="line" width="2.0"/>
          <y:Arrows source="none" target="standard"/>
          <y:BendStyle smoothed="false"/>
        </y:PolyLineEdge>
      </data>
    </edge>
    <edge id="e58" source="n68" target="n20">
      <data key="d10">
        <y:PolyLineEdge>
          <y:Path sx="0.0" sy="0.0" tx="0.0" ty="0.0"/>
          <y:LineStyle color="#000000" type="line" width="2.0"/>
          <y:Arrows source="none" target="standard"/>
          <y:BendStyle smoothed="false"/>
        </y:PolyLineEdge>
      </data>
    </edge>
    <edge id="e59" source="n20" target="n23">
      <data key="d10">
        <y:PolyLineEdge>
          <y:Path sx="0.0" sy="0.0" tx="0.0" ty="0.0"/>
          <y:LineStyle color="#000000" type="line" width="2.0"/>
          <y:Arrows source="none" target="standard"/>
          <y:BendStyle smoothed="false"/>
        </y:PolyLineEdge>
      </data>
    </edge>
    <edge id="e60" source="n25" target="n19">
      <data key="d10">
        <y:PolyLineEdge>
          <y:Path sx="0.0" sy="0.0" tx="0.0" ty="0.0"/>
          <y:LineStyle color="#000000" type="line" width="2.0"/>
          <y:Arrows source="none" target="standard"/>
          <y:BendStyle smoothed="false"/>
        </y:PolyLineEdge>
      </data>
    </edge>
    <edge id="e61" source="n23" target="n19">
      <data key="d10">
        <y:PolyLineEdge>
          <y:Path sx="0.0" sy="0.0" tx="0.0" ty="0.0"/>
          <y:LineStyle color="#000000" type="line" width="2.0"/>
          <y:Arrows source="none" target="standard"/>
          <y:BendStyle smoothed="false"/>
        </y:PolyLineEdge>
      </data>
    </edge>
    <edge id="e62" source="n19" target="n55">
      <data key="d10">
        <y:PolyLineEdge>
          <y:Path sx="0.0" sy="0.0" tx="0.0" ty="0.0"/>
          <y:LineStyle color="#CC99FF" type="line" width="2.0"/>
          <y:Arrows source="none" target="transparent_circle"/>
          <y:BendStyle smoothed="false"/>
        </y:PolyLineEdge>
      </data>
    </edge>
    <edge id="e63" source="n59" target="n57">
      <data key="d10">
        <y:PolyLineEdge>
          <y:Path sx="0.0" sy="0.0" tx="0.0" ty="0.0"/>
          <y:LineStyle color="#000000" type="line" width="2.0"/>
          <y:Arrows source="none" target="standard"/>
          <y:BendStyle smoothed="false"/>
        </y:PolyLineEdge>
      </data>
    </edge>
    <edge id="e64" source="n71" target="n18">
      <data key="d10">
        <y:PolyLineEdge>
          <y:Path sx="0.0" sy="0.0" tx="0.0" ty="0.0"/>
          <y:LineStyle color="#000000" type="line" width="2.0"/>
          <y:Arrows source="none" target="standard"/>
          <y:BendStyle smoothed="false"/>
        </y:PolyLineEdge>
      </data>
    </edge>
    <edge id="e65" source="n18" target="n157">
      <data key="d10">
        <y:PolyLineEdge>
          <y:Path sx="0.0" sy="0.0" tx="0.0" ty="0.0"/>
          <y:LineStyle color="#000000" type="line" width="2.0"/>
          <y:Arrows source="none" target="standard"/>
          <y:BendStyle smoothed="false"/>
        </y:PolyLineEdge>
      </data>
    </edge>
    <edge id="e66" source="n157" target="n156">
      <data key="d10">
        <y:PolyLineEdge>
          <y:Path sx="0.0" sy="0.0" tx="0.0" ty="0.0"/>
          <y:LineStyle color="#000000" type="line" width="2.0"/>
          <y:Arrows source="none" target="standard"/>
          <y:BendStyle smoothed="false"/>
        </y:PolyLineEdge>
      </data>
    </edge>
    <edge id="e67" source="n156" target="n161">
      <data key="d10">
        <y:PolyLineEdge>
          <y:Path sx="0.0" sy="0.0" tx="0.0" ty="0.0"/>
          <y:LineStyle color="#000000" type="line" width="2.0"/>
          <y:Arrows source="none" target="standard"/>
          <y:BendStyle smoothed="false"/>
        </y:PolyLineEdge>
      </data>
    </edge>
    <edge id="e68" source="n149" target="n159">
      <data key="d10">
        <y:PolyLineEdge>
          <y:Path sx="0.0" sy="0.0" tx="0.0" ty="0.0"/>
          <y:LineStyle color="#000000" type="line" width="2.0"/>
          <y:Arrows source="none" target="standard"/>
          <y:BendStyle smoothed="false"/>
        </y:PolyLineEdge>
      </data>
    </edge>
    <edge id="e69" source="n155" target="n149">
      <data key="d10">
        <y:PolyLineEdge>
          <y:Path sx="16.672149193614132" sy="3.0212072533540777" tx="0.0" ty="0.0"/>
          <y:LineStyle color="#000000" type="line" width="2.0"/>
          <y:Arrows source="none" target="standard"/>
          <y:BendStyle smoothed="false"/>
        </y:PolyLineEdge>
      </data>
    </edge>
    <edge id="e70" source="n159" target="n88">
      <data key="d10">
        <y:PolyLineEdge>
          <y:Path sx="0.0" sy="0.0" tx="0.0" ty="0.0"/>
          <y:LineStyle color="#000000" type="line" width="2.0"/>
          <y:Arrows source="none" target="standard"/>
          <y:BendStyle smoothed="false"/>
        </y:PolyLineEdge>
      </data>
    </edge>
    <edge id="e71" source="n88" target="n90">
      <data key="d10">
        <y:PolyLineEdge>
          <y:Path sx="0.0" sy="0.0" tx="0.0" ty="0.0"/>
          <y:LineStyle color="#000000" type="line" width="2.0"/>
          <y:Arrows source="none" target="standard"/>
          <y:BendStyle smoothed="false"/>
        </y:PolyLineEdge>
      </data>
    </edge>
    <edge id="e72" source="n158" target="n144">
      <data key="d10">
        <y:PolyLineEdge>
          <y:Path sx="0.0" sy="0.0" tx="0.0" ty="0.0"/>
          <y:LineStyle color="#000000" type="line" width="2.0"/>
          <y:Arrows source="none" target="standard"/>
          <y:BendStyle smoothed="false"/>
        </y:PolyLineEdge>
      </data>
    </edge>
    <edge id="e73" source="n144" target="n95">
      <data key="d10">
        <y:PolyLineEdge>
          <y:Path sx="0.0" sy="0.0" tx="0.0" ty="0.0"/>
          <y:LineStyle color="#000000" type="line" width="2.0"/>
          <y:Arrows source="none" target="standard"/>
          <y:BendStyle smoothed="false"/>
        </y:PolyLineEdge>
      </data>
    </edge>
    <edge id="e74" source="n153" target="n145">
      <data key="d10">
        <y:PolyLineEdge>
          <y:Path sx="0.0" sy="0.0" tx="0.0" ty="0.0"/>
          <y:LineStyle color="#000000" type="line" width="2.0"/>
          <y:Arrows source="none" target="standard"/>
          <y:BendStyle smoothed="false"/>
        </y:PolyLineEdge>
      </data>
    </edge>
    <edge id="e75" source="n145" target="n152">
      <data key="d10">
        <y:PolyLineEdge>
          <y:Path sx="0.0" sy="0.0" tx="0.0" ty="0.0"/>
          <y:LineStyle color="#000000" type="line" width="2.0"/>
          <y:Arrows source="none" target="standard"/>
          <y:BendStyle smoothed="false"/>
        </y:PolyLineEdge>
      </data>
    </edge>
    <edge id="e76" source="n152" target="n146">
      <data key="d10">
        <y:PolyLineEdge>
          <y:Path sx="0.0" sy="0.0" tx="0.0" ty="0.0"/>
          <y:LineStyle color="#000000" type="line" width="2.0"/>
          <y:Arrows source="none" target="standard"/>
          <y:BendStyle smoothed="false"/>
        </y:PolyLineEdge>
      </data>
    </edge>
    <edge id="e77" source="n146" target="n151">
      <data key="d10">
        <y:PolyLineEdge>
          <y:Path sx="0.0" sy="0.0" tx="0.0" ty="0.0"/>
          <y:LineStyle color="#000000" type="line" width="2.0"/>
          <y:Arrows source="none" target="standard"/>
          <y:BendStyle smoothed="false"/>
        </y:PolyLineEdge>
      </data>
    </edge>
    <edge id="e78" source="n151" target="n147">
      <data key="d10">
        <y:PolyLineEdge>
          <y:Path sx="0.0" sy="0.0" tx="0.0" ty="0.0"/>
          <y:LineStyle color="#000000" type="line" width="2.0"/>
          <y:Arrows source="none" target="standard"/>
          <y:BendStyle smoothed="false"/>
        </y:PolyLineEdge>
      </data>
    </edge>
    <edge id="e79" source="n147" target="n150">
      <data key="d10">
        <y:PolyLineEdge>
          <y:Path sx="0.0" sy="0.0" tx="0.0" ty="0.0"/>
          <y:LineStyle color="#000000" type="line" width="2.0"/>
          <y:Arrows source="none" target="standard"/>
          <y:BendStyle smoothed="false"/>
        </y:PolyLineEdge>
      </data>
    </edge>
    <edge id="e80" source="n150" target="n148">
      <data key="d10">
        <y:PolyLineEdge>
          <y:Path sx="0.0" sy="0.0" tx="0.0" ty="0.0"/>
          <y:LineStyle color="#000000" type="line" width="2.0"/>
          <y:Arrows source="none" target="standard"/>
          <y:BendStyle smoothed="false"/>
        </y:PolyLineEdge>
      </data>
    </edge>
    <edge id="e81" source="n148" target="n155">
      <data key="d10">
        <y:PolyLineEdge>
          <y:Path sx="0.0" sy="0.0" tx="0.0" ty="0.0"/>
          <y:LineStyle color="#000000" type="line" width="2.0"/>
          <y:Arrows source="none" target="standard"/>
          <y:BendStyle smoothed="false"/>
        </y:PolyLineEdge>
      </data>
    </edge>
    <edge id="e82" source="n154" target="n143">
      <data key="d10">
        <y:PolyLineEdge>
          <y:Path sx="0.0" sy="0.0" tx="0.0" ty="0.0"/>
          <y:LineStyle color="#000000" type="line" width="2.0"/>
          <y:Arrows source="none" target="standard"/>
          <y:BendStyle smoothed="false"/>
        </y:PolyLineEdge>
      </data>
    </edge>
    <edge id="e83" source="n143" target="n153">
      <data key="d10">
        <y:PolyLineEdge>
          <y:Path sx="0.0" sy="0.0" tx="0.0" ty="0.0"/>
          <y:LineStyle color="#000000" type="line" width="2.0"/>
          <y:Arrows source="none" target="standard"/>
          <y:BendStyle smoothed="false"/>
        </y:PolyLineEdge>
      </data>
    </edge>
    <edge id="e84" source="n142" target="n129">
      <data key="d10">
        <y:PolyLineEdge>
          <y:Path sx="0.0" sy="0.0" tx="0.0" ty="0.0"/>
          <y:LineStyle color="#000000" type="line" width="2.0"/>
          <y:Arrows source="none" target="standard"/>
          <y:BendStyle smoothed="false"/>
        </y:PolyLineEdge>
      </data>
    </edge>
    <edge id="e85" source="n140" target="n129">
      <data key="d10">
        <y:PolyLineEdge>
          <y:Path sx="0.0" sy="0.0" tx="0.0" ty="0.0"/>
          <y:LineStyle color="#000000" type="line" width="2.0"/>
          <y:Arrows source="none" target="standard"/>
          <y:BendStyle smoothed="false"/>
        </y:PolyLineEdge>
      </data>
    </edge>
    <edge id="e86" source="n139" target="n129">
      <data key="d10">
        <y:PolyLineEdge>
          <y:Path sx="0.0" sy="0.0" tx="0.0" ty="0.0"/>
          <y:LineStyle color="#000000" type="line" width="2.0"/>
          <y:Arrows source="none" target="standard"/>
          <y:BendStyle smoothed="false"/>
        </y:PolyLineEdge>
      </data>
    </edge>
    <edge id="e87" source="n129" target="n141">
      <data key="d10">
        <y:PolyLineEdge>
          <y:Path sx="0.0" sy="0.0" tx="0.0" ty="0.0"/>
          <y:LineStyle color="#000000" type="line" width="2.0"/>
          <y:Arrows source="none" target="standard"/>
          <y:BendStyle smoothed="false"/>
        </y:PolyLineEdge>
      </data>
    </edge>
    <edge id="e88" source="n141" target="n156">
      <data key="d10">
        <y:PolyLineEdge>
          <y:Path sx="0.0" sy="0.0" tx="0.0" ty="0.0"/>
          <y:LineStyle color="#CC99FF" type="line" width="2.0"/>
          <y:Arrows source="none" target="transparent_circle"/>
          <y:BendStyle smoothed="false"/>
        </y:PolyLineEdge>
      </data>
    </edge>
    <edge id="e89" source="n138" target="n149">
      <data key="d10">
        <y:PolyLineEdge>
          <y:Path sx="0.0" sy="0.0" tx="0.0" ty="0.0"/>
          <y:LineStyle color="#CC99FF" type="line" width="2.0"/>
          <y:Arrows source="none" target="transparent_circle"/>
          <y:BendStyle smoothed="false"/>
        </y:PolyLineEdge>
      </data>
    </edge>
    <edge id="e90" source="n87" target="n88">
      <data key="d10">
        <y:PolyLineEdge>
          <y:Path sx="0.0" sy="0.0" tx="0.0" ty="0.0"/>
          <y:LineStyle color="#CC99FF" type="line" width="2.0"/>
          <y:Arrows source="none" target="transparent_circle"/>
          <y:BendStyle smoothed="false"/>
        </y:PolyLineEdge>
      </data>
    </edge>
    <edge id="e91" source="n134" target="n126">
      <data key="d10">
        <y:PolyLineEdge>
          <y:Path sx="0.0" sy="0.0" tx="0.0" ty="0.0"/>
          <y:LineStyle color="#000000" type="line" width="2.0"/>
          <y:Arrows source="none" target="standard"/>
          <y:BendStyle smoothed="false"/>
        </y:PolyLineEdge>
      </data>
    </edge>
    <edge id="e92" source="n128" target="n126">
      <data key="d10">
        <y:PolyLineEdge>
          <y:Path sx="0.0" sy="0.0" tx="0.0" ty="0.0"/>
          <y:LineStyle color="#000000" type="line" width="2.0"/>
          <y:Arrows source="none" target="standard"/>
          <y:BendStyle smoothed="false"/>
        </y:PolyLineEdge>
      </data>
    </edge>
    <edge id="e93" source="n127" target="n126">
      <data key="d10">
        <y:PolyLineEdge>
          <y:Path sx="0.0" sy="0.0" tx="0.0" ty="0.0"/>
          <y:LineStyle color="#000000" type="line" width="2.0"/>
          <y:Arrows source="none" target="standard"/>
          <y:BendStyle smoothed="false"/>
        </y:PolyLineEdge>
      </data>
    </edge>
    <edge id="e94" source="n126" target="n130">
      <data key="d10">
        <y:PolyLineEdge>
          <y:Path sx="0.0" sy="0.0" tx="0.0" ty="0.0"/>
          <y:LineStyle color="#000000" type="line" width="2.0"/>
          <y:Arrows source="none" target="standard"/>
          <y:BendStyle smoothed="false"/>
        </y:PolyLineEdge>
      </data>
    </edge>
    <edge id="e95" source="n125" target="n92">
      <data key="d10">
        <y:PolyLineEdge>
          <y:Path sx="0.0" sy="0.0" tx="0.0" ty="0.0"/>
          <y:LineStyle color="#000000" type="line" width="2.0"/>
          <y:Arrows source="none" target="standard"/>
          <y:BendStyle smoothed="false"/>
        </y:PolyLineEdge>
      </data>
    </edge>
    <edge id="e96" source="n137" target="n124">
      <data key="d10">
        <y:PolyLineEdge>
          <y:Path sx="0.0" sy="0.0" tx="0.0" ty="0.0"/>
          <y:LineStyle color="#000000" type="line" width="2.0"/>
          <y:Arrows source="none" target="standard"/>
          <y:BendStyle smoothed="false"/>
        </y:PolyLineEdge>
      </data>
    </edge>
    <edge id="e97" source="n124" target="n125">
      <data key="d10">
        <y:PolyLineEdge>
          <y:Path sx="0.0" sy="0.0" tx="0.0" ty="0.0"/>
          <y:LineStyle color="#000000" type="line" width="2.0"/>
          <y:Arrows source="none" target="standard"/>
          <y:BendStyle smoothed="false"/>
        </y:PolyLineEdge>
      </data>
    </edge>
    <edge id="e98" source="n123" target="n122">
      <data key="d10">
        <y:PolyLineEdge>
          <y:Path sx="0.0" sy="0.0" tx="0.0" ty="0.0"/>
          <y:LineStyle color="#000000" type="line" width="2.0"/>
          <y:Arrows source="none" target="standard"/>
          <y:BendStyle smoothed="false"/>
        </y:PolyLineEdge>
      </data>
    </edge>
    <edge id="e99" source="n131" target="n123">
      <data key="d10">
        <y:PolyLineEdge>
          <y:Path sx="0.0" sy="0.0" tx="0.0" ty="0.0"/>
          <y:LineStyle color="#000000" type="line" width="2.0"/>
          <y:Arrows source="none" target="standard"/>
          <y:BendStyle smoothed="false"/>
        </y:PolyLineEdge>
      </data>
    </edge>
    <edge id="e100" source="n132" target="n123">
      <data key="d10">
        <y:PolyLineEdge>
          <y:Path sx="0.0" sy="0.0" tx="0.0" ty="0.0"/>
          <y:LineStyle color="#000000" type="line" width="2.0"/>
          <y:Arrows source="none" target="standard"/>
          <y:BendStyle smoothed="false"/>
        </y:PolyLineEdge>
      </data>
    </edge>
    <edge id="e101" source="n133" target="n123">
      <data key="d10">
        <y:PolyLineEdge>
          <y:Path sx="0.0" sy="0.0" tx="0.0" ty="0.0"/>
          <y:LineStyle color="#000000" type="line" width="2.0"/>
          <y:Arrows source="none" target="standard"/>
          <y:BendStyle smoothed="false"/>
        </y:PolyLineEdge>
      </data>
    </edge>
    <edge id="e102" source="n122" target="n143">
      <data key="d10">
        <y:PolyLineEdge>
          <y:Path sx="0.0" sy="0.0" tx="0.0" ty="0.0"/>
          <y:LineStyle color="#CC99FF" type="line" width="2.0"/>
          <y:Arrows source="none" target="transparent_circle"/>
          <y:BendStyle smoothed="false"/>
        </y:PolyLineEdge>
      </data>
    </edge>
    <edge id="e103" source="n83" target="n148">
      <data key="d10">
        <y:PolyLineEdge>
          <y:Path sx="0.0" sy="0.0" tx="0.0" ty="0.0"/>
          <y:LineStyle color="#CC99FF" type="line" width="2.0"/>
          <y:Arrows source="none" target="transparent_circle"/>
          <y:BendStyle smoothed="false"/>
        </y:PolyLineEdge>
      </data>
    </edge>
    <edge id="e104" source="n113" target="n146">
      <data key="d10">
        <y:PolyLineEdge>
          <y:Path sx="0.0" sy="0.0" tx="0.0" ty="0.0"/>
          <y:LineStyle color="#CC99FF" type="line" width="2.0"/>
          <y:Arrows source="none" target="transparent_circle"/>
          <y:BendStyle smoothed="false"/>
        </y:PolyLineEdge>
      </data>
    </edge>
    <edge id="e105" source="n112" target="n113">
      <data key="d10">
        <y:PolyLineEdge>
          <y:Path sx="0.0" sy="0.0" tx="0.0" ty="0.0"/>
          <y:LineStyle color="#000000" type="line" width="2.0"/>
          <y:Arrows source="none" target="standard"/>
          <y:BendStyle smoothed="false"/>
        </y:PolyLineEdge>
      </data>
    </edge>
    <edge id="e106" source="n136" target="n112">
      <data key="d10">
        <y:PolyLineEdge>
          <y:Path sx="0.0" sy="0.0" tx="0.0" ty="0.0"/>
          <y:LineStyle color="#000000" type="line" width="2.0"/>
          <y:Arrows source="none" target="standard"/>
          <y:BendStyle smoothed="false"/>
        </y:PolyLineEdge>
      </data>
    </edge>
    <edge id="e107" source="n121" target="n112">
      <data key="d10">
        <y:PolyLineEdge>
          <y:Path sx="0.0" sy="0.0" tx="0.0" ty="0.0"/>
          <y:LineStyle color="#000000" type="line" width="2.0"/>
          <y:Arrows source="none" target="standard"/>
          <y:BendStyle smoothed="false"/>
        </y:PolyLineEdge>
      </data>
    </edge>
    <edge id="e108" source="n135" target="n112">
      <data key="d10">
        <y:PolyLineEdge>
          <y:Path sx="0.0" sy="0.0" tx="0.0" ty="0.0"/>
          <y:LineStyle color="#000000" type="line" width="2.0"/>
          <y:Arrows source="none" target="standard"/>
          <y:BendStyle smoothed="false"/>
        </y:PolyLineEdge>
      </data>
    </edge>
    <edge id="e109" source="n119" target="n112">
      <data key="d10">
        <y:PolyLineEdge>
          <y:Path sx="0.0" sy="0.0" tx="0.0" ty="0.0"/>
          <y:LineStyle color="#000000" type="line" width="2.0"/>
          <y:Arrows source="none" target="standard"/>
          <y:BendStyle smoothed="false"/>
        </y:PolyLineEdge>
      </data>
    </edge>
    <edge id="e110" source="n110" target="n145">
      <data key="d10">
        <y:PolyLineEdge>
          <y:Path sx="0.0" sy="0.0" tx="0.0" ty="0.0"/>
          <y:LineStyle color="#CC99FF" type="line" width="2.0"/>
          <y:Arrows source="none" target="transparent_circle"/>
          <y:BendStyle smoothed="false"/>
        </y:PolyLineEdge>
      </data>
    </edge>
    <edge id="e111" source="n114" target="n111">
      <data key="d10">
        <y:PolyLineEdge>
          <y:Path sx="0.0" sy="0.0" tx="0.0" ty="0.0"/>
          <y:LineStyle color="#000000" type="line" width="2.0"/>
          <y:Arrows source="none" target="standard"/>
          <y:BendStyle smoothed="false"/>
        </y:PolyLineEdge>
      </data>
    </edge>
    <edge id="e112" source="n115" target="n111">
      <data key="d10">
        <y:PolyLineEdge>
          <y:Path sx="0.0" sy="0.0" tx="0.0" ty="0.0"/>
          <y:LineStyle color="#000000" type="line" width="2.0"/>
          <y:Arrows source="none" target="standard"/>
          <y:BendStyle smoothed="false"/>
        </y:PolyLineEdge>
      </data>
    </edge>
    <edge id="e113" source="n116" target="n111">
      <data key="d10">
        <y:PolyLineEdge>
          <y:Path sx="0.0" sy="0.0" tx="0.0" ty="0.0"/>
          <y:LineStyle color="#000000" type="line" width="2.0"/>
          <y:Arrows source="none" target="standard"/>
          <y:BendStyle smoothed="false"/>
        </y:PolyLineEdge>
      </data>
    </edge>
    <edge id="e114" source="n111" target="n110">
      <data key="d10">
        <y:PolyLineEdge>
          <y:Path sx="0.0" sy="0.0" tx="0.0" ty="0.0"/>
          <y:LineStyle color="#000000" type="line" width="2.0"/>
          <y:Arrows source="none" target="standard"/>
          <y:BendStyle smoothed="false"/>
        </y:PolyLineEdge>
      </data>
    </edge>
    <edge id="e115" source="n85" target="n147">
      <data key="d10">
        <y:PolyLineEdge>
          <y:Path sx="0.0" sy="0.0" tx="0.0" ty="0.0"/>
          <y:LineStyle color="#CC99FF" type="line" width="2.0"/>
          <y:Arrows source="none" target="transparent_circle"/>
          <y:BendStyle smoothed="false"/>
        </y:PolyLineEdge>
      </data>
    </edge>
    <edge id="e116" source="n109" target="n155">
      <data key="d10">
        <y:PolyLineEdge>
          <y:Path sx="0.0" sy="0.0" tx="0.0" ty="0.0"/>
          <y:LineStyle color="#000000" type="line" width="2.0"/>
          <y:Arrows source="none" target="standard"/>
          <y:BendStyle smoothed="false"/>
        </y:PolyLineEdge>
      </data>
    </edge>
    <edge id="e117" source="n157" target="n109">
      <data key="d10">
        <y:PolyLineEdge>
          <y:Path sx="0.0" sy="0.0" tx="0.0" ty="0.0"/>
          <y:LineStyle color="#000000" type="line" width="2.0"/>
          <y:Arrows source="none" target="standard"/>
          <y:BendStyle smoothed="false"/>
        </y:PolyLineEdge>
      </data>
    </edge>
    <edge id="e118" source="n108" target="n109">
      <data key="d10">
        <y:PolyLineEdge>
          <y:Path sx="0.0" sy="0.0" tx="0.0" ty="0.0"/>
          <y:LineStyle color="#CC99FF" type="line" width="2.0"/>
          <y:Arrows source="none" target="transparent_circle"/>
          <y:BendStyle smoothed="false"/>
        </y:PolyLineEdge>
      </data>
    </edge>
    <edge id="e119" source="n117" target="n107">
      <data key="d10">
        <y:PolyLineEdge>
          <y:Path sx="0.0" sy="0.0" tx="0.0" ty="0.0"/>
          <y:LineStyle color="#000000" type="line" width="2.0"/>
          <y:Arrows source="none" target="standard"/>
          <y:BendStyle smoothed="false"/>
        </y:PolyLineEdge>
      </data>
    </edge>
    <edge id="e120" source="n107" target="n108">
      <data key="d10">
        <y:PolyLineEdge>
          <y:Path sx="0.0" sy="0.0" tx="0.0" ty="0.0"/>
          <y:LineStyle color="#000000" type="line" width="2.0"/>
          <y:Arrows source="none" target="standard"/>
          <y:BendStyle smoothed="false"/>
        </y:PolyLineEdge>
      </data>
    </edge>
    <edge id="e121" source="n160" target="n109">
      <data key="d10">
        <y:PolyLineEdge>
          <y:Path sx="0.0" sy="0.0" tx="0.0" ty="0.0"/>
          <y:LineStyle color="#000000" type="line" width="2.0"/>
          <y:Arrows source="none" target="standard"/>
          <y:BendStyle smoothed="false"/>
        </y:PolyLineEdge>
      </data>
    </edge>
    <edge id="e122" source="n155" target="n106">
      <data key="d10">
        <y:PolyLineEdge>
          <y:Path sx="0.0" sy="0.0" tx="0.0" ty="0.0"/>
          <y:LineStyle color="#000000" type="line" width="2.0"/>
          <y:Arrows source="none" target="standard"/>
          <y:BendStyle smoothed="false"/>
        </y:PolyLineEdge>
      </data>
    </edge>
    <edge id="e123" source="n106" target="n150">
      <data key="d10">
        <y:PolyLineEdge>
          <y:Path sx="0.0" sy="0.0" tx="0.0" ty="0.0"/>
          <y:LineStyle color="#000000" type="line" width="2.0"/>
          <y:Arrows source="none" target="standard"/>
          <y:BendStyle smoothed="false"/>
        </y:PolyLineEdge>
      </data>
    </edge>
    <edge id="e124" source="n150" target="n105">
      <data key="d10">
        <y:PolyLineEdge>
          <y:Path sx="0.0" sy="0.0" tx="0.0" ty="0.0"/>
          <y:LineStyle color="#000000" type="line" width="2.0"/>
          <y:Arrows source="none" target="standard"/>
          <y:BendStyle smoothed="false"/>
        </y:PolyLineEdge>
      </data>
    </edge>
    <edge id="e125" source="n105" target="n151">
      <data key="d10">
        <y:PolyLineEdge>
          <y:Path sx="0.0" sy="0.0" tx="0.0" ty="0.0"/>
          <y:LineStyle color="#000000" type="line" width="2.0"/>
          <y:Arrows source="none" target="standard"/>
          <y:BendStyle smoothed="false"/>
        </y:PolyLineEdge>
      </data>
    </edge>
    <edge id="e126" source="n95" target="n104">
      <data key="d10">
        <y:PolyLineEdge>
          <y:Path sx="0.0" sy="0.0" tx="0.0" ty="0.0"/>
          <y:LineStyle color="#000000" type="line" width="2.0"/>
          <y:Arrows source="none" target="standard"/>
          <y:BendStyle smoothed="false"/>
        </y:PolyLineEdge>
      </data>
    </edge>
    <edge id="e127" source="n104" target="n158">
      <data key="d10">
        <y:PolyLineEdge>
          <y:Path sx="0.0" sy="0.0" tx="0.0" ty="0.0"/>
          <y:LineStyle color="#000000" type="line" width="2.0"/>
          <y:Arrows source="none" target="standard"/>
          <y:BendStyle smoothed="false"/>
        </y:PolyLineEdge>
      </data>
    </edge>
    <edge id="e128" source="n153" target="n103">
      <data key="d10">
        <y:PolyLineEdge>
          <y:Path sx="0.0" sy="0.0" tx="0.0" ty="0.0"/>
          <y:LineStyle color="#000000" type="line" width="2.0"/>
          <y:Arrows source="none" target="standard"/>
          <y:BendStyle smoothed="false"/>
        </y:PolyLineEdge>
      </data>
    </edge>
    <edge id="e129" source="n103" target="n154">
      <data key="d10">
        <y:PolyLineEdge>
          <y:Path sx="0.0" sy="0.0" tx="0.0" ty="0.0"/>
          <y:LineStyle color="#000000" type="line" width="2.0"/>
          <y:Arrows source="none" target="standard"/>
          <y:BendStyle smoothed="false"/>
        </y:PolyLineEdge>
      </data>
    </edge>
    <edge id="e130" source="n130" target="n144">
      <data key="d10">
        <y:PolyLineEdge>
          <y:Path sx="0.0" sy="0.0" tx="0.0" ty="0.0"/>
          <y:LineStyle color="#CC99FF" type="line" width="2.0"/>
          <y:Arrows source="none" target="transparent_circle"/>
          <y:BendStyle smoothed="false"/>
        </y:PolyLineEdge>
      </data>
    </edge>
    <edge id="e131" source="n149" target="n102">
      <data key="d10">
        <y:PolyLineEdge>
          <y:Path sx="0.0" sy="0.0" tx="0.0" ty="0.0">
            <y:Point x="4236.473448730136" y="3355.9642329114718"/>
          </y:Path>
          <y:LineStyle color="#000000" type="line" width="2.0"/>
          <y:Arrows source="none" target="standard"/>
          <y:BendStyle smoothed="false"/>
        </y:PolyLineEdge>
      </data>
    </edge>
    <edge id="e132" source="n102" target="n156">
      <data key="d10">
        <y:PolyLineEdge>
          <y:Path sx="0.0" sy="0.0" tx="0.0" ty="0.0">
            <y:Point x="4236.473448730136" y="3211.089924053898"/>
            <y:Point x="4093.4148875169994" y="3211.089924053898"/>
          </y:Path>
          <y:LineStyle color="#000000" type="line" width="2.0"/>
          <y:Arrows source="none" target="standard"/>
          <y:BendStyle smoothed="false"/>
        </y:PolyLineEdge>
      </data>
    </edge>
    <edge id="e133" source="n97" target="n143">
      <data key="d10">
        <y:PolyLineEdge>
          <y:Path sx="0.0" sy="0.0" tx="0.0" ty="0.0"/>
          <y:LineStyle color="#000000" type="line" width="2.0"/>
          <y:Arrows source="none" target="standard"/>
          <y:BendStyle smoothed="false"/>
        </y:PolyLineEdge>
      </data>
    </edge>
    <edge id="e134" source="n145" target="n97">
      <data key="d10">
        <y:PolyLineEdge>
          <y:Path sx="0.0" sy="0.0" tx="0.0" ty="0.0"/>
          <y:LineStyle color="#000000" type="line" width="2.0"/>
          <y:Arrows source="none" target="standard"/>
          <y:BendStyle smoothed="false"/>
        </y:PolyLineEdge>
      </data>
    </edge>
    <edge id="e135" source="n159" target="n94">
      <data key="d10">
        <y:PolyLineEdge>
          <y:Path sx="0.0" sy="0.0" tx="0.0" ty="0.0"/>
          <y:LineStyle color="#000000" type="line" width="2.0"/>
          <y:Arrows source="none" target="standard"/>
          <y:BendStyle smoothed="false"/>
        </y:PolyLineEdge>
      </data>
    </edge>
    <edge id="e136" source="n161" target="n149">
      <data key="d10">
        <y:PolyLineEdge>
          <y:Path sx="0.0" sy="0.0" tx="0.0" ty="0.0"/>
          <y:LineStyle color="#000000" type="line" width="2.0"/>
          <y:Arrows source="none" target="standard"/>
          <y:BendStyle smoothed="false"/>
        </y:PolyLineEdge>
      </data>
    </edge>
    <edge id="e137" source="n95" target="n92">
      <data key="d10">
        <y:PolyLineEdge>
          <y:Path sx="0.0" sy="0.0" tx="0.0" ty="0.0"/>
          <y:LineStyle color="#000000" type="line" width="2.0"/>
          <y:Arrows source="none" target="standard"/>
          <y:BendStyle smoothed="false"/>
        </y:PolyLineEdge>
      </data>
    </edge>
    <edge id="e138" source="n92" target="n154">
      <data key="d10">
        <y:PolyLineEdge>
          <y:Path sx="0.0" sy="0.0" tx="0.0" ty="0.0"/>
          <y:LineStyle color="#000000" type="line" width="2.0"/>
          <y:Arrows source="none" target="standard"/>
          <y:BendStyle smoothed="false"/>
        </y:PolyLineEdge>
      </data>
    </edge>
    <edge id="e139" source="n154" target="n91">
      <data key="d10">
        <y:PolyLineEdge>
          <y:Path sx="0.0" sy="0.0" tx="0.0" ty="0.0"/>
          <y:LineStyle color="#000000" type="line" width="2.0"/>
          <y:Arrows source="none" target="standard"/>
          <y:BendStyle smoothed="false"/>
        </y:PolyLineEdge>
      </data>
    </edge>
    <edge id="e140" source="n91" target="n95">
      <data key="d10">
        <y:PolyLineEdge>
          <y:Path sx="0.0" sy="0.0" tx="0.0" ty="0.0"/>
          <y:LineStyle color="#000000" type="line" width="2.0"/>
          <y:Arrows source="none" target="standard"/>
          <y:BendStyle smoothed="false"/>
        </y:PolyLineEdge>
      </data>
    </edge>
    <edge id="e141" source="n24" target="n19">
      <data key="d10">
        <y:PolyLineEdge>
          <y:Path sx="0.0" sy="0.0" tx="0.0" ty="0.0"/>
          <y:LineStyle color="#000000" type="line" width="2.0"/>
          <y:Arrows source="none" target="standard"/>
          <y:BendStyle smoothed="false"/>
        </y:PolyLineEdge>
      </data>
    </edge>
    <edge id="e142" source="n64" target="n38">
      <data key="d10">
        <y:PolyLineEdge>
          <y:Path sx="0.0" sy="0.0" tx="0.0" ty="0.0"/>
          <y:LineStyle color="#000000" type="line" width="2.0"/>
          <y:Arrows source="none" target="standard"/>
          <y:BendStyle smoothed="false"/>
        </y:PolyLineEdge>
      </data>
    </edge>
    <edge id="e143" source="n30" target="n28">
      <data key="d10">
        <y:PolyLineEdge>
          <y:Path sx="0.0" sy="0.0" tx="0.0" ty="0.0"/>
          <y:LineStyle color="#000000" type="line" width="2.0"/>
          <y:Arrows source="none" target="standard"/>
          <y:BendStyle smoothed="false"/>
        </y:PolyLineEdge>
      </data>
    </edge>
    <edge id="e144" source="n90" target="n89">
      <data key="d10">
        <y:PolyLineEdge>
          <y:Path sx="0.0" sy="0.0" tx="0.0" ty="0.0"/>
          <y:LineStyle color="#000000" type="line" width="2.0"/>
          <y:Arrows source="none" target="standard"/>
          <y:BendStyle smoothed="false"/>
        </y:PolyLineEdge>
      </data>
    </edge>
    <edge id="e145" source="n89" target="n158">
      <data key="d10">
        <y:PolyLineEdge>
          <y:Path sx="0.0" sy="0.0" tx="0.0" ty="0.0"/>
          <y:LineStyle color="#000000" type="line" width="2.0"/>
          <y:Arrows source="none" target="standard"/>
          <y:BendStyle smoothed="false"/>
        </y:PolyLineEdge>
      </data>
    </edge>
    <edge id="e146" source="n46" target="n17">
      <data key="d10">
        <y:PolyLineEdge>
          <y:Path sx="0.0" sy="0.0" tx="0.0" ty="0.0"/>
          <y:LineStyle color="#000000" type="line" width="2.0"/>
          <y:Arrows source="none" target="standard"/>
          <y:BendStyle smoothed="false"/>
        </y:PolyLineEdge>
      </data>
    </edge>
    <edge id="e147" source="n41" target="n40">
      <data key="d10">
        <y:PolyLineEdge>
          <y:Path sx="0.0" sy="0.0" tx="0.0" ty="0.0"/>
          <y:LineStyle color="#000000" type="line" width="2.0"/>
          <y:Arrows source="none" target="standard"/>
          <y:BendStyle smoothed="false"/>
        </y:PolyLineEdge>
      </data>
    </edge>
    <edge id="e148" source="n51" target="n26">
      <data key="d10">
        <y:PolyLineEdge>
          <y:Path sx="0.0" sy="0.0" tx="0.0" ty="0.0"/>
          <y:LineStyle color="#000000" type="line" width="2.0"/>
          <y:Arrows source="none" target="standard"/>
          <y:BendStyle smoothed="false"/>
        </y:PolyLineEdge>
      </data>
    </edge>
    <edge id="e149" source="n52" target="n27">
      <data key="d10">
        <y:PolyLineEdge>
          <y:Path sx="0.0" sy="0.0" tx="0.0" ty="0.0"/>
          <y:LineStyle color="#000000" type="line" width="2.0"/>
          <y:Arrows source="none" target="standard"/>
          <y:BendStyle smoothed="false"/>
        </y:PolyLineEdge>
      </data>
    </edge>
    <edge id="e150" source="n43" target="n42">
      <data key="d10">
        <y:PolyLineEdge>
          <y:Path sx="0.0" sy="0.0" tx="0.0" ty="0.0"/>
          <y:LineStyle color="#000000" type="line" width="2.0"/>
          <y:Arrows source="none" target="standard"/>
          <y:BendStyle smoothed="false"/>
        </y:PolyLineEdge>
      </data>
    </edge>
    <edge id="e151" source="n57" target="n16">
      <data key="d10">
        <y:PolyLineEdge>
          <y:Path sx="0.0" sy="0.0" tx="0.0" ty="0.0"/>
          <y:LineStyle color="#000000" type="line" width="2.0"/>
          <y:Arrows source="none" target="standard"/>
          <y:BendStyle smoothed="false"/>
        </y:PolyLineEdge>
      </data>
    </edge>
    <edge id="e152" source="n109" target="n93">
      <data key="d10">
        <y:PolyLineEdge>
          <y:Path sx="0.0" sy="0.0" tx="0.0" ty="0.0"/>
          <y:LineStyle color="#000000" type="line" width="2.0"/>
          <y:Arrows source="none" target="standard"/>
          <y:BendStyle smoothed="false"/>
        </y:PolyLineEdge>
      </data>
    </edge>
    <edge id="e153" source="n148" target="n100">
      <data key="d10">
        <y:PolyLineEdge>
          <y:Path sx="0.0" sy="0.0" tx="0.0" ty="0.0"/>
          <y:LineStyle color="#000000" type="line" width="2.0"/>
          <y:Arrows source="none" target="standard"/>
          <y:BendStyle smoothed="false"/>
        </y:PolyLineEdge>
      </data>
    </edge>
    <edge id="e154" source="n145" target="n98">
      <data key="d10">
        <y:PolyLineEdge>
          <y:Path sx="0.0" sy="0.0" tx="0.0" ty="0.0"/>
          <y:LineStyle color="#000000" type="line" width="2.0"/>
          <y:Arrows source="none" target="standard"/>
          <y:BendStyle smoothed="false"/>
        </y:PolyLineEdge>
      </data>
    </edge>
    <edge id="e155" source="n143" target="n96">
      <data key="d10">
        <y:PolyLineEdge>
          <y:Path sx="0.0" sy="0.0" tx="0.0" ty="0.0"/>
          <y:LineStyle color="#000000" type="line" width="2.0"/>
          <y:Arrows source="none" target="standard"/>
          <y:BendStyle smoothed="false"/>
        </y:PolyLineEdge>
      </data>
    </edge>
    <edge id="e156" source="n144" target="n101">
      <data key="d10">
        <y:PolyLineEdge>
          <y:Path sx="0.0" sy="0.0" tx="0.0" ty="0.0"/>
          <y:LineStyle color="#000000" type="line" width="2.0"/>
          <y:Arrows source="none" target="standard"/>
          <y:BendStyle smoothed="false"/>
        </y:PolyLineEdge>
      </data>
    </edge>
    <edge id="e157" source="n87" target="n89">
      <data key="d10">
        <y:PolyLineEdge>
          <y:Path sx="0.0" sy="0.0" tx="0.0" ty="0.0"/>
          <y:LineStyle color="#CC99FF" type="line" width="2.0"/>
          <y:Arrows source="none" target="transparent_circle"/>
          <y:BendStyle smoothed="false"/>
        </y:PolyLineEdge>
      </data>
    </edge>
    <edge id="e158" source="n146" target="n99">
      <data key="d10">
        <y:PolyLineEdge>
          <y:Path sx="0.0" sy="0.0" tx="0.0" ty="0.0"/>
          <y:LineStyle color="#000000" type="line" width="2.0"/>
          <y:Arrows source="none" target="standard"/>
          <y:BendStyle smoothed="false"/>
        </y:PolyLineEdge>
      </data>
    </edge>
    <edge id="e159" source="n49" target="n34">
      <data key="d10">
        <y:PolyLineEdge>
          <y:Path sx="0.0" sy="0.0" tx="0.0" ty="0.0"/>
          <y:LineStyle color="#000000" type="line" width="2.0"/>
          <y:Arrows source="none" target="standard"/>
          <y:BendStyle smoothed="false"/>
        </y:PolyLineEdge>
      </data>
    </edge>
    <edge id="e160" source="n66" target="n14">
      <data key="d10">
        <y:PolyLineEdge>
          <y:Path sx="0.0" sy="0.0" tx="0.0" ty="0.0"/>
          <y:LineStyle color="#000000" type="line" width="2.0"/>
          <y:Arrows source="none" target="standard"/>
          <y:BendStyle smoothed="false"/>
        </y:PolyLineEdge>
      </data>
    </edge>
    <edge id="e161" source="n14" target="n15">
      <data key="d10">
        <y:PolyLineEdge>
          <y:Path sx="0.0" sy="0.0" tx="0.0" ty="0.0"/>
          <y:LineStyle color="#000000" type="line" width="2.0"/>
          <y:Arrows source="none" target="standard"/>
          <y:BendStyle smoothed="false"/>
        </y:PolyLineEdge>
      </data>
    </edge>
    <edge id="e162" source="n76" target="n13">
      <data key="d10">
        <y:PolyLineEdge>
          <y:Path sx="0.0" sy="0.0" tx="0.0" ty="0.0"/>
          <y:LineStyle color="#000000" type="line" width="2.0"/>
          <y:Arrows source="none" target="standard"/>
          <y:BendStyle smoothed="false"/>
        </y:PolyLineEdge>
      </data>
    </edge>
    <edge id="e163" source="n13" target="n75">
      <data key="d10">
        <y:PolyLineEdge>
          <y:Path sx="0.0" sy="0.0" tx="0.0" ty="0.0"/>
          <y:LineStyle color="#000000" type="line" width="2.0"/>
          <y:Arrows source="none" target="standard"/>
          <y:BendStyle smoothed="false"/>
        </y:PolyLineEdge>
      </data>
    </edge>
    <edge id="e164" source="n10" target="n13">
      <data key="d10">
        <y:PolyLineEdge>
          <y:Path sx="0.0" sy="0.0" tx="0.0" ty="0.0"/>
          <y:LineStyle color="#CC99FF" type="line" width="2.0"/>
          <y:Arrows source="none" target="transparent_circle"/>
          <y:BendStyle smoothed="false"/>
        </y:PolyLineEdge>
      </data>
    </edge>
    <edge id="e165" source="n11" target="n10">
      <data key="d10">
        <y:PolyLineEdge>
          <y:Path sx="0.0" sy="0.0" tx="0.0" ty="0.0"/>
          <y:LineStyle color="#000000" type="line" width="2.0"/>
          <y:Arrows source="none" target="standard"/>
          <y:BendStyle smoothed="false"/>
        </y:PolyLineEdge>
      </data>
    </edge>
    <edge id="e166" source="n12" target="n10">
      <data key="d10">
        <y:PolyLineEdge>
          <y:Path sx="0.0" sy="0.0" tx="0.0" ty="0.0"/>
          <y:LineStyle color="#000000" type="line" width="2.0"/>
          <y:Arrows source="none" target="standard"/>
          <y:BendStyle smoothed="false"/>
        </y:PolyLineEdge>
      </data>
    </edge>
    <edge id="e167" source="n67" target="n8">
      <data key="d10">
        <y:PolyLineEdge>
          <y:Path sx="0.0" sy="0.0" tx="0.0" ty="0.0"/>
          <y:LineStyle color="#000000" type="line" width="2.0"/>
          <y:Arrows source="none" target="standard"/>
          <y:BendStyle smoothed="false"/>
        </y:PolyLineEdge>
      </data>
    </edge>
    <edge id="e168" source="n8" target="n9">
      <data key="d10">
        <y:PolyLineEdge>
          <y:Path sx="0.0" sy="0.0" tx="0.0" ty="0.0"/>
          <y:LineStyle color="#000000" type="line" width="2.0"/>
          <y:Arrows source="none" target="standard"/>
          <y:BendStyle smoothed="false"/>
        </y:PolyLineEdge>
      </data>
    </edge>
    <edge id="e169" source="n7" target="n6">
      <data key="d10">
        <y:PolyLineEdge>
          <y:Path sx="0.0" sy="0.0" tx="0.0" ty="0.0"/>
          <y:LineStyle color="#000000" type="line" width="2.0"/>
          <y:Arrows source="none" target="standard"/>
          <y:BendStyle smoothed="false"/>
        </y:PolyLineEdge>
      </data>
    </edge>
    <edge id="e170" source="n86" target="n85">
      <data key="d10">
        <y:PolyLineEdge>
          <y:Path sx="0.0" sy="0.0" tx="0.0" ty="0.0"/>
          <y:LineStyle color="#000000" type="line" width="2.0"/>
          <y:Arrows source="none" target="standard"/>
          <y:BendStyle smoothed="false"/>
        </y:PolyLineEdge>
      </data>
    </edge>
    <edge id="e171" source="n118" target="n86">
      <data key="d10">
        <y:PolyLineEdge>
          <y:Path sx="0.0" sy="0.0" tx="0.0" ty="0.0"/>
          <y:LineStyle color="#000000" type="line" width="2.0"/>
          <y:Arrows source="none" target="standard"/>
          <y:BendStyle smoothed="false"/>
        </y:PolyLineEdge>
      </data>
    </edge>
    <edge id="e172" source="n84" target="n83">
      <data key="d10">
        <y:PolyLineEdge>
          <y:Path sx="0.0" sy="0.0" tx="0.0" ty="0.0"/>
          <y:LineStyle color="#000000" type="line" width="2.0"/>
          <y:Arrows source="none" target="standard"/>
          <y:BendStyle smoothed="false"/>
        </y:PolyLineEdge>
      </data>
    </edge>
    <edge id="e173" source="n120" target="n84">
      <data key="d10">
        <y:PolyLineEdge>
          <y:Path sx="0.0" sy="0.0" tx="0.0" ty="0.0"/>
          <y:LineStyle color="#000000" type="line" width="2.0"/>
          <y:Arrows source="none" target="standard"/>
          <y:BendStyle smoothed="false"/>
        </y:PolyLineEdge>
      </data>
    </edge>
    <edge id="e174" source="n101" target="n163">
      <data key="d10">
        <y:PolyLineEdge>
          <y:Path sx="0.0" sy="0.0" tx="2.9749048826142825" ty="-1.5942818527882991">
            <y:Point x="4855.7673602813575" y="4024.410806293251"/>
            <y:Point x="4855.7673602813575" y="4567.7997031124905"/>
          </y:Path>
          <y:LineStyle color="#000000" type="line" width="2.0"/>
          <y:Arrows source="none" target="standard"/>
          <y:BendStyle smoothed="false"/>
        </y:PolyLineEdge>
      </data>
    </edge>
    <edge id="e175" source="n96" target="n163">
      <data key="d10">
        <y:PolyLineEdge>
          <y:Path sx="0.0" sy="0.0" tx="1.6963427724504072" ty="13.663225995155699"/>
          <y:LineStyle color="#000000" type="line" width="2.0"/>
          <y:Arrows source="none" target="standard"/>
          <y:BendStyle smoothed="false"/>
        </y:PolyLineEdge>
      </data>
    </edge>
    <edge id="e176" source="n152" target="n163">
      <data key="d10">
        <y:PolyLineEdge>
          <y:Path sx="0.0" sy="0.0" tx="-0.7537868701683692" ty="10.942101923782502">
            <y:Point x="3477.9691851804573" y="4130.368380943919"/>
            <y:Point x="3477.9691851804573" y="4455.143546935609"/>
          </y:Path>
          <y:LineStyle color="#000000" type="line" width="2.0"/>
          <y:Arrows source="none" target="standard"/>
          <y:BendStyle smoothed="false"/>
        </y:PolyLineEdge>
      </data>
    </edge>
    <edge id="e177" source="n155" target="n82">
      <data key="d10">
        <y:PolyLineEdge>
          <y:Path sx="0.0" sy="0.0" tx="0.0" ty="0.0">
            <y:Point x="3210.1453655573323" y="3172.594549704726"/>
          </y:Path>
          <y:LineStyle color="#000000" type="line" width="2.0"/>
          <y:Arrows source="none" target="standard"/>
          <y:BendStyle smoothed="false"/>
        </y:PolyLineEdge>
      </data>
    </edge>
    <edge id="e178" source="n82" target="n73">
      <data key="d10">
        <y:PolyLineEdge>
          <y:Path sx="0.0" sy="0.0" tx="0.0" ty="0.0"/>
          <y:LineStyle color="#000000" type="line" width="2.0"/>
          <y:Arrows source="none" target="standard"/>
          <y:BendStyle smoothed="false"/>
        </y:PolyLineEdge>
      </data>
    </edge>
    <edge id="e179" source="n5" target="n18">
      <data key="d10">
        <y:PolyLineEdge>
          <y:Path sx="0.0" sy="0.0" tx="0.0" ty="0.0"/>
          <y:LineStyle color="#000000" type="line" width="2.0"/>
          <y:Arrows source="none" target="standard"/>
          <y:EdgeLabel alignment="center" distance="2.0" fontFamily="Dialog" fontSize="12" fontStyle="plain" hasBackgroundColor="false" hasLineColor="false" hasText="false" height="4.0" modelName="custom" preferredPlacement="anywhere" ratio="0.5" textColor="#000000" visible="true" width="4.0" x="50.390802533872375" y="28.000026602456728">
            <y:LabelModel>
              <y:SmartEdgeLabelModel autoRotationEnabled="false" defaultAngle="0.0" defaultDistance="10.0"/>
            </y:LabelModel>
            <y:ModelParameter>
              <y:SmartEdgeLabelModelParameter angle="0.0" distance="30.0" distanceToCenter="true" position="right" ratio="0.5" segment="0"/>
            </y:ModelParameter>
            <y:PreferredPlacementDescriptor angle="0.0" angleOffsetOnRightSide="0" angleReference="absolute" angleRotationOnRightSide="co" distance="-1.0" frozen="true" placement="anywhere" side="anywhere" sideReference="relative_to_edge_flow"/>
          </y:EdgeLabel>
          <y:BendStyle smoothed="false"/>
        </y:PolyLineEdge>
      </data>
    </edge>
    <edge id="e180" source="n4" target="n2">
      <data key="d10">
        <y:PolyLineEdge>
          <y:Path sx="941.557729859642" sy="-955.578701025076" tx="1187.9313212606621" ty="-920.2239945392299"/>
          <y:LineStyle color="#000000" type="line" width="1.0"/>
          <y:Arrows source="none" target="standard"/>
          <y:BendStyle smoothed="false"/>
        </y:PolyLineEdge>
      </data>
    </edge>
    <edge id="e181" source="n205" target="n206">
      <data key="d10">
        <y:PolyLineEdge>
          <y:Path sx="0.0" sy="0.0" tx="0.0" ty="0.0"/>
          <y:LineStyle color="#000000" type="line" width="2.0"/>
          <y:Arrows source="none" target="none"/>
          <y:BendStyle smoothed="false"/>
        </y:PolyLineEdge>
      </data>
    </edge>
    <edge id="e182" source="n206" target="n207">
      <data key="d10">
        <y:PolyLineEdge>
          <y:Path sx="0.0" sy="0.0" tx="0.0" ty="0.0"/>
          <y:LineStyle color="#000000" type="line" width="2.0"/>
          <y:Arrows source="none" target="none"/>
          <y:BendStyle smoothed="false"/>
        </y:PolyLineEdge>
      </data>
    </edge>
    <edge id="e183" source="n207" target="n202">
      <data key="d10">
        <y:PolyLineEdge>
          <y:Path sx="0.0" sy="0.0" tx="0.0" ty="0.0"/>
          <y:LineStyle color="#000000" type="line" width="2.0"/>
          <y:Arrows source="none" target="none"/>
          <y:BendStyle smoothed="false"/>
        </y:PolyLineEdge>
      </data>
    </edge>
    <edge id="e184" source="n202" target="n201">
      <data key="d10">
        <y:PolyLineEdge>
          <y:Path sx="0.0" sy="0.0" tx="0.0" ty="0.0"/>
          <y:LineStyle color="#000000" type="line" width="2.0"/>
          <y:Arrows source="none" target="none"/>
          <y:BendStyle smoothed="false"/>
        </y:PolyLineEdge>
      </data>
    </edge>
    <edge id="e185" source="n201" target="n200">
      <data key="d10">
        <y:PolyLineEdge>
          <y:Path sx="0.0" sy="0.0" tx="0.0" ty="0.0"/>
          <y:LineStyle color="#000000" type="line" width="2.0"/>
          <y:Arrows source="none" target="none"/>
          <y:BendStyle smoothed="false"/>
        </y:PolyLineEdge>
      </data>
    </edge>
    <edge id="e186" source="n201" target="n204">
      <data key="d10">
        <y:PolyLineEdge>
          <y:Path sx="0.0" sy="0.0" tx="0.0" ty="0.0"/>
          <y:LineStyle color="#000000" type="line" width="2.0"/>
          <y:Arrows source="none" target="none"/>
          <y:BendStyle smoothed="false"/>
        </y:PolyLineEdge>
      </data>
    </edge>
    <edge id="e187" source="n200" target="n203">
      <data key="d10">
        <y:PolyLineEdge>
          <y:Path sx="0.0" sy="0.0" tx="0.0" ty="0.0"/>
          <y:LineStyle color="#000000" type="line" width="2.0"/>
          <y:Arrows source="none" target="none"/>
          <y:BendStyle smoothed="false"/>
        </y:PolyLineEdge>
      </data>
    </edge>
    <edge id="e188" source="n203" target="n192">
      <data key="d10">
        <y:PolyLineEdge>
          <y:Path sx="0.0" sy="0.0" tx="0.0" ty="0.0"/>
          <y:LineStyle color="#000000" type="line" width="2.0"/>
          <y:Arrows source="none" target="none"/>
          <y:BendStyle smoothed="false"/>
        </y:PolyLineEdge>
      </data>
    </edge>
    <edge id="e189" source="n192" target="n187">
      <data key="d10">
        <y:PolyLineEdge>
          <y:Path sx="0.0" sy="0.0" tx="0.0" ty="0.0"/>
          <y:LineStyle color="#000000" type="line" width="2.0"/>
          <y:Arrows source="none" target="none"/>
          <y:BendStyle smoothed="false"/>
        </y:PolyLineEdge>
      </data>
    </edge>
    <edge id="e190" source="n192" target="n191">
      <data key="d10">
        <y:PolyLineEdge>
          <y:Path sx="0.0" sy="0.0" tx="0.0" ty="0.0"/>
          <y:LineStyle color="#000000" type="line" width="2.0"/>
          <y:Arrows source="none" target="none"/>
          <y:BendStyle smoothed="false"/>
        </y:PolyLineEdge>
      </data>
    </edge>
    <edge id="e191" source="n191" target="n185">
      <data key="d10">
        <y:PolyLineEdge>
          <y:Path sx="0.0" sy="0.0" tx="0.0" ty="0.0"/>
          <y:LineStyle color="#000000" type="line" width="2.0"/>
          <y:Arrows source="none" target="none"/>
          <y:BendStyle smoothed="false"/>
        </y:PolyLineEdge>
      </data>
    </edge>
    <edge id="e192" source="n192" target="n188">
      <data key="d10">
        <y:PolyLineEdge>
          <y:Path sx="0.0" sy="0.0" tx="-59.9853515625" ty="0.0"/>
          <y:LineStyle color="#000000" type="line" width="2.0"/>
          <y:Arrows source="none" target="none"/>
          <y:BendStyle smoothed="false"/>
        </y:PolyLineEdge>
      </data>
    </edge>
    <edge id="e193" source="n192" target="n189">
      <data key="d10">
        <y:PolyLineEdge>
          <y:Path sx="0.0" sy="0.0" tx="0.0" ty="0.0"/>
          <y:LineStyle color="#000000" type="line" width="2.0"/>
          <y:Arrows source="none" target="none"/>
          <y:BendStyle smoothed="false"/>
        </y:PolyLineEdge>
      </data>
    </edge>
    <edge id="e194" source="n192" target="n190">
      <data key="d10">
        <y:PolyLineEdge>
          <y:Path sx="0.0" sy="0.0" tx="-59.9853515625" ty="0.0"/>
          <y:LineStyle color="#000000" type="line" width="2.0"/>
          <y:Arrows source="none" target="none"/>
          <y:BendStyle smoothed="false"/>
        </y:PolyLineEdge>
      </data>
    </edge>
    <edge id="e195" source="n191" target="n183">
      <data key="d10">
        <y:PolyLineEdge>
          <y:Path sx="0.0" sy="0.0" tx="0.0" ty="0.0"/>
          <y:LineStyle color="#000000" type="line" width="2.0"/>
          <y:Arrows source="none" target="none"/>
          <y:BendStyle smoothed="false"/>
        </y:PolyLineEdge>
      </data>
    </edge>
    <edge id="e196" source="n183" target="n182">
      <data key="d10">
        <y:PolyLineEdge>
          <y:Path sx="0.0" sy="0.0" tx="0.0" ty="0.0"/>
          <y:LineStyle color="#000000" type="line" width="2.0"/>
          <y:Arrows source="none" target="none"/>
          <y:BendStyle smoothed="false"/>
        </y:PolyLineEdge>
      </data>
    </edge>
    <edge id="e197" source="n182" target="n186">
      <data key="d10">
        <y:PolyLineEdge>
          <y:Path sx="0.0" sy="0.0" tx="0.0" ty="0.0"/>
          <y:LineStyle color="#000000" type="line" width="2.0"/>
          <y:Arrows source="none" target="none"/>
          <y:BendStyle smoothed="false"/>
        </y:PolyLineEdge>
      </data>
    </edge>
    <edge id="e198" source="n186" target="n184">
      <data key="d10">
        <y:PolyLineEdge>
          <y:Path sx="0.0" sy="0.0" tx="0.0" ty="0.0"/>
          <y:LineStyle color="#000000" type="line" width="2.0"/>
          <y:Arrows source="none" target="none"/>
          <y:BendStyle smoothed="false"/>
        </y:PolyLineEdge>
      </data>
    </edge>
    <edge id="e199" source="n184" target="n181">
      <data key="d10">
        <y:PolyLineEdge>
          <y:Path sx="0.0" sy="0.0" tx="0.0" ty="0.0"/>
          <y:LineStyle color="#000000" type="line" width="2.0"/>
          <y:Arrows source="none" target="none"/>
          <y:BendStyle smoothed="false"/>
        </y:PolyLineEdge>
      </data>
    </edge>
    <edge id="e200" source="n208" target="n198">
      <data key="d10">
        <y:PolyLineEdge>
          <y:Path sx="0.0" sy="0.0" tx="0.0" ty="0.0"/>
          <y:LineStyle color="#000000" type="line" width="2.0"/>
          <y:Arrows source="none" target="none"/>
          <y:BendStyle smoothed="false"/>
        </y:PolyLineEdge>
      </data>
    </edge>
    <edge id="e201" source="n198" target="n199">
      <data key="d10">
        <y:PolyLineEdge>
          <y:Path sx="0.0" sy="0.0" tx="0.0" ty="0.0"/>
          <y:LineStyle color="#000000" type="line" width="2.0"/>
          <y:Arrows source="none" target="none"/>
          <y:BendStyle smoothed="false"/>
        </y:PolyLineEdge>
      </data>
    </edge>
    <edge id="e202" source="n199" target="n195">
      <data key="d10">
        <y:PolyLineEdge>
          <y:Path sx="0.0" sy="0.0" tx="0.0" ty="0.0"/>
          <y:LineStyle color="#000000" type="line" width="2.0"/>
          <y:Arrows source="none" target="none"/>
          <y:BendStyle smoothed="false"/>
        </y:PolyLineEdge>
      </data>
    </edge>
    <edge id="e203" source="n195" target="n194">
      <data key="d10">
        <y:PolyLineEdge>
          <y:Path sx="0.0" sy="0.0" tx="0.0" ty="0.0"/>
          <y:LineStyle color="#000000" type="line" width="2.0"/>
          <y:Arrows source="none" target="none"/>
          <y:BendStyle smoothed="false"/>
        </y:PolyLineEdge>
      </data>
    </edge>
    <edge id="e204" source="n194" target="n193">
      <data key="d10">
        <y:PolyLineEdge>
          <y:Path sx="0.0" sy="0.0" tx="0.0" ty="0.0"/>
          <y:LineStyle color="#000000" type="line" width="2.0"/>
          <y:Arrows source="none" target="none"/>
          <y:BendStyle smoothed="false"/>
        </y:PolyLineEdge>
      </data>
    </edge>
    <edge id="e205" source="n194" target="n197">
      <data key="d10">
        <y:PolyLineEdge>
          <y:Path sx="0.0" sy="0.0" tx="0.0" ty="0.0"/>
          <y:LineStyle color="#000000" type="line" width="2.0"/>
          <y:Arrows source="none" target="none"/>
          <y:BendStyle smoothed="false"/>
        </y:PolyLineEdge>
      </data>
    </edge>
    <edge id="e206" source="n193" target="n196">
      <data key="d10">
        <y:PolyLineEdge>
          <y:Path sx="0.0" sy="0.0" tx="0.0" ty="0.0"/>
          <y:LineStyle color="#000000" type="line" width="2.0"/>
          <y:Arrows source="none" target="none"/>
          <y:BendStyle smoothed="false"/>
        </y:PolyLineEdge>
      </data>
    </edge>
    <edge id="e207" source="n196" target="n180">
      <data key="d10">
        <y:PolyLineEdge>
          <y:Path sx="0.0" sy="0.0" tx="0.0" ty="0.0"/>
          <y:LineStyle color="#000000" type="line" width="2.0"/>
          <y:Arrows source="none" target="none"/>
          <y:BendStyle smoothed="false"/>
        </y:PolyLineEdge>
      </data>
    </edge>
    <edge id="e208" source="n176" target="n180">
      <data key="d10">
        <y:PolyLineEdge>
          <y:Path sx="59.9853515625" sy="0.0" tx="0.0" ty="0.0"/>
          <y:LineStyle color="#000000" type="line" width="2.0"/>
          <y:Arrows source="none" target="none"/>
          <y:BendStyle smoothed="false"/>
        </y:PolyLineEdge>
      </data>
    </edge>
    <edge id="e209" source="n177" target="n180">
      <data key="d10">
        <y:PolyLineEdge>
          <y:Path sx="0.0" sy="0.0" tx="0.0" ty="0.0"/>
          <y:LineStyle color="#000000" type="line" width="2.0"/>
          <y:Arrows source="none" target="none"/>
          <y:BendStyle smoothed="false"/>
        </y:PolyLineEdge>
      </data>
    </edge>
    <edge id="e210" source="n178" target="n180">
      <data key="d10">
        <y:PolyLineEdge>
          <y:Path sx="59.9853515625" sy="0.0" tx="-42.11156615406975" ty="9.317262253117406"/>
          <y:LineStyle color="#000000" type="line" width="2.0"/>
          <y:Arrows source="none" target="none"/>
          <y:BendStyle smoothed="false"/>
        </y:PolyLineEdge>
      </data>
    </edge>
    <edge id="e211" source="n180" target="n175">
      <data key="d10">
        <y:PolyLineEdge>
          <y:Path sx="0.0" sy="0.0" tx="0.0" ty="0.0"/>
          <y:LineStyle color="#000000" type="line" width="2.0"/>
          <y:Arrows source="none" target="none"/>
          <y:BendStyle smoothed="false"/>
        </y:PolyLineEdge>
      </data>
    </edge>
    <edge id="e212" source="n180" target="n179">
      <data key="d10">
        <y:PolyLineEdge>
          <y:Path sx="0.0" sy="0.0" tx="0.0" ty="0.0"/>
          <y:LineStyle color="#000000" type="line" width="2.0"/>
          <y:Arrows source="none" target="none"/>
          <y:BendStyle smoothed="false"/>
        </y:PolyLineEdge>
      </data>
    </edge>
    <edge id="e213" source="n179" target="n173">
      <data key="d10">
        <y:PolyLineEdge>
          <y:Path sx="0.0" sy="0.0" tx="0.0" ty="0.0"/>
          <y:LineStyle color="#000000" type="line" width="2.0"/>
          <y:Arrows source="none" target="none"/>
          <y:BendStyle smoothed="false"/>
        </y:PolyLineEdge>
      </data>
    </edge>
    <edge id="e214" source="n179" target="n171">
      <data key="d10">
        <y:PolyLineEdge>
          <y:Path sx="0.0" sy="0.0" tx="0.0" ty="0.0"/>
          <y:LineStyle color="#000000" type="line" width="2.0"/>
          <y:Arrows source="none" target="none"/>
          <y:BendStyle smoothed="false"/>
        </y:PolyLineEdge>
      </data>
    </edge>
    <edge id="e215" source="n171" target="n170">
      <data key="d10">
        <y:PolyLineEdge>
          <y:Path sx="0.0" sy="0.0" tx="0.0" ty="0.0"/>
          <y:LineStyle color="#000000" type="line" width="2.0"/>
          <y:Arrows source="none" target="none"/>
          <y:BendStyle smoothed="false"/>
        </y:PolyLineEdge>
      </data>
    </edge>
    <edge id="e216" source="n170" target="n174">
      <data key="d10">
        <y:PolyLineEdge>
          <y:Path sx="0.0" sy="0.0" tx="0.0" ty="0.0"/>
          <y:LineStyle color="#000000" type="line" width="2.0"/>
          <y:Arrows source="none" target="none"/>
          <y:BendStyle smoothed="false"/>
        </y:PolyLineEdge>
      </data>
    </edge>
    <edge id="e217" source="n174" target="n172">
      <data key="d10">
        <y:PolyLineEdge>
          <y:Path sx="0.0" sy="0.0" tx="0.0" ty="0.0"/>
          <y:LineStyle color="#000000" type="line" width="2.0"/>
          <y:Arrows source="none" target="none"/>
          <y:BendStyle smoothed="false"/>
        </y:PolyLineEdge>
      </data>
    </edge>
    <edge id="e218" source="n172" target="n169">
      <data key="d10">
        <y:PolyLineEdge>
          <y:Path sx="0.0" sy="0.0" tx="0.0" ty="0.0"/>
          <y:LineStyle color="#000000" type="line" width="2.0"/>
          <y:Arrows source="none" target="none"/>
          <y:BendStyle smoothed="false"/>
        </y:PolyLineEdge>
      </data>
    </edge>
    <edge id="e219" source="n181" target="n169">
      <data key="d10">
        <y:PolyLineEdge>
          <y:Path sx="0.0" sy="0.0" tx="0.0" ty="0.0"/>
          <y:LineStyle color="#000000" type="line" width="2.0"/>
          <y:Arrows source="none" target="none"/>
          <y:BendStyle smoothed="false"/>
        </y:PolyLineEdge>
      </data>
    </edge>
  </graph>
  <data key="d7">
    <y:Resources/>
  </data>
</graphml>
