# Supplementary material for: Modelling the Structure and Dynamics of Biological Pathways
Source: PLoS Biol. 2016 Aug 10;14(8):e1002530. doi: 10.1371/journal.pbio.1002530 (PMC4980033; doi:10.1371/journal.pbio.1002530)
Supplement: S2 GraphML — (GRAPHML) [file pbio.1002530.s004.graphml]

<?xml version="1.0" encoding="UTF-8" standalone="no"?>
<graphml xmlns="http://graphml.graphdrawing.org/xmlns" xmlns:xsi="http://www.w3.org/2001/XMLSchema-instance" xmlns:y="http://www.yworks.com/xml/graphml" xmlns:yed="http://www.yworks.com/xml/yed/3" xsi:schemaLocation="http://graphml.graphdrawing.org/xmlns http://www.yworks.com/xml/schema/graphml/1.1/ygraphml.xsd">
  <!--Created by yEd 3.13-->
  <key attr.name="Description" attr.type="string" for="graph" id="d0"/>
  <key for="port" id="d1" yfiles.type="portgraphics"/>
  <key for="port" id="d2" yfiles.type="portgeometry"/>
  <key for="port" id="d3" yfiles.type="portuserdata"/>
  <key attr.name="url" attr.type="string" for="node" id="d4"/>
  <key attr.name="description" attr.type="string" for="node" id="d5"/>
  <key for="node" id="d6" yfiles.type="nodegraphics"/>
  <key for="graphml" id="d7" yfiles.type="resources"/>
  <key attr.name="url" attr.type="string" for="edge" id="d8"/>
  <key attr.name="description" attr.type="string" for="edge" id="d9"/>
  <key for="edge" id="d10" yfiles.type="edgegraphics"/>
  <graph edgedefault="directed" id="G">
    <data key="d0"/>
    <node id="n0">
      <data key="d4"/>
      <data key="d6">
        <y:ShapeNode>
          <y:Geometry height="7615.212315931279" width="18213.430336615485" x="-2697.0575588341785" y="-2903.184793805597"/>
          <y:Fill color="#F1EDFF" transparent="false"/>
          <y:BorderStyle hasColor="false" type="line" width="4.0"/>
          <y:NodeLabel alignment="center" autoSizePolicy="content" fontFamily="Arial Black" fontSize="25" fontStyle="plain" hasBackgroundColor="false" hasLineColor="false" height="39.25390625" modelName="internal" modelPosition="tl" textColor="#000000" visible="true" width="337.4228515625" x="4.0" y="4.0">*EXTRACELLULAR*400*</y:NodeLabel>
          <y:Shape type="roundrectangle"/>
        </y:ShapeNode>
      </data>
    </node>
    <node id="n1">
      <data key="d4"/>
      <data key="d6">
        <y:ShapeNode>
          <y:Geometry height="7213.9993053553035" width="17098.47520225056" x="-2150.5432144470283" y="-2704.516807320815"/>
          <y:Fill color="#F2CBA4" transparent="false"/>
          <y:BorderStyle hasColor="false" type="line" width="3.0"/>
          <y:NodeLabel alignment="center" autoSizePolicy="content" fontFamily="Arial Black" fontSize="25" fontStyle="plain" hasBackgroundColor="false" hasLineColor="false" height="39.25390625" modelName="internal" modelPosition="tl" textColor="#000000" visible="true" width="337.38623046875" x="4.0" y="4.0">*CELL MEMBRANE*200*</y:NodeLabel>
          <y:Shape type="rectangle"/>
        </y:ShapeNode>
      </data>
    </node>
    <node id="n2">
      <data key="d4"/>
      <data key="d6">
        <y:ShapeNode>
          <y:Geometry height="6868.655064491452" width="16655.66532449776" x="-1981.234683745914" y="-2527.463969348786"/>
          <y:Fill color="#FFFFE7" transparent="false"/>
          <y:BorderStyle hasColor="false" type="line" width="4.0"/>
          <y:NodeLabel alignment="center" autoSizePolicy="content" fontFamily="Arial Black" fontSize="25" fontStyle="plain" hasBackgroundColor="false" hasLineColor="false" height="39.25390625" modelName="internal" modelPosition="tl" textColor="#000000" visible="true" width="269.33203125" x="4.0" y="4.0">*CYTOPLASM*150*</y:NodeLabel>
          <y:Shape type="roundrectangle"/>
        </y:ShapeNode>
      </data>
    </node>
    <node id="n3">
      <data key="d4"/>
      <data key="d6">
        <y:ShapeNode>
          <y:Geometry height="3108.3218231548362" width="7494.35894169315" x="1585.6119067008008" y="-140.6320722576038"/>
          <y:Fill color="#EAF5E7" transparent="false"/>
          <y:BorderStyle color="#F2CBA4" type="line" width="4.0"/>
          <y:NodeLabel alignment="center" autoSizePolicy="node_width" fontFamily="Arial Black" fontSize="25" fontStyle="plain" hasBackgroundColor="false" hasLineColor="false" height="39.25390625" modelName="internal" modelPosition="tl" textColor="#000000" visible="true" width="7494.35894169315" x="4.0" y="4.0">*NUCLEUS*100*</y:NodeLabel>
          <y:Shape type="roundrectangle"/>
        </y:ShapeNode>
      </data>
    </node>
    <node id="n4">
      <data key="d4"/>
      <data key="d6">
        <y:ShapeNode>
          <y:Geometry height="1501.156322879785" width="1670.147748029309" x="-899.3396755166981" y="149.41230060637167"/>
          <y:Fill color="#CCCCFF" transparent="false"/>
          <y:BorderStyle color="#F2CBA4" type="line" width="2.0"/>
          <y:NodeLabel alignment="center" autoSizePolicy="content" fontFamily="Arial Black" fontSize="25" fontStyle="plain" hasBackgroundColor="false" hasLineColor="false" height="39.25390625" modelName="internal" modelPosition="tl" textColor="#000000" visible="true" width="238.7412109375" x="4.0" y="4.0">*ENDOSOME*50*</y:NodeLabel>
          <y:Shape type="roundrectangle"/>
        </y:ShapeNode>
      </data>
    </node>
    <node id="n5">
      <data key="d4"/>
      <data key="d6">
        <y:ShapeNode>
          <y:Geometry height="542.6286066125097" width="880.0" x="11539.450793007767" y="-1451.6392552098039"/>
          <y:Fill color="#CCCCFF" transparent="false"/>
          <y:BorderStyle color="#F2CBA4" type="line" width="2.0"/>
          <y:NodeLabel alignment="center" autoSizePolicy="content" fontFamily="Arial Black" fontSize="25" fontStyle="plain" hasBackgroundColor="false" hasLineColor="false" height="39.25390625" modelName="internal" modelPosition="t" textColor="#000000" visible="true" width="347.10302734375" x="266.448486328125" y="4.0">*GOLGI APPARATUS*50*</y:NodeLabel>
          <y:Shape type="rectangle"/>
        </y:ShapeNode>
      </data>
    </node>
    <node id="n6">
      <data key="d4"/>
      <data key="d6">
        <y:ShapeNode>
          <y:Geometry height="402.4812351182617" width="693.461854662402" x="9534.403051748595" y="-1324.7684137429574"/>
          <y:Fill color="#EBFFFF" transparent="false"/>
          <y:BorderStyle color="#F2CBA4" type="line" width="3.0"/>
          <y:NodeLabel alignment="center" autoSizePolicy="content" fontFamily="Arial Black" fontSize="25" fontStyle="plain" hasBackgroundColor="false" hasLineColor="false" height="39.25390625" modelName="internal" modelPosition="t" textColor="#000000" visible="true" width="458.19921875" x="117.63131795620029" y="4.0">*ENDOPLASMIC RETICULUM*50*</y:NodeLabel>
          <y:Shape type="rectangle"/>
        </y:ShapeNode>
      </data>
    </node>
    <node id="n7">
      <data key="d4"><![CDATA[http://www.ncbi.nlm.nih.gov/gene/956530]]></data>
      <data key="d5"><![CDATA[Neuraminidase is a glycosilated homotetrameric surface enzyme that cleaves the alpha-ketosidic linkage between a terminal sialic acid and a neighbouring D-galactose or D-galactoseamine residue of cell-surface glycoproteins or gangliosides, thus preventing virions aggregation on the cell surface.]]></data>
      <data key="d6">
        <y:ShapeNode>
          <y:Geometry height="40.0" width="100.0" x="14729.342658388141" y="-1139.0953481553963"/>
          <y:Fill color="#FFFF99" transparent="false"/>
          <y:BorderStyle color="#FF00FF" type="line" width="3.0"/>
          <y:NodeLabel alignment="center" autoSizePolicy="content" fontFamily="Arial Black" fontSize="13" fontStyle="plain" hasBackgroundColor="false" hasLineColor="false" height="22.33203125" modelName="internal" modelPosition="c" textColor="#000000" visible="true" width="83.99951171875" x="8.000244140625" y="8.833984375">&lt;4&gt;NA [Gy]</y:NodeLabel>
          <y:Shape type="roundrectangle"/>
        </y:ShapeNode>
      </data>
    </node>
    <node id="n8">
      <data key="d4"><![CDATA[http://www.ncbi.nlm.nih.gov/gene/956528]]></data>
      <data key="d5"><![CDATA[Matrix protein 2 is a single-spanning transmembrane protein that can act as a  channel pore.]]></data>
      <data key="d6">
        <y:ShapeNode>
          <y:Geometry height="40.0" width="100.0" x="14729.342658388141" y="-1031.0740494015147"/>
          <y:Fill color="#FFFF99" transparent="false"/>
          <y:BorderStyle color="#FF00FF" type="line" width="3.0"/>
          <y:NodeLabel alignment="center" autoSizePolicy="content" fontFamily="Arial Black" fontSize="13" fontStyle="plain" hasBackgroundColor="false" hasLineColor="false" height="22.33203125" modelName="internal" modelPosition="c" textColor="#000000" visible="true" width="83.28857421875" x="8.355712890625" y="8.833984375">&lt;4&gt;M2 [Pa]</y:NodeLabel>
          <y:Shape type="roundrectangle"/>
        </y:ShapeNode>
      </data>
    </node>
    <node id="n9">
      <data key="d4"><![CDATA[http://www.ncbi.nlm.nih.gov/gene/956529]]></data>
      <data key="d5"><![CDATA[Hemagglutinin is a homotrimeric integral membrane glycoprotein.HA monomers are synthesized as precursors that are then glycosylated and cleaved into two smaller polypeptides: the HA1 and HA2 subunits.]]></data>
      <data key="d6">
        <y:ShapeNode>
          <y:Geometry height="60.0" width="140.0" x="14709.342658388141" y="-1254.3280284082055"/>
          <y:Fill color="#FFFF99" transparent="false"/>
          <y:BorderStyle color="#FF00FF" type="line" width="3.0"/>
          <y:NodeLabel alignment="center" autoSizePolicy="content" fontFamily="Arial Black" fontSize="13" fontStyle="plain" hasBackgroundColor="false" hasLineColor="false" height="40.6640625" modelName="internal" modelPosition="c" textColor="#000000" visible="true" width="125.1767578125" x="7.41162109375" y="9.66796875">&lt;3&gt;HA1 [Gy][Pa]:
&lt;3&gt;HA2 [Gy][Pa]</y:NodeLabel>
          <y:Shape type="roundrectangle"/>
        </y:ShapeNode>
      </data>
    </node>
    <node id="n10">
      <data key="d6">
        <y:ShapeNode>
          <y:Geometry height="20.0" width="20.0" x="14769.342658388141" y="-1302.418633824879"/>
          <y:Fill color="#BFBFBF" transparent="false"/>
          <y:BorderStyle color="#000000" type="line" width="1.0"/>
          <y:NodeLabel alignment="center" autoSizePolicy="content" fontFamily="Arial Black" fontSize="13" fontStyle="plain" hasBackgroundColor="false" hasLineColor="false" height="22.33203125" modelName="internal" modelPosition="c" textColor="#000000" visible="true" width="14.11181640625" x="2.944091796875" y="-1.166015625">X</y:NodeLabel>
          <y:Shape type="ellipse"/>
        </y:ShapeNode>
      </data>
    </node>
    <node id="n11">
      <data key="d4"><![CDATA[http://www.ncbi.nlm.nih.gov/gene/956529]]></data>
      <data key="d5"><![CDATA[Hemagglutinin is a homotrimeric integral membrane glycoprotein.HA monomers are synthesized as precursors that are then glycosylated and cleaved into two smaller polypeptides: the HA1 and HA2 subunits.]]></data>
      <data key="d6">
        <y:ShapeNode>
          <y:Geometry height="40.0" width="140.0" x="14709.342658388141" y="-1370.5092392415525"/>
          <y:Fill color="#FFFF99" transparent="false"/>
          <y:BorderStyle color="#FF00FF" type="line" width="3.0"/>
          <y:NodeLabel alignment="center" autoSizePolicy="content" fontFamily="Arial Black" fontSize="13" fontStyle="plain" hasBackgroundColor="false" hasLineColor="false" height="22.33203125" modelName="internal" modelPosition="c" textColor="#000000" visible="true" width="112.1767578125" x="13.91162109375" y="8.833984375">&lt;3&gt;HA [Gy][Pa]
</y:NodeLabel>
          <y:Shape type="roundrectangle"/>
        </y:ShapeNode>
      </data>
    </node>
    <node id="n12">
      <data key="d4"><![CDATA[http://www.ncbi.nlm.nih.gov/gene/956529]]></data>
      <data key="d5"><![CDATA[Hemagglutinin  is a homotrimeric integral membrane glycoprotein.HA monomers are synthesized as precursors that are then glycosylated and cleaved into two smaller polypeptides: the HA1 and HA2 subunits.]]></data>
      <data key="d6">
        <y:ShapeNode>
          <y:Geometry height="20.0" width="100.0" x="9594.640660828481" y="-1229.4295575591193"/>
          <y:Fill color="#CCFFFF" transparent="false"/>
          <y:BorderStyle color="#FF00FF" type="line" width="3.0"/>
          <y:NodeLabel alignment="center" autoSizePolicy="content" fontFamily="Arial Black" fontSize="13" fontStyle="plain" hasBackgroundColor="false" hasLineColor="false" height="22.33203125" modelName="internal" modelPosition="c" textColor="#000000" visible="true" width="24.94091796875" x="37.529541015625" y="-1.166015625">HA</y:NodeLabel>
          <y:Shape type="roundrectangle"/>
        </y:ShapeNode>
      </data>
    </node>
    <node id="n13">
      <data key="d4"><![CDATA[http://www.ncbi.nlm.nih.gov/gene/956530]]></data>
      <data key="d5"><![CDATA[Neuraminidase is a glycosilated homotetrameric surface enzyme that cleaves the alpha-ketosidic linkage between a terminal sialic acid and a neighbouring D-galactose or D-galactoseamine residue of cell-surface glycoproteins or gangliosides, thus preventing virions aggregation on the cell surface.]]></data>
      <data key="d6">
        <y:ShapeNode>
          <y:Geometry height="20.0" width="100.0" x="9594.640660828481" y="-1123.857494229781"/>
          <y:Fill color="#CCFFFF" transparent="false"/>
          <y:BorderStyle color="#FF00FF" type="line" width="3.0"/>
          <y:NodeLabel alignment="center" autoSizePolicy="content" fontFamily="Arial Black" fontSize="13" fontStyle="plain" hasBackgroundColor="false" hasLineColor="false" height="22.33203125" modelName="internal" modelPosition="c" textColor="#000000" visible="true" width="24.94091796875" x="37.529541015625" y="-1.166015625">NA</y:NodeLabel>
          <y:Shape type="roundrectangle"/>
        </y:ShapeNode>
      </data>
    </node>
    <node id="n14">
      <data key="d4"><![CDATA[http://www.ncbi.nlm.nih.gov/gene/956528]]></data>
      <data key="d5"><![CDATA[Matrix protein 2 is a single-spanning transmembrane protein that can act as a  channel pore.]]></data>
      <data key="d6">
        <y:ShapeNode>
          <y:Geometry height="20.0" width="100.0" x="9594.640660828481" y="-1022.0740087095425"/>
          <y:Fill color="#CCFFFF" transparent="false"/>
          <y:BorderStyle color="#FF00FF" type="line" width="3.0"/>
          <y:NodeLabel alignment="center" autoSizePolicy="content" fontFamily="Arial Black" fontSize="13" fontStyle="plain" hasBackgroundColor="false" hasLineColor="false" height="22.33203125" modelName="internal" modelPosition="c" textColor="#000000" visible="true" width="24.94091796875" x="37.529541015625" y="-1.166015625">M2</y:NodeLabel>
          <y:Shape type="roundrectangle"/>
        </y:ShapeNode>
      </data>
    </node>
    <node id="n15">
      <data key="d4"><![CDATA[http://www.ncbi.nlm.nih.gov/gene/956529]]></data>
      <data key="d5"><![CDATA[Hemagglutinin  is a homotrimeric integral membrane glycoprotein.HA monomers are synthesized as precursors that are then glycosylated and cleaved into two smaller polypeptides: the HA1 and HA2 subunits.]]></data>
      <data key="d6">
        <y:ShapeNode>
          <y:Geometry height="20.0" width="100.0" x="9825.443272028482" y="-1229.4295575591193"/>
          <y:Fill color="#CCFFFF" transparent="false"/>
          <y:BorderStyle color="#FF00FF" type="line" width="3.0"/>
          <y:NodeLabel alignment="center" autoSizePolicy="content" fontFamily="Arial Black" fontSize="13" fontStyle="plain" hasBackgroundColor="false" hasLineColor="false" height="22.33203125" modelName="internal" modelPosition="c" textColor="#000000" visible="true" width="58.16455078125" x="20.917724609375" y="-1.166015625">HA [Gy]</y:NodeLabel>
          <y:Shape type="roundrectangle"/>
        </y:ShapeNode>
      </data>
    </node>
    <node id="n16">
      <data key="d4"><![CDATA[http://www.ncbi.nlm.nih.gov/gene/956530]]></data>
      <data key="d5"><![CDATA[Neuraminidase is a glycosilated homotetrameric surface enzyme that cleaves the alpha-ketosidic linkage between a terminal sialic acid and a neighbouring D-galactose or D-galactoseamine residue of cell-surface glycoproteins or gangliosides, thus preventing virions aggregation on the cell surface.]]></data>
      <data key="d6">
        <y:ShapeNode>
          <y:Geometry height="20.0" width="100.0" x="9825.443272028482" y="-1123.857494229781"/>
          <y:Fill color="#CCFFFF" transparent="false"/>
          <y:BorderStyle color="#FF00FF" type="line" width="3.0"/>
          <y:NodeLabel alignment="center" autoSizePolicy="content" fontFamily="Arial Black" fontSize="13" fontStyle="plain" hasBackgroundColor="false" hasLineColor="false" height="22.33203125" modelName="internal" modelPosition="c" textColor="#000000" visible="true" width="58.16455078125" x="20.917724609375" y="-1.166015625">NA [Gy]</y:NodeLabel>
          <y:Shape type="roundrectangle"/>
        </y:ShapeNode>
      </data>
    </node>
    <node id="n17">
      <data key="d4"><![CDATA[http://www.ncbi.nlm.nih.gov/gene/956530]]></data>
      <data key="d5"><![CDATA[Neuraminidase is a glycosilated homotetrameric surface enzyme that cleaves the alpha-ketosidic linkage between a terminal sialic acid and a neighbouring D-galactose or D-galactoseamine residue of cell-surface glycoproteins or gangliosides, thus preventing virions aggregation on the cell surface.]]></data>
      <data key="d6">
        <y:ShapeNode>
          <y:Geometry height="40.0" width="100.0" x="10034.015649555346" y="-1136.4764211925885"/>
          <y:Fill color="#FFFF99" transparent="false"/>
          <y:BorderStyle color="#FF00FF" type="line" width="3.0"/>
          <y:NodeLabel alignment="center" autoSizePolicy="content" fontFamily="Arial Black" fontSize="13" fontStyle="plain" hasBackgroundColor="false" hasLineColor="false" height="22.33203125" modelName="internal" modelPosition="c" textColor="#000000" visible="true" width="83.99951171875" x="8.000244140625" y="8.833984375">&lt;4&gt;NA [Gy]</y:NodeLabel>
          <y:Shape type="roundrectangle"/>
        </y:ShapeNode>
      </data>
    </node>
    <node id="n18">
      <data key="d4"><![CDATA[http://www.ncbi.nlm.nih.gov/gene/956529]]></data>
      <data key="d5"><![CDATA[Hemagglutinin is a homotrimeric integral membrane glycoprotein.HA monomers are synthesized as precursors that are then glycosylated and cleaved into two smaller polypeptides: the HA1 and HA2 subunits.]]></data>
      <data key="d6">
        <y:ShapeNode>
          <y:Geometry height="40.0" width="100.0" x="10034.015649555346" y="-1241.8787929836624"/>
          <y:Fill color="#FFFF99" transparent="false"/>
          <y:BorderStyle color="#FF00FF" type="line" width="3.0"/>
          <y:NodeLabel alignment="center" autoSizePolicy="content" fontFamily="Arial Black" fontSize="13" fontStyle="plain" hasBackgroundColor="false" hasLineColor="false" height="22.33203125" modelName="internal" modelPosition="c" textColor="#000000" visible="true" width="83.99951171875" x="8.000244140625" y="8.833984375">&lt;3&gt;HA [Gy]</y:NodeLabel>
          <y:Shape type="roundrectangle"/>
        </y:ShapeNode>
      </data>
    </node>
    <node id="n19">
      <data key="d4"><![CDATA[http://www.ncbi.nlm.nih.gov/gene/956528]]></data>
      <data key="d5"><![CDATA[Matrix protein 2 is a single-spanning transmembrane protein that can act as a  channel pore.]]></data>
      <data key="d6">
        <y:ShapeNode>
          <y:Geometry height="40.0" width="100.0" x="10034.015649555346" y="-1032.0740087095423"/>
          <y:Fill color="#FFFF99" transparent="false"/>
          <y:BorderStyle color="#FF00FF" type="line" width="3.0"/>
          <y:NodeLabel alignment="center" autoSizePolicy="content" fontFamily="Arial Black" fontSize="13" fontStyle="plain" hasBackgroundColor="false" hasLineColor="false" height="22.33203125" modelName="internal" modelPosition="c" textColor="#000000" visible="true" width="50.77587890625" x="24.612060546875" y="8.833984375">&lt;4&gt;M2</y:NodeLabel>
          <y:Shape type="roundrectangle"/>
        </y:ShapeNode>
      </data>
    </node>
    <node id="n20">
      <data key="d4"><![CDATA[http://www.ncbi.nlm.nih.gov/gene/956530]]></data>
      <data key="d5"><![CDATA[Neuraminidase is a glycosilated homotetrameric surface enzyme that cleaves the alpha-ketosidic linkage between a terminal sialic acid and a neighbouring D-galactose or D-galactoseamine residue of cell-surface glycoproteins or gangliosides, thus preventing virions aggregation on the cell surface.]]></data>
      <data key="d6">
        <y:ShapeNode>
          <y:Geometry height="40.0" width="100.0" x="11591.939482875641" y="-1136.4764211925885"/>
          <y:Fill color="#FFFF99" transparent="false"/>
          <y:BorderStyle color="#FF00FF" type="line" width="3.0"/>
          <y:NodeLabel alignment="center" autoSizePolicy="content" fontFamily="Arial Black" fontSize="13" fontStyle="plain" hasBackgroundColor="false" hasLineColor="false" height="22.33203125" modelName="internal" modelPosition="c" textColor="#000000" visible="true" width="83.99951171875" x="8.000244140625" y="8.833984375">&lt;4&gt;NA [Gy]</y:NodeLabel>
          <y:Shape type="roundrectangle"/>
        </y:ShapeNode>
      </data>
    </node>
    <node id="n21">
      <data key="d4"><![CDATA[http://www.ncbi.nlm.nih.gov/gene/956529]]></data>
      <data key="d5"><![CDATA[Hemagglutinin is a homotrimeric integral membrane glycoprotein.HA monomers are synthesized as precursors that are then glycosylated and cleaved into two smaller polypeptides: the HA1 and HA2 subunits.]]></data>
      <data key="d6">
        <y:ShapeNode>
          <y:Geometry height="40.0" width="120.0" x="11832.352898963512" y="-1241.8787929836624"/>
          <y:Fill color="#FFFF99" transparent="false"/>
          <y:BorderStyle color="#FF00FF" type="line" width="3.0"/>
          <y:NodeLabel alignment="center" autoSizePolicy="content" fontFamily="Arial Black" fontSize="13" fontStyle="plain" hasBackgroundColor="false" hasLineColor="false" height="22.33203125" modelName="internal" modelPosition="c" textColor="#000000" visible="true" width="112.1767578125" x="3.91162109375" y="8.833984375">&lt;3&gt;HA [Gy][Pa]</y:NodeLabel>
          <y:Shape type="roundrectangle"/>
        </y:ShapeNode>
      </data>
    </node>
    <node id="n22">
      <data key="d4"><![CDATA[http://www.ncbi.nlm.nih.gov/gene/956528]]></data>
      <data key="d5"><![CDATA[ION CHANNEL]]></data>
      <data key="d6">
        <y:ShapeNode>
          <y:Geometry height="40.0" width="100.0" x="11591.939482875641" y="-1031.0740494015147"/>
          <y:Fill color="#FFFF99" transparent="false"/>
          <y:BorderStyle color="#FF00FF" type="line" width="3.0"/>
          <y:NodeLabel alignment="center" autoSizePolicy="content" fontFamily="Arial Black" fontSize="13" fontStyle="plain" hasBackgroundColor="false" hasLineColor="false" height="22.33203125" modelName="internal" modelPosition="c" textColor="#000000" visible="true" width="50.77587890625" x="24.612060546875" y="8.833984375">&lt;4&gt;M2</y:NodeLabel>
          <y:Shape type="roundrectangle"/>
        </y:ShapeNode>
      </data>
    </node>
    <node id="n23">
      <data key="d6">
        <y:ShapeNode>
          <y:Geometry height="20.0" width="20.0" x="11519.450793007767" y="-1231.8787929836624"/>
          <y:Fill color="#00CCFF" transparent="false"/>
          <y:BorderStyle color="#000000" type="line" width="1.0"/>
          <y:NodeLabel alignment="center" autoSizePolicy="node_width" fontFamily="Arial Black" fontSize="13" fontStyle="plain" hasBackgroundColor="false" hasLineColor="false" height="22.33203125" modelName="internal" modelPosition="c" textColor="#000000" visible="true" width="20.0" x="0.0" y="-1.166015625">T</y:NodeLabel>
          <y:Shape type="ellipse"/>
        </y:ShapeNode>
      </data>
    </node>
    <node id="n24">
      <data key="d6">
        <y:ShapeNode>
          <y:Geometry height="20.0" width="20.0" x="11519.450793007767" y="-1126.4764211925885"/>
          <y:Fill color="#00CCFF" transparent="false"/>
          <y:BorderStyle color="#000000" type="line" width="1.0"/>
          <y:NodeLabel alignment="center" autoSizePolicy="node_width" fontFamily="Arial Black" fontSize="13" fontStyle="plain" hasBackgroundColor="false" hasLineColor="false" height="22.33203125" modelName="internal" modelPosition="c" textColor="#000000" visible="true" width="20.0" x="0.0" y="-1.166015625">T</y:NodeLabel>
          <y:Shape type="ellipse"/>
        </y:ShapeNode>
      </data>
    </node>
    <node id="n25">
      <data key="d6">
        <y:ShapeNode>
          <y:Geometry height="20.0" width="20.0" x="11519.450793007767" y="-1022.0740087095423"/>
          <y:Fill color="#00CCFF" transparent="false"/>
          <y:BorderStyle color="#000000" type="line" width="1.0"/>
          <y:NodeLabel alignment="center" autoSizePolicy="node_width" fontFamily="Arial Black" fontSize="13" fontStyle="plain" hasBackgroundColor="false" hasLineColor="false" height="22.33203125" modelName="internal" modelPosition="c" textColor="#000000" visible="true" width="20.0" x="0.0" y="-1.166015625">T</y:NodeLabel>
          <y:Shape type="ellipse"/>
        </y:ShapeNode>
      </data>
    </node>
    <node id="n26">
      <data key="d6">
        <y:ShapeNode>
          <y:Geometry height="20.0" width="20.0" x="9753.603390007906" y="-1229.4295575591193"/>
          <y:Fill color="#F0FFFF" transparent="false"/>
          <y:BorderStyle color="#000000" type="line" width="1.0"/>
          <y:NodeLabel alignment="center" autoSizePolicy="content" fontFamily="Arial Black" fontSize="13" fontStyle="plain" hasBackgroundColor="false" hasLineColor="false" height="22.33203125" modelName="internal" modelPosition="c" textColor="#000000" visible="true" width="22.77001953125" x="-1.385009765625" y="-1.166015625">Gy</y:NodeLabel>
          <y:Shape type="ellipse"/>
        </y:ShapeNode>
      </data>
    </node>
    <node id="n27">
      <data key="d6">
        <y:ShapeNode>
          <y:Geometry height="20.0" width="20.0" x="9753.603390007906" y="-1123.857494229781"/>
          <y:Fill color="#F0FFFF" transparent="false"/>
          <y:BorderStyle color="#000000" type="line" width="1.0"/>
          <y:NodeLabel alignment="center" autoSizePolicy="content" fontFamily="Arial Black" fontSize="13" fontStyle="plain" hasBackgroundColor="false" hasLineColor="false" height="22.33203125" modelName="internal" modelPosition="c" textColor="#000000" visible="true" width="22.77001953125" x="-1.385009765625" y="-1.166015625">Gy</y:NodeLabel>
          <y:Shape type="ellipse"/>
        </y:ShapeNode>
      </data>
    </node>
    <node id="n28">
      <data key="d6">
        <y:ShapeNode>
          <y:Geometry height="20.0" width="20.0" x="9969.72946079191" y="-1229.4295575591193"/>
          <y:Fill color="#FFFF99" transparent="false"/>
          <y:BorderStyle color="#000000" type="line" width="1.0"/>
          <y:NodeLabel alignment="center" autoSizePolicy="node_width" fontFamily="Arial Black" fontSize="13" fontStyle="plain" hasBackgroundColor="false" hasLineColor="false" height="22.33203125" modelName="internal" modelPosition="c" textColor="#000000" visible="true" width="20.0" x="0.0" y="-1.166015625">O</y:NodeLabel>
          <y:Shape type="ellipse"/>
        </y:ShapeNode>
      </data>
    </node>
    <node id="n29">
      <data key="d6">
        <y:ShapeNode>
          <y:Geometry height="20.0" width="20.0" x="9969.72946079191" y="-1123.857494229781"/>
          <y:Fill color="#FFFF99" transparent="false"/>
          <y:BorderStyle color="#000000" type="line" width="1.0"/>
          <y:NodeLabel alignment="center" autoSizePolicy="node_width" fontFamily="Arial Black" fontSize="13" fontStyle="plain" hasBackgroundColor="false" hasLineColor="false" height="22.33203125" modelName="internal" modelPosition="c" textColor="#000000" visible="true" width="20.0" x="0.0" y="-1.166015625">O</y:NodeLabel>
          <y:Shape type="ellipse"/>
        </y:ShapeNode>
      </data>
    </node>
    <node id="n30">
      <data key="d6">
        <y:ShapeNode>
          <y:Geometry height="20.0" width="20.0" x="9969.72946079191" y="-1022.0740087095425"/>
          <y:Fill color="#FFFF99" transparent="false"/>
          <y:BorderStyle color="#000000" type="line" width="1.0"/>
          <y:NodeLabel alignment="center" autoSizePolicy="node_width" fontFamily="Arial Black" fontSize="13" fontStyle="plain" hasBackgroundColor="false" hasLineColor="false" height="22.33203125" modelName="internal" modelPosition="c" textColor="#000000" visible="true" width="20.0" x="0.0" y="-1.166015625">O</y:NodeLabel>
          <y:Shape type="ellipse"/>
        </y:ShapeNode>
      </data>
    </node>
    <node id="n31">
      <data key="d4"><![CDATA[http://www.ncbi.nlm.nih.gov/gene/956529]]></data>
      <data key="d5"><![CDATA[Hemagglutinin is a homotrimeric integral membrane glycoprotein.HA monomers are synthesized as precursors that are then glycosylated and cleaved into two smaller polypeptides: the HA1 and HA2 subunits.]]></data>
      <data key="d6">
        <y:ShapeNode>
          <y:Geometry height="60.0" width="140.0" x="12196.924358721284" y="-1254.3280284082055"/>
          <y:Fill color="#FFFF99" transparent="false"/>
          <y:BorderStyle color="#FF00FF" type="line" width="3.0"/>
          <y:NodeLabel alignment="center" autoSizePolicy="content" fontFamily="Arial Black" fontSize="13" fontStyle="plain" hasBackgroundColor="false" hasLineColor="false" height="40.6640625" modelName="internal" modelPosition="c" textColor="#000000" visible="true" width="125.1767578125" x="7.41162109375" y="9.66796875">&lt;3&gt;HA1 [Gy][Pa]:
&lt;3&gt;HA2 [Gy][Pa]</y:NodeLabel>
          <y:Shape type="roundrectangle"/>
        </y:ShapeNode>
      </data>
    </node>
    <node id="n32">
      <data key="d6">
        <y:ShapeNode>
          <y:Geometry height="20.0" width="20.0" x="11752.146190919575" y="-1021.0740494015147"/>
          <y:Fill color="#F0FFFF" transparent="false"/>
          <y:BorderStyle color="#000000" type="line" width="1.0"/>
          <y:NodeLabel alignment="center" autoSizePolicy="content" fontFamily="Arial Black" fontSize="13" fontStyle="plain" hasBackgroundColor="false" hasLineColor="false" height="22.33203125" modelName="internal" modelPosition="c" textColor="#000000" visible="true" width="22.05908203125" x="-1.029541015625" y="-1.166015625">Pa</y:NodeLabel>
          <y:Shape type="ellipse"/>
        </y:ShapeNode>
      </data>
    </node>
    <node id="n33">
      <data key="d4"><![CDATA[http://www.ncbi.nlm.nih.gov/gene/956528]]></data>
      <data key="d5"><![CDATA[Matrix protein 2 is a single-spanning transmembrane protein that can act as a  channel pore.]]></data>
      <data key="d6">
        <y:ShapeNode>
          <y:Geometry height="40.0" width="100.0" x="11842.352898963512" y="-1031.0740494015147"/>
          <y:Fill color="#FFFF99" transparent="false"/>
          <y:BorderStyle color="#FF00FF" type="line" width="3.0"/>
          <y:NodeLabel alignment="center" autoSizePolicy="content" fontFamily="Arial Black" fontSize="13" fontStyle="plain" hasBackgroundColor="false" hasLineColor="false" height="22.33203125" modelName="internal" modelPosition="c" textColor="#000000" visible="true" width="83.28857421875" x="8.355712890625" y="8.833984375">&lt;4&gt;M2 [Pa]</y:NodeLabel>
          <y:Shape type="roundrectangle"/>
        </y:ShapeNode>
      </data>
    </node>
    <node id="n34">
      <data key="d6">
        <y:ShapeNode>
          <y:Geometry height="20.0" width="20.0" x="12407.278239374238" y="-1234.3280284082055"/>
          <y:Fill color="#00CCFF" transparent="false"/>
          <y:BorderStyle color="#000000" type="line" width="1.0"/>
          <y:NodeLabel alignment="center" autoSizePolicy="node_width" fontFamily="Arial Black" fontSize="13" fontStyle="plain" hasBackgroundColor="false" hasLineColor="false" height="22.33203125" modelName="internal" modelPosition="c" textColor="#000000" visible="true" width="20.0" x="0.0" y="-1.166015625">T</y:NodeLabel>
          <y:Shape type="ellipse"/>
        </y:ShapeNode>
      </data>
    </node>
    <node id="n35">
      <data key="d6">
        <y:ShapeNode>
          <y:Geometry height="20.0" width="20.0" x="12407.278239374238" y="-1129.0953481553963"/>
          <y:Fill color="#00CCFF" transparent="false"/>
          <y:BorderStyle color="#000000" type="line" width="1.0"/>
          <y:NodeLabel alignment="center" autoSizePolicy="node_width" fontFamily="Arial Black" fontSize="13" fontStyle="plain" hasBackgroundColor="false" hasLineColor="false" height="22.33203125" modelName="internal" modelPosition="c" textColor="#000000" visible="true" width="20.0" x="0.0" y="-1.166015625">T</y:NodeLabel>
          <y:Shape type="ellipse"/>
        </y:ShapeNode>
      </data>
    </node>
    <node id="n36">
      <data key="d6">
        <y:ShapeNode>
          <y:Geometry height="20.0" width="20.0" x="12407.278239374238" y="-1021.0740494015147"/>
          <y:Fill color="#00CCFF" transparent="false"/>
          <y:BorderStyle color="#000000" type="line" width="1.0"/>
          <y:NodeLabel alignment="center" autoSizePolicy="node_width" fontFamily="Arial Black" fontSize="13" fontStyle="plain" hasBackgroundColor="false" hasLineColor="false" height="22.33203125" modelName="internal" modelPosition="c" textColor="#000000" visible="true" width="20.0" x="0.0" y="-1.166015625">T</y:NodeLabel>
          <y:Shape type="ellipse"/>
        </y:ShapeNode>
      </data>
    </node>
    <node id="n37">
      <data key="d4"><![CDATA[http://www.ncbi.nlm.nih.gov/gene/956529]]></data>
      <data key="d5"><![CDATA[Hemagglutinin is a homotrimeric integral membrane glycoprotein.HA monomers are synthesized as precursors that are then glycosylated and cleaved into two smaller polypeptides: the HA1 and HA2 subunits.]]></data>
      <data key="d6">
        <y:ShapeNode>
          <y:Geometry height="40.0" width="100.0" x="11591.939482875641" y="-1241.8787929836624"/>
          <y:Fill color="#FFFF99" transparent="false"/>
          <y:BorderStyle color="#FF00FF" type="line" width="3.0"/>
          <y:NodeLabel alignment="center" autoSizePolicy="content" fontFamily="Arial Black" fontSize="13" fontStyle="plain" hasBackgroundColor="false" hasLineColor="false" height="22.33203125" modelName="internal" modelPosition="c" textColor="#000000" visible="true" width="83.99951171875" x="8.000244140625" y="8.833984375">&lt;3&gt;HA [Gy]</y:NodeLabel>
          <y:Shape type="roundrectangle"/>
        </y:ShapeNode>
      </data>
    </node>
    <node id="n38">
      <data key="d6">
        <y:ShapeNode>
          <y:Geometry height="20.0" width="20.0" x="12128.032178437239" y="-1234.3280284082055"/>
          <y:Fill color="#BFBFBF" transparent="false"/>
          <y:BorderStyle color="#000000" type="line" width="1.0"/>
          <y:NodeLabel alignment="center" autoSizePolicy="content" fontFamily="Arial Black" fontSize="13" fontStyle="plain" hasBackgroundColor="false" hasLineColor="false" height="22.33203125" modelName="internal" modelPosition="c" textColor="#000000" visible="true" width="14.11181640625" x="2.944091796875" y="-1.166015625">X</y:NodeLabel>
          <y:Shape type="ellipse"/>
        </y:ShapeNode>
      </data>
    </node>
    <node id="n39">
      <data key="d6">
        <y:ShapeNode>
          <y:Geometry height="20.0" width="20.0" x="11752.146190919575" y="-1231.8787929836624"/>
          <y:Fill color="#F0FFFF" transparent="false"/>
          <y:BorderStyle color="#000000" type="line" width="1.0"/>
          <y:NodeLabel alignment="center" autoSizePolicy="content" fontFamily="Arial Black" fontSize="13" fontStyle="plain" hasBackgroundColor="false" hasLineColor="false" height="22.33203125" modelName="internal" modelPosition="c" textColor="#000000" visible="true" width="22.05908203125" x="-1.029541015625" y="-1.166015625">Pa</y:NodeLabel>
          <y:Shape type="ellipse"/>
        </y:ShapeNode>
      </data>
    </node>
    <node id="n40">
      <data key="d4"/>
      <data key="d6">
        <y:ShapeNode>
          <y:Geometry height="15.0" width="15.0" x="11974.90916023932" y="-1231.8280284082055"/>
          <y:Fill color="#000000" color2="#000000" transparent="false"/>
          <y:BorderStyle color="#000000" type="line" width="1.0"/>
          <y:NodeLabel alignment="center" autoSizePolicy="content" fontFamily="Dialog" fontSize="12" fontStyle="plain" hasBackgroundColor="false" hasLineColor="false" hasText="false" height="4.0" modelName="internal" modelPosition="c" textColor="#000000" visible="true" width="4.0" x="5.5" y="5.5"/>
          <y:Shape type="diamond"/>
        </y:ShapeNode>
      </data>
    </node>
    <node id="n41">
      <data key="d6">
        <y:ShapeNode>
          <y:Geometry height="20.0" width="20.0" x="12407.278239374238" y="-1360.5092392415525"/>
          <y:Fill color="#00CCFF" transparent="false"/>
          <y:BorderStyle color="#000000" type="line" width="1.0"/>
          <y:NodeLabel alignment="center" autoSizePolicy="node_width" fontFamily="Arial Black" fontSize="13" fontStyle="plain" hasBackgroundColor="false" hasLineColor="false" height="22.33203125" modelName="internal" modelPosition="c" textColor="#000000" visible="true" width="20.0" x="0.0" y="-1.166015625">T</y:NodeLabel>
          <y:Shape type="ellipse"/>
        </y:ShapeNode>
      </data>
    </node>
    <node id="n42">
      <data key="d4"/>
      <data key="d6">
        <y:ShapeNode>
          <y:Geometry height="10.0" width="10.0" x="12006.428289168005" y="-1229.3280284082055"/>
          <y:Fill color="#FFFFFF" transparent="false"/>
          <y:BorderStyle color="#000000" type="line" width="1.0"/>
          <y:NodeLabel alignment="center" autoSizePolicy="content" fontFamily="Dialog" fontSize="13" fontStyle="plain" hasBackgroundColor="false" hasLineColor="false" hasText="false" height="4.0" modelName="internal" modelPosition="c" textColor="#000000" visible="true" width="4.0" x="3.0" y="3.0"/>
          <y:Shape type="ellipse"/>
        </y:ShapeNode>
      </data>
    </node>
    <node id="n43">
      <data key="d4"/>
      <data key="d6">
        <y:ShapeNode>
          <y:Geometry height="10.0" width="10.0" x="11977.40916023932" y="-1258.4499140158302"/>
          <y:Fill color="#FFFFFF" transparent="false"/>
          <y:BorderStyle color="#000000" type="line" width="1.0"/>
          <y:NodeLabel alignment="center" autoSizePolicy="content" fontFamily="Dialog" fontSize="13" fontStyle="plain" hasBackgroundColor="false" hasLineColor="false" hasText="false" height="4.0" modelName="internal" modelPosition="c" textColor="#000000" visible="true" width="4.0" x="3.0" y="3.0"/>
          <y:Shape type="ellipse"/>
        </y:ShapeNode>
      </data>
    </node>
    <node id="n44">
      <data key="d4"/>
      <data key="d6">
        <y:ShapeNode>
          <y:Geometry height="15.0" width="15.0" x="11974.90916023932" y="-1018.5740494015147"/>
          <y:Fill color="#000000" color2="#000000" transparent="false"/>
          <y:BorderStyle color="#000000" type="line" width="1.0"/>
          <y:NodeLabel alignment="center" autoSizePolicy="content" fontFamily="Dialog" fontSize="12" fontStyle="plain" hasBackgroundColor="false" hasLineColor="false" hasText="false" height="4.0" modelName="internal" modelPosition="c" textColor="#000000" visible="true" width="4.0" x="5.5" y="5.5"/>
          <y:Shape type="diamond"/>
        </y:ShapeNode>
      </data>
    </node>
    <node id="n45">
      <data key="d4"/>
      <data key="d6">
        <y:ShapeNode>
          <y:Geometry height="10.0" width="10.0" x="12038.427048735288" y="-1016.0740494015147"/>
          <y:Fill color="#FFFFFF" transparent="false"/>
          <y:BorderStyle color="#000000" type="line" width="1.0"/>
          <y:NodeLabel alignment="center" autoSizePolicy="content" fontFamily="Dialog" fontSize="13" fontStyle="plain" hasBackgroundColor="false" hasLineColor="false" hasText="false" height="4.0" modelName="internal" modelPosition="c" textColor="#000000" visible="true" width="4.0" x="3.0" y="3.0"/>
          <y:Shape type="ellipse"/>
        </y:ShapeNode>
      </data>
    </node>
    <node id="n46">
      <data key="d4"/>
      <data key="d6">
        <y:ShapeNode>
          <y:Geometry height="10.0" width="10.0" x="11977.40916023932" y="-987.7971369149379"/>
          <y:Fill color="#FFFFFF" transparent="false"/>
          <y:BorderStyle color="#000000" type="line" width="1.0"/>
          <y:NodeLabel alignment="center" autoSizePolicy="content" fontFamily="Dialog" fontSize="13" fontStyle="plain" hasBackgroundColor="false" hasLineColor="false" hasText="false" height="4.0" modelName="internal" modelPosition="c" textColor="#000000" visible="true" width="4.0" x="3.0" y="3.0"/>
          <y:Shape type="ellipse"/>
        </y:ShapeNode>
      </data>
    </node>
    <node id="n47">
      <data key="d6">
        <y:ShapeNode>
          <y:Geometry height="40.0" width="40.0" x="12259.179693043352" y="-962.7971369149379"/>
          <y:Fill color="#FFFFFF" transparent="false"/>
          <y:BorderStyle color="#000000" type="line" width="1.0"/>
          <y:NodeLabel alignment="center" autoSizePolicy="content" fontFamily="Arial" fontSize="13" fontStyle="plain" hasBackgroundColor="false" hasLineColor="false" height="18.5234375" modelName="internal" modelPosition="c" textColor="#000000" visible="true" width="20.97998046875" x="9.510009765625" y="10.73828125">H+</y:NodeLabel>
          <y:Shape type="diamond"/>
        </y:ShapeNode>
      </data>
    </node>
    <node id="n48">
      <data key="d6">
        <y:ShapeNode>
          <y:Geometry height="20.0" width="20.0" x="12407.278239374238" y="-952.7971369149379"/>
          <y:Fill color="#00CCFF" transparent="false"/>
          <y:BorderStyle color="#000000" type="line" width="1.0"/>
          <y:NodeLabel alignment="center" autoSizePolicy="node_width" fontFamily="Arial Black" fontSize="13" fontStyle="plain" hasBackgroundColor="false" hasLineColor="false" height="22.33203125" modelName="internal" modelPosition="c" textColor="#000000" visible="true" width="20.0" x="0.0" y="-1.166015625">T</y:NodeLabel>
          <y:Shape type="ellipse"/>
        </y:ShapeNode>
      </data>
    </node>
    <node id="n49">
      <data key="d6">
        <y:ShapeNode>
          <y:Geometry height="40.0" width="40.0" x="12590.107806455717" y="-962.7971369149379"/>
          <y:Fill color="#FFFFFF" transparent="false"/>
          <y:BorderStyle color="#000000" type="line" width="1.0"/>
          <y:NodeLabel alignment="center" autoSizePolicy="content" fontFamily="Arial" fontSize="13" fontStyle="plain" hasBackgroundColor="false" hasLineColor="false" height="18.5234375" modelName="internal" modelPosition="c" textColor="#000000" visible="true" width="20.97998046875" x="9.510009765625" y="10.73828125">H+</y:NodeLabel>
          <y:Shape type="diamond"/>
        </y:ShapeNode>
      </data>
    </node>
    <node id="n50">
      <data key="d4"/>
      <data key="d6">
        <y:ShapeNode>
          <y:Geometry height="140.0" width="180.0" x="14771.190738058966" y="775.4719226439022"/>
          <y:Fill color="#FFFF99" transparent="false"/>
          <y:BorderStyle color="#FF00FF" type="line" width="3.0"/>
          <y:NodeLabel alignment="center" autoSizePolicy="content" fontFamily="Arial Black" fontSize="13" fontStyle="plain" hasBackgroundColor="false" hasLineColor="false" height="113.9921875" modelName="internal" modelPosition="c" textColor="#000000" visible="true" width="163.986328125" x="8.0068359375" y="13.00390625">&lt;3&gt;HA1 [Gy][Pa]:
&lt;3&gt;HA2 [Gy][Pa]:
&lt;4&gt;NA[Gy]:&lt;4&gt;M2[Gy]:
M1:NS2:NP:vRNA:
PB1:PB2:PA
(IAV assembly)</y:NodeLabel>
          <y:Shape type="roundrectangle"/>
        </y:ShapeNode>
      </data>
    </node>
    <node id="n51">
      <data key="d6">
        <y:ShapeNode>
          <y:Geometry height="20.0" width="20.0" x="14851.190738058966" y="-120.64347358455302"/>
          <y:Fill color="#FFFF99" transparent="false"/>
          <y:BorderStyle color="#000000" type="line" width="1.0"/>
          <y:NodeLabel alignment="center" autoSizePolicy="node_width" fontFamily="Arial Black" fontSize="13" fontStyle="plain" hasBackgroundColor="false" hasLineColor="false" height="22.33203125" modelName="internal" modelPosition="c" textColor="#000000" visible="true" width="20.0" x="0.0" y="-1.166015625">B</y:NodeLabel>
          <y:Shape type="ellipse"/>
        </y:ShapeNode>
      </data>
    </node>
    <node id="n52">
      <data key="d6">
        <y:ShapeNode>
          <y:Geometry height="40.0" width="140.0" x="14288.992334406497" y="-130.64347358455302"/>
          <y:Fill color="#FFFF99" transparent="false"/>
          <y:BorderStyle color="#FF00FF" type="line" width="3.0"/>
          <y:NodeLabel alignment="center" autoSizePolicy="content" fontFamily="Arial Black" fontSize="13" fontStyle="plain" hasBackgroundColor="false" hasLineColor="false" height="40.6640625" modelName="internal" modelPosition="c" textColor="#000000" visible="true" width="126.02734375" x="6.986328125" y="-0.33203125">M1:NS2:NP:vRNA
(Viral Genome)</y:NodeLabel>
          <y:Shape type="roundrectangle"/>
        </y:ShapeNode>
      </data>
    </node>
    <node id="n53">
      <data key="d6">
        <y:ShapeNode>
          <y:Geometry height="20.0" width="20.0" x="14989.763508394059" y="1091.978290341675"/>
          <y:Fill color="#FFFF99" transparent="false"/>
          <y:BorderStyle color="#000000" type="line" width="1.0"/>
          <y:NodeLabel alignment="center" autoSizePolicy="node_width" fontFamily="Arial Black" fontSize="13" fontStyle="plain" hasBackgroundColor="false" hasLineColor="false" height="22.33203125" modelName="internal" modelPosition="c" textColor="#000000" visible="true" width="20.0" x="0.0" y="-1.166015625">B</y:NodeLabel>
          <y:Shape type="ellipse"/>
        </y:ShapeNode>
      </data>
    </node>
    <node id="n54">
      <data key="d4"><![CDATA[http://www.ncbi.nlm.nih.gov/pubmed/16014749]]></data>
      <data key="d5"><![CDATA[Siglecs are a subset of Ig-type lectins. Each lectin has a specific linkage that connects sialic acid to the glycan. Macrophages express Siglec-1 (sialoadhesin), Siglec-5 and CD33.]]></data>
      <data key="d6">
        <y:ShapeNode>
          <y:Geometry height="40.0" width="120.0" x="14835.694383976803" y="1081.978290341675"/>
          <y:Fill color="#FFFF99" transparent="false"/>
          <y:BorderStyle color="#000000" type="line" width="1.0"/>
          <y:NodeLabel alignment="center" autoSizePolicy="content" fontFamily="Arial Black" fontSize="13" fontStyle="plain" hasBackgroundColor="false" hasLineColor="false" height="22.33203125" modelName="internal" modelPosition="c" textColor="#000000" visible="true" width="116.6708984375" x="1.66455078125" y="8.833984375">SA:SA Receptor</y:NodeLabel>
          <y:Shape type="roundrectangle"/>
        </y:ShapeNode>
      </data>
    </node>
    <node id="n55">
      <data key="d6">
        <y:ShapeNode>
          <y:Geometry height="6.0" width="30.0" x="14880.694383976803" y="1035.941515877222"/>
          <y:Fill color="#000000" transparent="false"/>
          <y:BorderStyle color="#000000" type="line" width="1.0"/>
          <y:NodeLabel alignment="center" autoSizePolicy="content" borderDistance="0.0" fontFamily="Dialog" fontSize="13" fontStyle="plain" hasBackgroundColor="false" hasLineColor="false" hasText="false" height="4.0" modelName="internal" modelPosition="c" textColor="#000000" visible="true" width="4.0" x="13.0" y="1.0"/>
          <y:Shape type="rectangle"/>
        </y:ShapeNode>
      </data>
    </node>
    <node id="n56">
      <data key="d4"/>
      <data key="d6">
        <y:ShapeNode>
          <y:Geometry height="90.0" width="1854.7355967587457" x="-2711.9622511055572" y="-3030.057894656272"/>
          <y:Fill color="#33CCCC" transparent="false"/>
          <y:BorderStyle hasColor="false" type="line" width="4.0"/>
          <y:NodeLabel alignment="center" autoSizePolicy="node_width" fontFamily="Arial Black" fontSize="40" fontStyle="plain" hasBackgroundColor="false" hasLineColor="false" height="60.40625" modelName="internal" modelPosition="c" textColor="#FFFFFF" visible="true" width="1854.7355967587457" x="0.0" y="14.796875">*Virus Attachment and Endocytosis*</y:NodeLabel>
          <y:Shape type="roundrectangle"/>
        </y:ShapeNode>
      </data>
    </node>
    <node id="n57">
      <data key="d4"/>
      <data key="d6">
        <y:ShapeNode>
          <y:Geometry height="90.0" width="1975.800911180103" x="-832.8492435598944" y="-3030.057894656272"/>
          <y:Fill color="#33CCCC" transparent="false"/>
          <y:BorderStyle hasColor="false" type="line" width="4.0"/>
          <y:NodeLabel alignment="center" autoSizePolicy="node_width" fontFamily="Arial Black" fontSize="40" fontStyle="plain" hasBackgroundColor="false" hasLineColor="false" height="60.40625" modelName="internal" modelPosition="c" textColor="#FFFFFF" visible="true" width="1975.800911180103" x="0.0" y="14.796875">*Uncoating &amp; Fusion with Endosome*</y:NodeLabel>
          <y:Shape type="roundrectangle"/>
        </y:ShapeNode>
      </data>
    </node>
    <node id="n58">
      <data key="d4"/>
      <data key="d6">
        <y:ShapeNode>
          <y:Geometry height="90.0" width="2563.358627862721" x="2340.3086301471235" y="-3030.057894656272"/>
          <y:Fill color="#33CCCC" transparent="false"/>
          <y:BorderStyle hasColor="false" type="line" width="4.0"/>
          <y:NodeLabel alignment="center" autoSizePolicy="node_width" fontFamily="Arial Black" fontSize="40" fontStyle="plain" hasBackgroundColor="false" hasLineColor="false" height="60.40625" modelName="internal" modelPosition="c" textColor="#FFFFFF" visible="true" width="2563.358627862721" x="0.0" y="14.796875">*Viral mRNA synthesis*</y:NodeLabel>
          <y:Shape type="roundrectangle"/>
        </y:ShapeNode>
      </data>
    </node>
    <node id="n59">
      <data key="d4"/>
      <data key="d6">
        <y:ShapeNode>
          <y:Geometry height="90.0" width="2499.2215329688775" x="4938.2499767077925" y="-3030.057894656272"/>
          <y:Fill color="#33CCCC" transparent="false"/>
          <y:BorderStyle hasColor="false" type="line" width="4.0"/>
          <y:NodeLabel alignment="center" autoSizePolicy="node_width" fontFamily="Arial Black" fontSize="40" fontStyle="plain" hasBackgroundColor="false" hasLineColor="false" height="60.40625" modelName="internal" modelPosition="c" textColor="#FFFFFF" visible="true" width="2499.2215329688775" x="0.0" y="14.796875">*Early Translation and Viral Replication*</y:NodeLabel>
          <y:Shape type="roundrectangle"/>
        </y:ShapeNode>
      </data>
    </node>
    <node id="n60">
      <data key="d4"/>
      <data key="d6">
        <y:ShapeNode>
          <y:Geometry height="90.0" width="4141.590662927152" x="9629.699848524366" y="-3030.057894656272"/>
          <y:Fill color="#33CCCC" transparent="false"/>
          <y:BorderStyle hasColor="false" type="line" width="4.0"/>
          <y:NodeLabel alignment="center" autoSizePolicy="node_width" fontFamily="Arial Black" fontSize="40" fontStyle="plain" hasBackgroundColor="false" hasLineColor="false" height="60.40625" modelName="internal" modelPosition="c" textColor="#FFFFFF" visible="true" width="4141.590662927152" x="0.0" y="14.796875">*Post-Translational Modification*</y:NodeLabel>
          <y:Shape type="roundrectangle"/>
        </y:ShapeNode>
      </data>
    </node>
    <node id="n61">
      <data key="d4"/>
      <data key="d6">
        <y:ShapeNode>
          <y:Geometry height="90.0" width="1723.6793146774426" x="13789.793593130515" y="-3030.057894656272"/>
          <y:Fill color="#33CCCC" transparent="false"/>
          <y:BorderStyle hasColor="false" type="line" width="4.0"/>
          <y:NodeLabel alignment="center" autoSizePolicy="node_width" fontFamily="Arial Black" fontSize="40" fontStyle="plain" hasBackgroundColor="false" hasLineColor="false" height="60.40625" modelName="internal" modelPosition="c" textColor="#FFFFFF" visible="true" width="1723.6793146774426" x="0.0" y="14.796875">*Packaging and Budding*</y:NodeLabel>
          <y:Shape type="roundrectangle"/>
        </y:ShapeNode>
      </data>
    </node>
    <node id="n62">
      <data key="d4"/>
      <data key="d6">
        <y:ShapeNode>
          <y:Geometry height="90.0" width="2133.855642273623" x="7461.848920463586" y="-3026.2693168471724"/>
          <y:Fill color="#33CCCC" transparent="false"/>
          <y:BorderStyle hasColor="false" type="line" width="4.0"/>
          <y:NodeLabel alignment="center" autoSizePolicy="node_width" fontFamily="Arial Black" fontSize="40" fontStyle="plain" hasBackgroundColor="false" hasLineColor="false" height="60.40625" modelName="internal" modelPosition="c" textColor="#FFFFFF" visible="true" width="2133.855642273623" x="0.0" y="14.796875">*Late Translation and Viral Replication*</y:NodeLabel>
          <y:Shape type="roundrectangle"/>
        </y:ShapeNode>
      </data>
    </node>
    <node id="n63">
      <data key="d4"/>
      <data key="d6">
        <y:ShapeNode>
          <y:Geometry height="90.0" width="1139.9497437045443" x="1167.1332674368614" y="-3030.057894656272"/>
          <y:Fill color="#33CCCC" transparent="false"/>
          <y:BorderStyle hasColor="false" type="line" width="4.0"/>
          <y:NodeLabel alignment="center" autoSizePolicy="node_width" fontFamily="Arial Black" fontSize="40" fontStyle="plain" hasBackgroundColor="false" hasLineColor="false" height="60.40625" modelName="internal" modelPosition="c" textColor="#FFFFFF" visible="true" width="1139.9497437045443" x="0.0" y="14.796875">*Nuclear Import*</y:NodeLabel>
          <y:Shape type="roundrectangle"/>
        </y:ShapeNode>
      </data>
    </node>
    <node id="n64">
      <data key="d6">
        <y:ShapeNode>
          <y:Geometry height="20.0" width="20.0" x="-1922.2131304508653" y="770.0106478758275"/>
          <y:Fill color="#00CCFF" transparent="false"/>
          <y:BorderStyle color="#000000" type="line" width="1.0"/>
          <y:NodeLabel alignment="center" autoSizePolicy="node_width" fontFamily="Arial Black" fontSize="13" fontStyle="plain" hasBackgroundColor="false" hasLineColor="false" height="22.33203125" modelName="internal" modelPosition="c" textColor="#000000" visible="true" width="20.0" x="0.0" y="-1.166015625">T</y:NodeLabel>
          <y:Shape type="ellipse"/>
        </y:ShapeNode>
      </data>
    </node>
    <node id="n65">
      <data key="d4"/>
      <data key="d6">
        <y:ShapeNode>
          <y:Geometry height="10.0" width="10.0" x="-1879.3783379249132" y="807.6628753432112"/>
          <y:Fill color="#FFFFFF" transparent="false"/>
          <y:BorderStyle color="#000000" type="line" width="1.0"/>
          <y:NodeLabel alignment="center" autoSizePolicy="content" fontFamily="Dialog" fontSize="13" fontStyle="plain" hasBackgroundColor="false" hasLineColor="false" hasText="false" height="4.0" modelName="internal" modelPosition="c" textColor="#000000" visible="true" width="4.0" x="3.0" y="3.0"/>
          <y:Shape type="ellipse"/>
        </y:ShapeNode>
      </data>
    </node>
    <node id="n66">
      <data key="d4"/>
      <data key="d6">
        <y:ShapeNode>
          <y:Geometry height="10.0" width="10.0" x="-1884.3424948451125" y="739.3150920919795"/>
          <y:Fill color="#FFFFFF" transparent="false"/>
          <y:BorderStyle color="#000000" type="line" width="1.0"/>
          <y:NodeLabel alignment="center" autoSizePolicy="content" fontFamily="Dialog" fontSize="13" fontStyle="plain" hasBackgroundColor="false" hasLineColor="false" hasText="false" height="4.0" modelName="internal" modelPosition="c" textColor="#000000" visible="true" width="4.0" x="3.0" y="3.0"/>
          <y:Shape type="ellipse"/>
        </y:ShapeNode>
      </data>
    </node>
    <node id="n67">
      <data key="d6">
        <y:ShapeNode>
          <y:Geometry height="20.0" width="140.0" x="10611.38630887602" y="584.5316715278205"/>
          <y:Fill color="#C0C0C0" transparent="false"/>
          <y:BorderStyle color="#FF00FF" type="line" width="3.0"/>
          <y:NodeLabel alignment="center" autoSizePolicy="node_width" fontFamily="Arial" fontSize="13" fontStyle="plain" hasBackgroundColor="false" hasLineColor="false" height="18.5234375" modelName="internal" modelPosition="c" textColor="#000000" visible="true" width="140.0" x="0.0" y="0.73828125">Viral ssRNA</y:NodeLabel>
          <y:Shape type="parallelogram"/>
        </y:ShapeNode>
      </data>
    </node>
    <node id="n68">
      <data key="d4"/>
      <data key="d6">
        <y:ShapeNode>
          <y:Geometry height="10.0" width="10.0" x="6889.585180496545" y="-233.26996430987003"/>
          <y:Fill color="#FFFFFF" transparent="false"/>
          <y:BorderStyle color="#000000" type="line" width="1.0"/>
          <y:NodeLabel alignment="center" autoSizePolicy="content" fontFamily="Dialog" fontSize="13" fontStyle="plain" hasBackgroundColor="false" hasLineColor="false" hasText="false" height="4.0" modelName="internal" modelPosition="c" textColor="#000000" visible="true" width="4.0" x="3.0" y="3.0"/>
          <y:Shape type="ellipse"/>
        </y:ShapeNode>
      </data>
    </node>
    <node id="n69">
      <data key="d4"><![CDATA[http://www.ncbi.nlm.nih.gov/pubmed/16014749]]></data>
      <data key="d5"><![CDATA[Siglecs are a subset of Ig-type lectins. Each lectin has a specific linkage that connects sialic acid to the glycan. Macrophages express Siglec-1 (sialoadhesin), Siglec-5 and CD33.]]></data>
      <data key="d6">
        <y:ShapeNode>
          <y:Geometry height="40.0" width="120.0" x="-2179.184221623493" y="344.58147005813805"/>
          <y:Fill color="#FFFF99" transparent="false"/>
          <y:BorderStyle color="#000000" type="line" width="1.0"/>
          <y:NodeLabel alignment="center" autoSizePolicy="content" fontFamily="Arial Black" fontSize="13" fontStyle="plain" hasBackgroundColor="false" hasLineColor="false" height="22.33203125" modelName="internal" modelPosition="c" textColor="#000000" visible="true" width="116.6708984375" x="1.66455078125" y="8.833984375">SA:SA Receptor</y:NodeLabel>
          <y:Shape type="roundrectangle"/>
        </y:ShapeNode>
      </data>
    </node>
    <node id="n70">
      <data key="d6">
        <y:ShapeNode>
          <y:Geometry height="20.0" width="20.0" x="-2315.9353775094883" y="354.58147005813805"/>
          <y:Fill color="#FFFF99" transparent="false"/>
          <y:BorderStyle color="#000000" type="line" width="1.0"/>
          <y:NodeLabel alignment="center" autoSizePolicy="node_width" fontFamily="Arial Black" fontSize="13" fontStyle="plain" hasBackgroundColor="false" hasLineColor="false" height="22.33203125" modelName="internal" modelPosition="c" textColor="#000000" visible="true" width="20.0" x="0.0" y="-1.166015625">B</y:NodeLabel>
          <y:Shape type="ellipse"/>
        </y:ShapeNode>
      </data>
    </node>
    <node id="n71">
      <data key="d4"/>
      <data key="d6">
        <y:ShapeNode>
          <y:Geometry height="140.0" width="180.0" x="-2551.6693424105965" y="294.58147005813805"/>
          <y:Fill color="#FFFF99" transparent="false"/>
          <y:BorderStyle color="#FF00FF" type="line" width="3.0"/>
          <y:NodeLabel alignment="center" autoSizePolicy="content" fontFamily="Arial Black" fontSize="13" fontStyle="plain" hasBackgroundColor="false" hasLineColor="false" height="113.9921875" modelName="internal" modelPosition="c" textColor="#000000" visible="true" width="163.986328125" x="8.0068359375" y="13.00390625">&lt;3&gt;HA1 [Gy][Pa]:
&lt;3&gt;HA2 [Gy][Pa]:
&lt;4&gt;NA[Gy]:&lt;4&gt;M2[Gy]:
M1:NS2:NP:vRNA:
PB1:PB2:PA
(IAV)</y:NodeLabel>
          <y:Shape type="roundrectangle"/>
        </y:ShapeNode>
      </data>
    </node>
    <node id="n72">
      <data key="d4"/>
      <data key="d6">
        <y:ShapeNode>
          <y:Geometry height="140.0" width="180.0" x="-2179.184221623493" y="710.0106478758277"/>
          <y:Fill color="#FFFF99" transparent="false"/>
          <y:BorderStyle color="#FF00FF" type="line" width="3.0"/>
          <y:NodeLabel alignment="center" autoSizePolicy="content" fontFamily="Arial Black" fontSize="13" fontStyle="plain" hasBackgroundColor="false" hasLineColor="false" height="132.32421875" modelName="internal" modelPosition="c" textColor="#000000" visible="true" width="163.986328125" x="8.0068359375" y="3.837890625">SA:SA Receptor:
&lt;3&gt;HA1 [Gy][Pa]:
&lt;3&gt;HA2 [Gy][Pa]:
&lt;4&gt;NA[Gy]:&lt;4&gt;M2[Gy]:
M1:NS2:NP:vRNA:
PB1:PB2:PA
(Attached IAV)</y:NodeLabel>
          <y:Shape type="roundrectangle"/>
        </y:ShapeNode>
      </data>
    </node>
    <node id="n73">
      <data key="d6">
        <y:ShapeNode>
          <y:Geometry height="30.0" width="6.0" x="-1999.184221623493" y="349.58147005813805"/>
          <y:Fill color="#000000" transparent="false"/>
          <y:BorderStyle color="#000000" type="line" width="1.0"/>
          <y:NodeLabel alignment="center" autoSizePolicy="content" borderDistance="0.0" fontFamily="Dialog" fontSize="13" fontStyle="plain" hasBackgroundColor="false" hasLineColor="false" hasText="false" height="4.0" modelName="internal" modelPosition="c" textColor="#000000" visible="true" width="4.0" x="1.0" y="13.0"/>
          <y:Shape type="rectangle"/>
        </y:ShapeNode>
      </data>
    </node>
    <node id="n74">
      <data key="d6">
        <y:ShapeNode>
          <y:Geometry height="30.0" width="6.0" x="-2647.066658173217" y="349.58147005813805"/>
          <y:Fill color="#000000" transparent="false"/>
          <y:BorderStyle color="#000000" type="line" width="1.0"/>
          <y:NodeLabel alignment="center" autoSizePolicy="content" borderDistance="0.0" fontFamily="Dialog" fontSize="13" fontStyle="plain" hasBackgroundColor="false" hasLineColor="false" hasText="false" height="4.0" modelName="internal" modelPosition="c" textColor="#000000" visible="true" width="4.0" x="1.0" y="13.0"/>
          <y:Shape type="rectangle"/>
        </y:ShapeNode>
      </data>
    </node>
    <node id="n75">
      <data key="d4"/>
      <data key="d6">
        <y:ShapeNode>
          <y:Geometry height="140.0" width="180.0" x="14775.694383976803" y="1240.5060772080747"/>
          <y:Fill color="#FFFF99" transparent="false"/>
          <y:BorderStyle color="#FF00FF" type="line" width="3.0"/>
          <y:NodeLabel alignment="center" autoSizePolicy="content" fontFamily="Arial Black" fontSize="13" fontStyle="plain" hasBackgroundColor="false" hasLineColor="false" height="132.32421875" modelName="internal" modelPosition="c" textColor="#000000" visible="true" width="166.55078125" x="6.724609375" y="3.837890625">&lt;3&gt;HA1 [Gy][Pa]:
&lt;3&gt;HA2 [Gy][Pa]:
SA:SA Receptor:
&lt;4&gt;NA[Gy]:&lt;4&gt;M2[Gy]:
M1:NS2:NP:vRNA:
PB1:PB2:PA
(IAV membrane bound)</y:NodeLabel>
          <y:Shape type="roundrectangle"/>
        </y:ShapeNode>
      </data>
    </node>
    <node id="n76">
      <data key="d4"/>
      <data key="d6">
        <y:ShapeNode>
          <y:Geometry height="140.0" width="180.0" x="15195.001550136447" y="1849.623880157802"/>
          <y:Fill color="#FFFF99" transparent="false"/>
          <y:BorderStyle color="#FF00FF" type="line" width="3.0"/>
          <y:NodeLabel alignment="center" autoSizePolicy="content" fontFamily="Arial Black" fontSize="13" fontStyle="plain" hasBackgroundColor="false" hasLineColor="false" height="113.9921875" modelName="internal" modelPosition="c" textColor="#000000" visible="true" width="163.986328125" x="8.0068359375" y="13.00390625">&lt;3&gt;HA1 [Gy][Pa]:
&lt;3&gt;HA2 [Gy][Pa]:
&lt;4&gt;NA[Gy]:&lt;4&gt;M2[Gy]:
M1:NS2:NP:vRNA:
PB1:PB2:PA
(IAV)</y:NodeLabel>
          <y:Shape type="roundrectangle"/>
        </y:ShapeNode>
      </data>
    </node>
    <node id="n77">
      <data key="d4"/>
      <data key="d6">
        <y:ShapeNode>
          <y:Geometry height="140.0" width="180.0" x="14918.95018617039" y="1675.0082160244765"/>
          <y:Fill color="#FFFF99" transparent="false"/>
          <y:BorderStyle color="#FF00FF" type="line" width="3.0"/>
          <y:NodeLabel alignment="center" autoSizePolicy="content" fontFamily="Arial Black" fontSize="13" fontStyle="plain" hasBackgroundColor="false" hasLineColor="false" height="132.32421875" modelName="internal" modelPosition="c" textColor="#000000" visible="true" width="163.986328125" x="8.0068359375" y="3.837890625">&lt;3&gt;HA1 [Gy][Pa]:
&lt;3&gt;HA2 [Gy][Pa]:
SA:SA Receptor:
&lt;4&gt;NA[Gy]:&lt;4&gt;M2[Gy]:
M1:NS2:NP:vRNA:
PB1:PB2:PA
(IAV budding)</y:NodeLabel>
          <y:Shape type="roundrectangle"/>
        </y:ShapeNode>
      </data>
    </node>
    <node id="n78">
      <data key="d6">
        <y:ShapeNode>
          <y:Geometry height="100.0" width="220.0" x="14898.95018617039" y="1480.392551891151"/>
          <y:Fill color="#00FF00" transparent="false"/>
          <y:BorderStyle color="#000000" type="line" width="2.0"/>
          <y:NodeLabel alignment="center" autoSizePolicy="node_width" fontFamily="Arial Black" fontSize="18" fontStyle="plain" hasBackgroundColor="false" hasLineColor="false" height="54.765625" modelName="internal" modelPosition="c" textColor="#000000" visible="true" width="220.0" x="0.0" y="22.6171875">Membrane Fission
Virus Budding</y:NodeLabel>
          <y:Shape type="octagon"/>
        </y:ShapeNode>
      </data>
    </node>
    <node id="n79">
      <data key="d6">
        <y:ShapeNode>
          <y:Geometry height="30.0" width="6.0" x="15419.33336503954" y="1904.6238801578022"/>
          <y:Fill color="#000000" transparent="false"/>
          <y:BorderStyle color="#000000" type="line" width="1.0"/>
          <y:NodeLabel alignment="center" autoSizePolicy="content" borderDistance="0.0" fontFamily="Dialog" fontSize="13" fontStyle="plain" hasBackgroundColor="false" hasLineColor="false" hasText="false" height="4.0" modelName="internal" modelPosition="c" textColor="#000000" visible="true" width="4.0" x="1.0" y="13.0"/>
          <y:Shape type="rectangle"/>
        </y:ShapeNode>
      </data>
    </node>
    <node id="n80">
      <data key="d6">
        <y:ShapeNode>
          <y:Geometry height="20.0" width="20.0" x="14998.95018617039" y="1909.623880157802"/>
          <y:Fill color="#BFBFBF" transparent="false"/>
          <y:BorderStyle color="#000000" type="line" width="1.0"/>
          <y:NodeLabel alignment="center" autoSizePolicy="content" fontFamily="Arial Black" fontSize="13" fontStyle="plain" hasBackgroundColor="false" hasLineColor="false" height="22.33203125" modelName="internal" modelPosition="c" textColor="#000000" visible="true" width="24.2236328125" x="-2.11181640625" y="-1.166015625">AX</y:NodeLabel>
          <y:Shape type="ellipse"/>
        </y:ShapeNode>
      </data>
    </node>
    <node id="n81">
      <data key="d6">
        <y:ShapeNode>
          <y:Geometry height="30.0" width="6.0" x="12223.179693043352" y="-957.7971369149379"/>
          <y:Fill color="#000000" transparent="false"/>
          <y:BorderStyle color="#000000" type="line" width="1.0"/>
          <y:NodeLabel alignment="center" autoSizePolicy="content" borderDistance="0.0" fontFamily="Dialog" fontSize="13" fontStyle="plain" hasBackgroundColor="false" hasLineColor="false" hasText="false" height="4.0" modelName="internal" modelPosition="c" textColor="#000000" visible="true" width="4.0" x="1.0" y="13.0"/>
          <y:Shape type="rectangle"/>
        </y:ShapeNode>
      </data>
    </node>
    <node id="n82">
      <data key="d6">
        <y:ShapeNode>
          <y:Geometry height="20.0" width="20.0" x="3308.9241206602032" y="614.6571325025594"/>
          <y:Fill color="#99CCFF" transparent="false"/>
          <y:BorderStyle color="#000000" type="line" width="1.0"/>
          <y:NodeLabel alignment="center" autoSizePolicy="content" fontFamily="Arial Black" fontSize="13" fontStyle="plain" hasBackgroundColor="false" hasLineColor="false" height="22.33203125" modelName="internal" modelPosition="c" textColor="#000000" visible="true" width="22.05908203125" x="-1.029541015625" y="-1.166015625">TL</y:NodeLabel>
          <y:Shape type="ellipse"/>
        </y:ShapeNode>
      </data>
    </node>
    <node id="n83">
      <data key="d4"/>
      <data key="d6">
        <y:ShapeNode>
          <y:Geometry height="15.0" width="15.0" x="3665.6807611249037" y="1129.154690720717"/>
          <y:Fill color="#000000" color2="#000000" transparent="false"/>
          <y:BorderStyle color="#000000" type="line" width="1.0"/>
          <y:NodeLabel alignment="center" autoSizePolicy="content" fontFamily="Dialog" fontSize="12" fontStyle="plain" hasBackgroundColor="false" hasLineColor="false" hasText="false" height="4.0" modelName="internal" modelPosition="c" textColor="#000000" visible="true" width="4.0" x="5.5" y="5.5"/>
          <y:Shape type="diamond"/>
        </y:ShapeNode>
      </data>
    </node>
    <node id="n84">
      <data key="d4"/>
      <data key="d6">
        <y:ShapeNode>
          <y:Geometry height="10.0" width="10.0" x="3668.1807611249037" y="1106.654690720717"/>
          <y:Fill color="#FFFFFF" transparent="false"/>
          <y:BorderStyle color="#000000" type="line" width="1.0"/>
          <y:NodeLabel alignment="center" autoSizePolicy="content" fontFamily="Dialog" fontSize="13" fontStyle="plain" hasBackgroundColor="false" hasLineColor="false" hasText="false" height="4.0" modelName="internal" modelPosition="c" textColor="#000000" visible="true" width="4.0" x="3.0" y="3.0"/>
          <y:Shape type="ellipse"/>
        </y:ShapeNode>
      </data>
    </node>
    <node id="n85">
      <data key="d6">
        <y:ShapeNode>
          <y:Geometry height="20.0" width="140.0" x="3944.6565996015856" y="376.9044700190884"/>
          <y:Fill color="#C0C0C0" transparent="false"/>
          <y:BorderStyle color="#FF00FF" type="line" width="3.0"/>
          <y:NodeLabel alignment="center" autoSizePolicy="node_width" fontFamily="Arial" fontSize="13" fontStyle="plain" hasBackgroundColor="false" hasLineColor="false" height="18.5234375" modelName="internal" modelPosition="c" textColor="#000000" visible="true" width="140.0" x="0.0" y="0.73828125">NS2 mRNA[5'CAP]</y:NodeLabel>
          <y:Shape type="parallelogram"/>
        </y:ShapeNode>
      </data>
    </node>
    <node id="n86">
      <data key="d4"><![CDATA[http://www.ncbi.nlm.nih.gov/gene/3802042]]></data>
      <data key="d5"><![CDATA[PB1-F2 is encoded by an alternative open reading of PB1 and exhibits pro-apoptotic activity in host immune cells.]]></data>
      <data key="d6">
        <y:ShapeNode>
          <y:Geometry height="20.0" width="100.0" x="8856.868081030656" y="-648.2242693282483"/>
          <y:Fill color="#CCFFFF" transparent="false"/>
          <y:BorderStyle color="#FF00FF" type="line" width="3.0"/>
          <y:NodeLabel alignment="center" autoSizePolicy="content" fontFamily="Arial Black" fontSize="13" fontStyle="plain" hasBackgroundColor="false" hasLineColor="false" height="22.33203125" modelName="internal" modelPosition="c" textColor="#000000" visible="true" width="53.841796875" x="23.0791015625" y="-1.166015625">PB1-F2</y:NodeLabel>
          <y:Shape type="roundrectangle"/>
        </y:ShapeNode>
      </data>
    </node>
    <node id="n87">
      <data key="d6">
        <y:ShapeNode>
          <y:Geometry height="20.0" width="20.0" x="8896.868081030656" y="248.17874863513532"/>
          <y:Fill color="#F0FFFF" transparent="false"/>
          <y:BorderStyle color="#000000" type="line" width="1.0"/>
          <y:NodeLabel alignment="center" autoSizePolicy="node_width" fontFamily="Arial Black" fontSize="13" fontStyle="plain" hasBackgroundColor="false" hasLineColor="false" height="22.33203125" modelName="internal" modelPosition="c" textColor="#000000" visible="true" width="20.0" x="0.0" y="-1.166015625">P</y:NodeLabel>
          <y:Shape type="ellipse"/>
        </y:ShapeNode>
      </data>
    </node>
    <node id="n88">
      <data key="d4"><![CDATA[http://www.ncbi.nlm.nih.gov/gene/956529]]></data>
      <data key="d5"><![CDATA[Hemagglutinin  is a homotrimeric integral membrane glycoprotein.HA monomers are synthesized as precursors that are then glycosylated and cleaved into two smaller polypeptides: the HA1 and HA2 subunits.]]></data>
      <data key="d6">
        <y:ShapeNode>
          <y:Geometry height="20.0" width="100.0" x="8094.216753891853" y="-1229.6431673047396"/>
          <y:Fill color="#CCFFFF" transparent="false"/>
          <y:BorderStyle color="#FF00FF" type="line" width="3.0"/>
          <y:NodeLabel alignment="center" autoSizePolicy="content" fontFamily="Arial Black" fontSize="13" fontStyle="plain" hasBackgroundColor="false" hasLineColor="false" height="22.33203125" modelName="internal" modelPosition="c" textColor="#000000" visible="true" width="24.94091796875" x="37.529541015625" y="-1.166015625">HA</y:NodeLabel>
          <y:Shape type="roundrectangle"/>
        </y:ShapeNode>
      </data>
    </node>
    <node id="n89">
      <data key="d4"><![CDATA[http://www.ncbi.nlm.nih.gov/gene/956530]]></data>
      <data key="d5"><![CDATA[Neuraminidase is a glycosilated homotetrameric surface enzyme that cleaves the alpha-ketosidic linkage between a terminal sialic acid and a neighbouring D-galactose or D-galactoseamine residue of cell-surface glycoproteins or gangliosides, thus preventing virions aggregation on the cell surface.]]></data>
      <data key="d6">
        <y:ShapeNode>
          <y:Geometry height="20.0" width="100.0" x="8089.9072854785245" y="-1123.857494229781"/>
          <y:Fill color="#CCFFFF" transparent="false"/>
          <y:BorderStyle color="#FF00FF" type="line" width="3.0"/>
          <y:NodeLabel alignment="center" autoSizePolicy="content" fontFamily="Arial Black" fontSize="13" fontStyle="plain" hasBackgroundColor="false" hasLineColor="false" height="22.33203125" modelName="internal" modelPosition="c" textColor="#000000" visible="true" width="24.94091796875" x="37.529541015625" y="-1.166015625">NA</y:NodeLabel>
          <y:Shape type="roundrectangle"/>
        </y:ShapeNode>
      </data>
    </node>
    <node id="n90">
      <data key="d4"><![CDATA[http://www.ncbi.nlm.nih.gov/gene/956528]]></data>
      <data key="d5"><![CDATA[Matrix protein 2 is a single-spanning transmembrane protein that can act as a  channel pore.]]></data>
      <data key="d6">
        <y:ShapeNode>
          <y:Geometry height="20.0" width="100.0" x="8089.9072854785245" y="-1022.0740087095427"/>
          <y:Fill color="#CCFFFF" transparent="false"/>
          <y:BorderStyle color="#FF00FF" type="line" width="3.0"/>
          <y:NodeLabel alignment="center" autoSizePolicy="content" fontFamily="Arial Black" fontSize="13" fontStyle="plain" hasBackgroundColor="false" hasLineColor="false" height="22.33203125" modelName="internal" modelPosition="c" textColor="#000000" visible="true" width="24.94091796875" x="37.529541015625" y="-1.166015625">M2</y:NodeLabel>
          <y:Shape type="roundrectangle"/>
        </y:ShapeNode>
      </data>
    </node>
    <node id="n91">
      <data key="d6">
        <y:ShapeNode>
          <y:Geometry height="20.0" width="20.0" x="9514.403051748588" y="-1229.6431673047396"/>
          <y:Fill color="#00CCFF" transparent="false"/>
          <y:BorderStyle color="#000000" type="line" width="1.0"/>
          <y:NodeLabel alignment="center" autoSizePolicy="node_width" fontFamily="Arial Black" fontSize="13" fontStyle="plain" hasBackgroundColor="false" hasLineColor="false" height="22.33203125" modelName="internal" modelPosition="c" textColor="#000000" visible="true" width="20.0" x="0.0" y="-1.166015625">T</y:NodeLabel>
          <y:Shape type="ellipse"/>
        </y:ShapeNode>
      </data>
    </node>
    <node id="n92">
      <data key="d6">
        <y:ShapeNode>
          <y:Geometry height="20.0" width="20.0" x="9514.403051748595" y="-1123.857494229781"/>
          <y:Fill color="#00CCFF" transparent="false"/>
          <y:BorderStyle color="#000000" type="line" width="1.0"/>
          <y:NodeLabel alignment="center" autoSizePolicy="node_width" fontFamily="Arial Black" fontSize="13" fontStyle="plain" hasBackgroundColor="false" hasLineColor="false" height="22.33203125" modelName="internal" modelPosition="c" textColor="#000000" visible="true" width="20.0" x="0.0" y="-1.166015625">T</y:NodeLabel>
          <y:Shape type="ellipse"/>
        </y:ShapeNode>
      </data>
    </node>
    <node id="n93">
      <data key="d6">
        <y:ShapeNode>
          <y:Geometry height="20.0" width="20.0" x="9514.403051748595" y="-1022.0740087095425"/>
          <y:Fill color="#00CCFF" transparent="false"/>
          <y:BorderStyle color="#000000" type="line" width="1.0"/>
          <y:NodeLabel alignment="center" autoSizePolicy="node_width" fontFamily="Arial Black" fontSize="13" fontStyle="plain" hasBackgroundColor="false" hasLineColor="false" height="22.33203125" modelName="internal" modelPosition="c" textColor="#000000" visible="true" width="20.0" x="0.0" y="-1.166015625">T</y:NodeLabel>
          <y:Shape type="ellipse"/>
        </y:ShapeNode>
      </data>
    </node>
    <node id="n94">
      <data key="d4"><![CDATA[http://www.ncbi.nlm.nih.gov/gene/3802042]]></data>
      <data key="d5"><![CDATA[PB1-F2 is encoded by an alternative open reading of PB1 and exhibits pro-apoptotic activity in host immune cells.]]></data>
      <data key="d6">
        <y:ShapeNode>
          <y:Geometry height="20.0" width="100.0" x="9446.954940077905" y="248.17874863513532"/>
          <y:Fill color="#CCFFFF" transparent="false"/>
          <y:BorderStyle color="#FF00FF" type="line" width="3.0"/>
          <y:NodeLabel alignment="center" autoSizePolicy="content" fontFamily="Arial Black" fontSize="13" fontStyle="plain" hasBackgroundColor="false" hasLineColor="false" height="22.33203125" modelName="internal" modelPosition="c" textColor="#000000" visible="true" width="77.68359375" x="11.158203125" y="-1.166015625">PB1-F2 [P]</y:NodeLabel>
          <y:Shape type="roundrectangle"/>
        </y:ShapeNode>
      </data>
    </node>
    <node id="n95">
      <data key="d6">
        <y:ShapeNode>
          <y:Geometry height="20.0" width="20.0" x="9079.97084839395" y="2205.5106283642854"/>
          <y:Fill color="#00CCFF" transparent="false"/>
          <y:BorderStyle color="#000000" type="line" width="1.0"/>
          <y:NodeLabel alignment="center" autoSizePolicy="node_width" fontFamily="Arial Black" fontSize="13" fontStyle="plain" hasBackgroundColor="false" hasLineColor="false" height="22.33203125" modelName="internal" modelPosition="c" textColor="#000000" visible="true" width="20.0" x="0.0" y="-1.166015625">T</y:NodeLabel>
          <y:Shape type="ellipse"/>
        </y:ShapeNode>
      </data>
    </node>
    <node id="n96">
      <data key="d6">
        <y:ShapeNode>
          <y:Geometry height="20.0" width="20.0" x="2426.314256750318" y="2205.3016389784348"/>
          <y:Fill color="#FFFF99" transparent="false"/>
          <y:BorderStyle color="#000000" type="line" width="1.0"/>
          <y:NodeLabel alignment="center" autoSizePolicy="node_width" fontFamily="Arial Black" fontSize="13" fontStyle="plain" hasBackgroundColor="false" hasLineColor="false" height="22.33203125" modelName="internal" modelPosition="c" textColor="#000000" visible="true" width="20.0" x="0.0" y="-1.166015625">B</y:NodeLabel>
          <y:Shape type="ellipse"/>
        </y:ShapeNode>
      </data>
    </node>
    <node id="n97">
      <data key="d4"/>
      <data key="d6">
        <y:ShapeNode>
          <y:Geometry height="10.0" width="10.0" x="2172.8206427418922" y="451.19149474127266"/>
          <y:Fill color="#FFFFFF" transparent="false"/>
          <y:BorderStyle color="#000000" type="line" width="1.0"/>
          <y:NodeLabel alignment="center" autoSizePolicy="content" fontFamily="Dialog" fontSize="13" fontStyle="plain" hasBackgroundColor="false" hasLineColor="false" hasText="false" height="4.0" modelName="internal" modelPosition="c" textColor="#000000" visible="true" width="4.0" x="3.0" y="3.0"/>
          <y:Shape type="ellipse"/>
        </y:ShapeNode>
      </data>
    </node>
    <node id="n98">
      <data key="d4"><![CDATA[http://www.ncbi.nlm.nih.gov/gene/956527]]></data>
      <data key="d5"><![CDATA[Matrix protein 1 is an RNA-binding protein that forms the viral coat. Residues 101-105: nuclear localization signal (NLS).  Residues 59-68:leucine-rich, LMB-insensitive nuclear export signal (NES).]]></data>
      <data key="d6">
        <y:ShapeNode>
          <y:Geometry height="20.0" width="100.0" x="8095.367263611506" y="1287.2410213513276"/>
          <y:Fill color="#CCFFFF" transparent="false"/>
          <y:BorderStyle color="#FF00FF" type="line" width="3.0"/>
          <y:NodeLabel alignment="center" autoSizePolicy="content" fontFamily="Arial Black" fontSize="13" fontStyle="plain" hasBackgroundColor="false" hasLineColor="false" height="22.33203125" modelName="internal" modelPosition="c" textColor="#000000" visible="true" width="24.94091796875" x="37.529541015625" y="-1.166015625">M1</y:NodeLabel>
          <y:Shape type="roundrectangle"/>
        </y:ShapeNode>
      </data>
    </node>
    <node id="n99">
      <data key="d4"><![CDATA[http://www.ncbi.nlm.nih.gov/gene/956532]]></data>
      <data key="d5"><![CDATA[Non-structural protein 2 is an alternative splicing variant of the NS1 mRNA. Binds to M1
at its carboxyl-terminal and has a nuclear export signal (NES, residues 12-21) to allow for vRNA nuclear export.]]></data>
      <data key="d6">
        <y:ShapeNode>
          <y:Geometry height="20.0" width="100.0" x="8550.482950153846" y="1142.8685253276153"/>
          <y:Fill color="#CCFFFF" transparent="false"/>
          <y:BorderStyle color="#FF00FF" type="line" width="3.0"/>
          <y:NodeLabel alignment="center" autoSizePolicy="content" fontFamily="Arial Black" fontSize="13" fontStyle="plain" hasBackgroundColor="false" hasLineColor="false" height="22.33203125" modelName="internal" modelPosition="c" textColor="#000000" visible="true" width="32.88818359375" x="33.555908203125" y="-1.166015625">NS2</y:NodeLabel>
          <y:Shape type="roundrectangle"/>
        </y:ShapeNode>
      </data>
    </node>
    <node id="n100">
      <data key="d6">
        <y:ShapeNode>
          <y:Geometry height="20.0" width="20.0" x="8134.216753891853" y="-168.6529985200425"/>
          <y:Fill color="#00CCFF" transparent="false"/>
          <y:BorderStyle color="#000000" type="line" width="1.0"/>
          <y:NodeLabel alignment="center" autoSizePolicy="node_width" fontFamily="Arial Black" fontSize="13" fontStyle="plain" hasBackgroundColor="false" hasLineColor="false" height="22.33203125" modelName="internal" modelPosition="c" textColor="#000000" visible="true" width="20.0" x="0.0" y="-1.166015625">T</y:NodeLabel>
          <y:Shape type="ellipse"/>
        </y:ShapeNode>
      </data>
    </node>
    <node id="n101">
      <data key="d4"><![CDATA[http://www.ncbi.nlm.nih.gov/gene/956531]]></data>
      <data key="d5"><![CDATA[Nucleocapsid Protein the major component of vRNPs, has at least two amino acid sequences that 
serve as nuclear localization signals (NLSs): an unconventional NLS (residues 3 to 13; NLS1) and a 
bipartite NLS (residues 198 to 216; NLS2).
]]></data>
      <data key="d6">
        <y:ShapeNode>
          <y:Geometry height="20.0" width="100.0" x="5823.87469201255" y="1802.2604659994204"/>
          <y:Fill color="#CCFFFF" transparent="false"/>
          <y:BorderStyle color="#FF00FF" type="line" width="3.0"/>
          <y:NodeLabel alignment="center" autoSizePolicy="content" fontFamily="Arial Black" fontSize="13" fontStyle="plain" hasBackgroundColor="false" hasLineColor="false" height="22.33203125" modelName="internal" modelPosition="c" textColor="#000000" visible="true" width="24.21728515625" x="37.891357421875" y="-1.166015625">NP</y:NodeLabel>
          <y:Shape type="roundrectangle"/>
        </y:ShapeNode>
      </data>
    </node>
    <node id="n102">
      <data key="d6">
        <y:ShapeNode>
          <y:Geometry height="20.0" width="20.0" x="8590.482950153846" y="-168.6529985200425"/>
          <y:Fill color="#00CCFF" transparent="false"/>
          <y:BorderStyle color="#000000" type="line" width="1.0"/>
          <y:NodeLabel alignment="center" autoSizePolicy="node_width" fontFamily="Arial Black" fontSize="13" fontStyle="plain" hasBackgroundColor="false" hasLineColor="false" height="22.33203125" modelName="internal" modelPosition="c" textColor="#000000" visible="true" width="20.0" x="0.0" y="-1.166015625">T</y:NodeLabel>
          <y:Shape type="ellipse"/>
        </y:ShapeNode>
      </data>
    </node>
    <node id="n103">
      <data key="d6">
        <y:ShapeNode>
          <y:Geometry height="20.0" width="20.0" x="5863.87469201255" y="-168.6529985200425"/>
          <y:Fill color="#00CCFF" transparent="false"/>
          <y:BorderStyle color="#000000" type="line" width="1.0"/>
          <y:NodeLabel alignment="center" autoSizePolicy="node_width" fontFamily="Arial Black" fontSize="13" fontStyle="plain" hasBackgroundColor="false" hasLineColor="false" height="22.33203125" modelName="internal" modelPosition="c" textColor="#000000" visible="true" width="20.0" x="0.0" y="-1.166015625">T</y:NodeLabel>
          <y:Shape type="ellipse"/>
        </y:ShapeNode>
      </data>
    </node>
    <node id="n104">
      <data key="d4"><![CDATA[http://www.ncbi.nlm.nih.gov/gene/956536]]></data>
      <data key="d5"><![CDATA[Basic Polymerase protein 2 has a carboxyl terminal cap-binding site and endonuclease activity which allows it to use cellular cap-structures to provide primers for the viral transcription (cap-snatching).]]></data>
      <data key="d6">
        <y:ShapeNode>
          <y:Geometry height="20.0" width="100.0" x="5736.002734546559" y="-710.7202708167474"/>
          <y:Fill color="#CCFFFF" transparent="false"/>
          <y:BorderStyle color="#FF00FF" type="line" width="3.0"/>
          <y:NodeLabel alignment="center" autoSizePolicy="content" fontFamily="Arial Black" fontSize="13" fontStyle="plain" hasBackgroundColor="false" hasLineColor="false" height="22.33203125" modelName="internal" modelPosition="c" textColor="#000000" visible="true" width="32.1708984375" x="33.91455078125" y="-1.166015625">PB2</y:NodeLabel>
          <y:Shape type="roundrectangle"/>
        </y:ShapeNode>
      </data>
    </node>
    <node id="n105">
      <data key="d4"><![CDATA[http://www.ncbi.nlm.nih.gov/gene/956534]]></data>
      <data key="d5"><![CDATA[Basic Polymerase protein 1 PB1 contains  4 conserved amino acid motifs of RNA-dependent RNA polymerases and  represents
the functional protein for RNA polymerization.]]></data>
      <data key="d6">
        <y:ShapeNode>
          <y:Geometry height="20.0" width="100.0" x="5736.002734546559" y="-606.935691519149"/>
          <y:Fill color="#CCFFFF" transparent="false"/>
          <y:BorderStyle color="#FF00FF" type="line" width="3.0"/>
          <y:NodeLabel alignment="center" autoSizePolicy="content" fontFamily="Arial Black" fontSize="13" fontStyle="plain" hasBackgroundColor="false" hasLineColor="false" height="22.33203125" modelName="internal" modelPosition="c" textColor="#000000" visible="true" width="32.1708984375" x="33.91455078125" y="-1.166015625">PB1</y:NodeLabel>
          <y:Shape type="roundrectangle"/>
        </y:ShapeNode>
      </data>
    </node>
    <node id="n106">
      <data key="d4"><![CDATA[http://www.ncbi.nlm.nih.gov/gene/956535]]></data>
      <data key="d5"><![CDATA[Acidic polymerase, acts as helicase.]]></data>
      <data key="d6">
        <y:ShapeNode>
          <y:Geometry height="20.0" width="100.0" x="5736.002734546559" y="-503.1511122215506"/>
          <y:Fill color="#CCFFFF" transparent="false"/>
          <y:BorderStyle color="#FF00FF" type="line" width="3.0"/>
          <y:NodeLabel alignment="center" autoSizePolicy="content" fontFamily="Arial Black" fontSize="13" fontStyle="plain" hasBackgroundColor="false" hasLineColor="false" height="22.33203125" modelName="internal" modelPosition="c" textColor="#000000" visible="true" width="23.5" x="38.25" y="-1.166015625">PA</y:NodeLabel>
          <y:Shape type="roundrectangle"/>
        </y:ShapeNode>
      </data>
    </node>
    <node id="n107">
      <data key="d4"><![CDATA[http://www.ncbi.nlm.nih.gov/gene/956531]]></data>
      <data key="d5"><![CDATA[Nucleocapsid Protein the major component of vRNPs, has at least two amino acid sequences that serve as nuclear localization signals (NLSs): an unconventional NLS (residues 3 to 13; NLS1) and a bipartite NLS (residues 198 to 216; NLS2).]]></data>
      <data key="d6">
        <y:ShapeNode>
          <y:Geometry height="20.0" width="100.0" x="5736.002734546559" y="-399.36653292395215"/>
          <y:Fill color="#CCFFFF" transparent="false"/>
          <y:BorderStyle color="#FF00FF" type="line" width="3.0"/>
          <y:NodeLabel alignment="center" autoSizePolicy="content" fontFamily="Arial Black" fontSize="13" fontStyle="plain" hasBackgroundColor="false" hasLineColor="false" height="22.33203125" modelName="internal" modelPosition="c" textColor="#000000" visible="true" width="24.21728515625" x="37.891357421875" y="-1.166015625">NP</y:NodeLabel>
          <y:Shape type="roundrectangle"/>
        </y:ShapeNode>
      </data>
    </node>
    <node id="n108">
      <data key="d4"><![CDATA[http://www.ncbi.nlm.nih.gov/gene/956532]]></data>
      <data key="d5"><![CDATA[Non-structural protein 2 is an alternative splicing variant of the NS1 mRNA. Binds to M1
at its carboxyl-terminal and has a nuclear export signal (NES, residues 12-21) to allow for vRNA nuclear export.]]></data>
      <data key="d6">
        <y:ShapeNode>
          <y:Geometry height="20.0" width="100.0" x="8089.9072854785245" y="-918.9144294119443"/>
          <y:Fill color="#CCFFFF" transparent="false"/>
          <y:BorderStyle color="#FF00FF" type="line" width="3.0"/>
          <y:NodeLabel alignment="center" autoSizePolicy="content" fontFamily="Arial Black" fontSize="13" fontStyle="plain" hasBackgroundColor="false" hasLineColor="false" height="22.33203125" modelName="internal" modelPosition="c" textColor="#000000" visible="true" width="32.88818359375" x="33.555908203125" y="-1.166015625">NS2</y:NodeLabel>
          <y:Shape type="roundrectangle"/>
        </y:ShapeNode>
      </data>
    </node>
    <node id="n109">
      <data key="d4"><![CDATA[http://www.ncbi.nlm.nih.gov/gene/956527]]></data>
      <data key="d5"><![CDATA[Matrix protein 1 is an RNA-binding protein that forms the viral coat. Residues 101-105: nuclear localization signal (NLS).  Residues 59-68:leucine-rich, LMB-insensitive nuclear export signal (NES).]]></data>
      <data key="d6">
        <y:ShapeNode>
          <y:Geometry height="20.0" width="100.0" x="8094.216753891853" y="-814.5048501143459"/>
          <y:Fill color="#CCFFFF" transparent="false"/>
          <y:BorderStyle color="#FF00FF" type="line" width="3.0"/>
          <y:NodeLabel alignment="center" autoSizePolicy="content" fontFamily="Arial Black" fontSize="13" fontStyle="plain" hasBackgroundColor="false" hasLineColor="false" height="22.33203125" modelName="internal" modelPosition="c" textColor="#000000" visible="true" width="24.94091796875" x="37.529541015625" y="-1.166015625">M1</y:NodeLabel>
          <y:Shape type="roundrectangle"/>
        </y:ShapeNode>
      </data>
    </node>
    <node id="n110">
      <data key="d4"/>
      <data key="d6">
        <y:ShapeNode>
          <y:Geometry height="15.0" width="15.0" x="5879.003168558407" y="-708.2202708167474"/>
          <y:Fill color="#000000" color2="#000000" transparent="false"/>
          <y:BorderStyle color="#000000" type="line" width="1.0"/>
          <y:NodeLabel alignment="center" autoSizePolicy="content" fontFamily="Dialog" fontSize="12" fontStyle="plain" hasBackgroundColor="false" hasLineColor="false" hasText="false" height="4.0" modelName="internal" modelPosition="c" textColor="#000000" visible="true" width="4.0" x="5.5" y="5.5"/>
          <y:Shape type="diamond"/>
        </y:ShapeNode>
      </data>
    </node>
    <node id="n111">
      <data key="d4"/>
      <data key="d6">
        <y:ShapeNode>
          <y:Geometry height="10.0" width="10.0" x="5906.503168558407" y="-705.7202708167474"/>
          <y:Fill color="#FFFFFF" transparent="false"/>
          <y:BorderStyle color="#000000" type="line" width="1.0"/>
          <y:NodeLabel alignment="center" autoSizePolicy="content" fontFamily="Dialog" fontSize="13" fontStyle="plain" hasBackgroundColor="false" hasLineColor="false" hasText="false" height="4.0" modelName="internal" modelPosition="c" textColor="#000000" visible="true" width="4.0" x="3.0" y="3.0"/>
          <y:Shape type="ellipse"/>
        </y:ShapeNode>
      </data>
    </node>
    <node id="n112">
      <data key="d4"/>
      <data key="d6">
        <y:ShapeNode>
          <y:Geometry height="10.0" width="10.0" x="5881.503168558407" y="-730.7202708167474"/>
          <y:Fill color="#FFFFFF" transparent="false"/>
          <y:BorderStyle color="#000000" type="line" width="1.0"/>
          <y:NodeLabel alignment="center" autoSizePolicy="content" fontFamily="Dialog" fontSize="13" fontStyle="plain" hasBackgroundColor="false" hasLineColor="false" hasText="false" height="4.0" modelName="internal" modelPosition="c" textColor="#000000" visible="true" width="4.0" x="3.0" y="3.0"/>
          <y:Shape type="ellipse"/>
        </y:ShapeNode>
      </data>
    </node>
    <node id="n113">
      <data key="d4"/>
      <data key="d6">
        <y:ShapeNode>
          <y:Geometry height="10.0" width="10.0" x="6767.769020866442" y="-1224.6431673047396"/>
          <y:Fill color="#FFFFFF" transparent="false"/>
          <y:BorderStyle color="#000000" type="line" width="1.0"/>
          <y:NodeLabel alignment="center" autoSizePolicy="content" fontFamily="Dialog" fontSize="13" fontStyle="plain" hasBackgroundColor="false" hasLineColor="false" hasText="false" height="4.0" modelName="internal" modelPosition="c" textColor="#000000" visible="true" width="4.0" x="3.0" y="3.0"/>
          <y:Shape type="ellipse"/>
        </y:ShapeNode>
      </data>
    </node>
    <node id="n114">
      <data key="d6">
        <y:ShapeNode>
          <y:Geometry height="30.0" width="6.0" x="6716.330498204162" y="-1234.6431673047396"/>
          <y:Fill color="#000000" transparent="false"/>
          <y:BorderStyle color="#000000" type="line" width="1.0"/>
          <y:NodeLabel alignment="center" autoSizePolicy="content" borderDistance="0.0" fontFamily="Dialog" fontSize="13" fontStyle="plain" hasBackgroundColor="false" hasLineColor="false" hasText="false" height="4.0" modelName="internal" modelPosition="c" textColor="#000000" visible="true" width="4.0" x="1.0" y="13.0"/>
          <y:Shape type="rectangle"/>
        </y:ShapeNode>
      </data>
    </node>
    <node id="n115">
      <data key="d4"/>
      <data key="d6">
        <y:ShapeNode>
          <y:Geometry height="10.0" width="10.0" x="6660.891975541882" y="-1224.6431673047396"/>
          <y:Fill color="#FFFFFF" transparent="false"/>
          <y:BorderStyle color="#000000" type="line" width="1.0"/>
          <y:NodeLabel alignment="center" autoSizePolicy="content" fontFamily="Dialog" fontSize="13" fontStyle="plain" hasBackgroundColor="false" hasLineColor="false" hasText="false" height="4.0" modelName="internal" modelPosition="c" textColor="#000000" visible="true" width="4.0" x="3.0" y="3.0"/>
          <y:Shape type="ellipse"/>
        </y:ShapeNode>
      </data>
    </node>
    <node id="n116">
      <data key="d6">
        <y:ShapeNode>
          <y:Geometry height="30.0" width="6.0" x="6609.453452879602" y="-1234.6431673047396"/>
          <y:Fill color="#000000" transparent="false"/>
          <y:BorderStyle color="#000000" type="line" width="1.0"/>
          <y:NodeLabel alignment="center" autoSizePolicy="content" borderDistance="0.0" fontFamily="Dialog" fontSize="13" fontStyle="plain" hasBackgroundColor="false" hasLineColor="false" hasText="false" height="4.0" modelName="internal" modelPosition="c" textColor="#000000" visible="true" width="4.0" x="1.0" y="13.0"/>
          <y:Shape type="rectangle"/>
        </y:ShapeNode>
      </data>
    </node>
    <node id="n117">
      <data key="d4"/>
      <data key="d6">
        <y:ShapeNode>
          <y:Geometry height="10.0" width="10.0" x="6874.646066191001" y="-1224.6431673047396"/>
          <y:Fill color="#FFFFFF" transparent="false"/>
          <y:BorderStyle color="#000000" type="line" width="1.0"/>
          <y:NodeLabel alignment="center" autoSizePolicy="content" fontFamily="Dialog" fontSize="13" fontStyle="plain" hasBackgroundColor="false" hasLineColor="false" hasText="false" height="4.0" modelName="internal" modelPosition="c" textColor="#000000" visible="true" width="4.0" x="3.0" y="3.0"/>
          <y:Shape type="ellipse"/>
        </y:ShapeNode>
      </data>
    </node>
    <node id="n118">
      <data key="d6">
        <y:ShapeNode>
          <y:Geometry height="30.0" width="6.0" x="6823.2075435287215" y="-1234.6431673047396"/>
          <y:Fill color="#000000" transparent="false"/>
          <y:BorderStyle color="#000000" type="line" width="1.0"/>
          <y:NodeLabel alignment="center" autoSizePolicy="content" borderDistance="0.0" fontFamily="Dialog" fontSize="13" fontStyle="plain" hasBackgroundColor="false" hasLineColor="false" hasText="false" height="4.0" modelName="internal" modelPosition="c" textColor="#000000" visible="true" width="4.0" x="1.0" y="13.0"/>
          <y:Shape type="rectangle"/>
        </y:ShapeNode>
      </data>
    </node>
    <node id="n119">
      <data key="d4"/>
      <data key="d6">
        <y:ShapeNode>
          <y:Geometry height="10.0" width="10.0" x="7088.400156840121" y="-1224.6431673047396"/>
          <y:Fill color="#FFFFFF" transparent="false"/>
          <y:BorderStyle color="#000000" type="line" width="1.0"/>
          <y:NodeLabel alignment="center" autoSizePolicy="content" fontFamily="Dialog" fontSize="13" fontStyle="plain" hasBackgroundColor="false" hasLineColor="false" hasText="false" height="4.0" modelName="internal" modelPosition="c" textColor="#000000" visible="true" width="4.0" x="3.0" y="3.0"/>
          <y:Shape type="ellipse"/>
        </y:ShapeNode>
      </data>
    </node>
    <node id="n120">
      <data key="d6">
        <y:ShapeNode>
          <y:Geometry height="30.0" width="6.0" x="7036.961634177841" y="-1234.6431673047396"/>
          <y:Fill color="#000000" transparent="false"/>
          <y:BorderStyle color="#000000" type="line" width="1.0"/>
          <y:NodeLabel alignment="center" autoSizePolicy="content" borderDistance="0.0" fontFamily="Dialog" fontSize="13" fontStyle="plain" hasBackgroundColor="false" hasLineColor="false" hasText="false" height="4.0" modelName="internal" modelPosition="c" textColor="#000000" visible="true" width="4.0" x="1.0" y="13.0"/>
          <y:Shape type="rectangle"/>
        </y:ShapeNode>
      </data>
    </node>
    <node id="n121">
      <data key="d4"/>
      <data key="d6">
        <y:ShapeNode>
          <y:Geometry height="10.0" width="10.0" x="6981.523111515561" y="-1224.6431673047396"/>
          <y:Fill color="#FFFFFF" transparent="false"/>
          <y:BorderStyle color="#000000" type="line" width="1.0"/>
          <y:NodeLabel alignment="center" autoSizePolicy="content" fontFamily="Dialog" fontSize="13" fontStyle="plain" hasBackgroundColor="false" hasLineColor="false" hasText="false" height="4.0" modelName="internal" modelPosition="c" textColor="#000000" visible="true" width="4.0" x="3.0" y="3.0"/>
          <y:Shape type="ellipse"/>
        </y:ShapeNode>
      </data>
    </node>
    <node id="n122">
      <data key="d6">
        <y:ShapeNode>
          <y:Geometry height="30.0" width="6.0" x="6930.084588853281" y="-1234.6431673047396"/>
          <y:Fill color="#000000" transparent="false"/>
          <y:BorderStyle color="#000000" type="line" width="1.0"/>
          <y:NodeLabel alignment="center" autoSizePolicy="content" borderDistance="0.0" fontFamily="Dialog" fontSize="13" fontStyle="plain" hasBackgroundColor="false" hasLineColor="false" hasText="false" height="4.0" modelName="internal" modelPosition="c" textColor="#000000" visible="true" width="4.0" x="1.0" y="13.0"/>
          <y:Shape type="rectangle"/>
        </y:ShapeNode>
      </data>
    </node>
    <node id="n123">
      <data key="d4"/>
      <data key="d6">
        <y:ShapeNode>
          <y:Geometry height="10.0" width="10.0" x="7195.277202164681" y="-1224.6431673047396"/>
          <y:Fill color="#FFFFFF" transparent="false"/>
          <y:BorderStyle color="#000000" type="line" width="1.0"/>
          <y:NodeLabel alignment="center" autoSizePolicy="content" fontFamily="Dialog" fontSize="13" fontStyle="plain" hasBackgroundColor="false" hasLineColor="false" hasText="false" height="4.0" modelName="internal" modelPosition="c" textColor="#000000" visible="true" width="4.0" x="3.0" y="3.0"/>
          <y:Shape type="ellipse"/>
        </y:ShapeNode>
      </data>
    </node>
    <node id="n124">
      <data key="d6">
        <y:ShapeNode>
          <y:Geometry height="30.0" width="6.0" x="7143.838679502401" y="-1234.6431673047396"/>
          <y:Fill color="#000000" transparent="false"/>
          <y:BorderStyle color="#000000" type="line" width="1.0"/>
          <y:NodeLabel alignment="center" autoSizePolicy="content" borderDistance="0.0" fontFamily="Dialog" fontSize="13" fontStyle="plain" hasBackgroundColor="false" hasLineColor="false" hasText="false" height="4.0" modelName="internal" modelPosition="c" textColor="#000000" visible="true" width="4.0" x="1.0" y="13.0"/>
          <y:Shape type="rectangle"/>
        </y:ShapeNode>
      </data>
    </node>
    <node id="n125">
      <data key="d6">
        <y:ShapeNode>
          <y:Geometry height="30.0" width="6.0" x="7357.59277015152" y="-1234.6431673047396"/>
          <y:Fill color="#000000" transparent="false"/>
          <y:BorderStyle color="#000000" type="line" width="1.0"/>
          <y:NodeLabel alignment="center" autoSizePolicy="content" borderDistance="0.0" fontFamily="Dialog" fontSize="13" fontStyle="plain" hasBackgroundColor="false" hasLineColor="false" hasText="false" height="4.0" modelName="internal" modelPosition="c" textColor="#000000" visible="true" width="4.0" x="1.0" y="13.0"/>
          <y:Shape type="rectangle"/>
        </y:ShapeNode>
      </data>
    </node>
    <node id="n126">
      <data key="d4"/>
      <data key="d6">
        <y:ShapeNode>
          <y:Geometry height="10.0" width="10.0" x="7622.7853834629195" y="-1224.6431673047396"/>
          <y:Fill color="#FFFFFF" transparent="false"/>
          <y:BorderStyle color="#000000" type="line" width="1.0"/>
          <y:NodeLabel alignment="center" autoSizePolicy="content" fontFamily="Dialog" fontSize="13" fontStyle="plain" hasBackgroundColor="false" hasLineColor="false" hasText="false" height="4.0" modelName="internal" modelPosition="c" textColor="#000000" visible="true" width="4.0" x="3.0" y="3.0"/>
          <y:Shape type="ellipse"/>
        </y:ShapeNode>
      </data>
    </node>
    <node id="n127">
      <data key="d6">
        <y:ShapeNode>
          <y:Geometry height="30.0" width="6.0" x="7571.34686080064" y="-1234.6431673047396"/>
          <y:Fill color="#000000" transparent="false"/>
          <y:BorderStyle color="#000000" type="line" width="1.0"/>
          <y:NodeLabel alignment="center" autoSizePolicy="content" borderDistance="0.0" fontFamily="Dialog" fontSize="13" fontStyle="plain" hasBackgroundColor="false" hasLineColor="false" hasText="false" height="4.0" modelName="internal" modelPosition="c" textColor="#000000" visible="true" width="4.0" x="1.0" y="13.0"/>
          <y:Shape type="rectangle"/>
        </y:ShapeNode>
      </data>
    </node>
    <node id="n128">
      <data key="d4"/>
      <data key="d6">
        <y:ShapeNode>
          <y:Geometry height="10.0" width="10.0" x="7409.0312928138" y="-1224.6431673047396"/>
          <y:Fill color="#FFFFFF" transparent="false"/>
          <y:BorderStyle color="#000000" type="line" width="1.0"/>
          <y:NodeLabel alignment="center" autoSizePolicy="content" fontFamily="Dialog" fontSize="13" fontStyle="plain" hasBackgroundColor="false" hasLineColor="false" hasText="false" height="4.0" modelName="internal" modelPosition="c" textColor="#000000" visible="true" width="4.0" x="3.0" y="3.0"/>
          <y:Shape type="ellipse"/>
        </y:ShapeNode>
      </data>
    </node>
    <node id="n129">
      <data key="d4"/>
      <data key="d6">
        <y:ShapeNode>
          <y:Geometry height="10.0" width="10.0" x="7515.90833813836" y="-1224.6431673047396"/>
          <y:Fill color="#FFFFFF" transparent="false"/>
          <y:BorderStyle color="#000000" type="line" width="1.0"/>
          <y:NodeLabel alignment="center" autoSizePolicy="content" fontFamily="Dialog" fontSize="13" fontStyle="plain" hasBackgroundColor="false" hasLineColor="false" hasText="false" height="4.0" modelName="internal" modelPosition="c" textColor="#000000" visible="true" width="4.0" x="3.0" y="3.0"/>
          <y:Shape type="ellipse"/>
        </y:ShapeNode>
      </data>
    </node>
    <node id="n130">
      <data key="d6">
        <y:ShapeNode>
          <y:Geometry height="30.0" width="6.0" x="7464.46981547608" y="-1234.6431673047396"/>
          <y:Fill color="#000000" transparent="false"/>
          <y:BorderStyle color="#000000" type="line" width="1.0"/>
          <y:NodeLabel alignment="center" autoSizePolicy="content" borderDistance="0.0" fontFamily="Dialog" fontSize="13" fontStyle="plain" hasBackgroundColor="false" hasLineColor="false" hasText="false" height="4.0" modelName="internal" modelPosition="c" textColor="#000000" visible="true" width="4.0" x="1.0" y="13.0"/>
          <y:Shape type="rectangle"/>
        </y:ShapeNode>
      </data>
    </node>
    <node id="n131">
      <data key="d4"/>
      <data key="d6">
        <y:ShapeNode>
          <y:Geometry height="10.0" width="10.0" x="7302.15424748924" y="-1224.6431673047396"/>
          <y:Fill color="#FFFFFF" transparent="false"/>
          <y:BorderStyle color="#000000" type="line" width="1.0"/>
          <y:NodeLabel alignment="center" autoSizePolicy="content" fontFamily="Dialog" fontSize="13" fontStyle="plain" hasBackgroundColor="false" hasLineColor="false" hasText="false" height="4.0" modelName="internal" modelPosition="c" textColor="#000000" visible="true" width="4.0" x="3.0" y="3.0"/>
          <y:Shape type="ellipse"/>
        </y:ShapeNode>
      </data>
    </node>
    <node id="n132">
      <data key="d6">
        <y:ShapeNode>
          <y:Geometry height="30.0" width="6.0" x="7250.7157248269605" y="-1234.6431673047396"/>
          <y:Fill color="#000000" transparent="false"/>
          <y:BorderStyle color="#000000" type="line" width="1.0"/>
          <y:NodeLabel alignment="center" autoSizePolicy="content" borderDistance="0.0" fontFamily="Dialog" fontSize="13" fontStyle="plain" hasBackgroundColor="false" hasLineColor="false" hasText="false" height="4.0" modelName="internal" modelPosition="c" textColor="#000000" visible="true" width="4.0" x="1.0" y="13.0"/>
          <y:Shape type="rectangle"/>
        </y:ShapeNode>
      </data>
    </node>
    <node id="n133">
      <data key="d6">
        <y:ShapeNode>
          <y:Geometry height="20.0" width="140.0" x="3505.729979628583" y="614.6768711612743"/>
          <y:Fill color="#C0C0C0" transparent="false"/>
          <y:BorderStyle color="#FF00FF" type="line" width="3.0"/>
          <y:NodeLabel alignment="center" autoSizePolicy="node_width" fontFamily="Arial" fontSize="13" fontStyle="plain" hasBackgroundColor="false" hasLineColor="false" height="18.5234375" modelName="internal" modelPosition="c" textColor="#000000" visible="true" width="140.0" x="0.0" y="0.73828125">M1 mRNA[5'CAP]</y:NodeLabel>
          <y:Shape type="parallelogram"/>
        </y:ShapeNode>
      </data>
    </node>
    <node id="n134">
      <data key="d6">
        <y:ShapeNode>
          <y:Geometry height="20.0" width="140.0" x="3505.729979628583" y="1126.654690720717"/>
          <y:Fill color="#C0C0C0" transparent="false"/>
          <y:BorderStyle color="#FF00FF" type="line" width="3.0"/>
          <y:NodeLabel alignment="center" autoSizePolicy="node_width" fontFamily="Arial" fontSize="13" fontStyle="plain" hasBackgroundColor="false" hasLineColor="false" height="18.5234375" modelName="internal" modelPosition="c" textColor="#000000" visible="true" width="140.0" x="0.0" y="0.73828125">NS1 mRNA[5'CAP]</y:NodeLabel>
          <y:Shape type="parallelogram"/>
        </y:ShapeNode>
      </data>
    </node>
    <node id="n135">
      <data key="d6">
        <y:ShapeNode>
          <y:Geometry height="20.0" width="140.0" x="3505.729979628583" y="409.8857433374975"/>
          <y:Fill color="#C0C0C0" transparent="false"/>
          <y:BorderStyle color="#FF00FF" type="line" width="3.0"/>
          <y:NodeLabel alignment="center" autoSizePolicy="node_width" fontFamily="Arial" fontSize="13" fontStyle="plain" hasBackgroundColor="false" hasLineColor="false" height="18.5234375" modelName="internal" modelPosition="c" textColor="#000000" visible="true" width="140.0" x="0.0" y="0.73828125">HA mRNA[5'CAP]</y:NodeLabel>
          <y:Shape type="parallelogram"/>
        </y:ShapeNode>
      </data>
    </node>
    <node id="n136">
      <data key="d6">
        <y:ShapeNode>
          <y:Geometry height="20.0" width="140.0" x="3505.729979628583" y="512.2813072493858"/>
          <y:Fill color="#C0C0C0" transparent="false"/>
          <y:BorderStyle color="#FF00FF" type="line" width="3.0"/>
          <y:NodeLabel alignment="center" autoSizePolicy="node_width" fontFamily="Arial" fontSize="13" fontStyle="plain" hasBackgroundColor="false" hasLineColor="false" height="18.5234375" modelName="internal" modelPosition="c" textColor="#000000" visible="true" width="140.0" x="0.0" y="0.73828125">NA mRNA[5'CAP]</y:NodeLabel>
          <y:Shape type="parallelogram"/>
        </y:ShapeNode>
      </data>
    </node>
    <node id="n137">
      <data key="d6">
        <y:ShapeNode>
          <y:Geometry height="20.0" width="140.0" x="3808.1807611249037" y="376.9044700190884"/>
          <y:Fill color="#C0C0C0" transparent="false"/>
          <y:BorderStyle color="#FF00FF" type="line" width="3.0"/>
          <y:NodeLabel alignment="center" autoSizePolicy="node_width" fontFamily="Arial" fontSize="13" fontStyle="plain" hasBackgroundColor="false" hasLineColor="false" height="18.5234375" modelName="internal" modelPosition="c" textColor="#000000" visible="true" width="140.0" x="0.0" y="0.73828125">M2 mRNA[5'CAP]</y:NodeLabel>
          <y:Shape type="parallelogram"/>
        </y:ShapeNode>
      </data>
    </node>
    <node id="n138">
      <data key="d6">
        <y:ShapeNode>
          <y:Geometry height="20.0" width="20.0" x="3868.1807611249037" y="500.7039818506223"/>
          <y:Fill color="#BFBFBF" transparent="false"/>
          <y:BorderStyle color="#000000" type="line" width="1.0"/>
          <y:NodeLabel alignment="center" autoSizePolicy="content" fontFamily="Arial Black" fontSize="13" fontStyle="plain" hasBackgroundColor="false" hasLineColor="false" height="22.33203125" modelName="internal" modelPosition="c" textColor="#000000" visible="true" width="14.11181640625" x="2.944091796875" y="-1.166015625">X</y:NodeLabel>
          <y:Shape type="ellipse"/>
        </y:ShapeNode>
      </data>
    </node>
    <node id="n139">
      <data key="d6">
        <y:ShapeNode>
          <y:Geometry height="20.0" width="20.0" x="4104.656599601587" y="-168.6529985200425"/>
          <y:Fill color="#00CCFF" transparent="false"/>
          <y:BorderStyle color="#000000" type="line" width="1.0"/>
          <y:NodeLabel alignment="center" autoSizePolicy="node_width" fontFamily="Arial Black" fontSize="13" fontStyle="plain" hasBackgroundColor="false" hasLineColor="false" height="22.33203125" modelName="internal" modelPosition="c" textColor="#000000" visible="true" width="20.0" x="0.0" y="-1.166015625">T</y:NodeLabel>
          <y:Shape type="ellipse"/>
        </y:ShapeNode>
      </data>
    </node>
    <node id="n140">
      <data key="d6">
        <y:ShapeNode>
          <y:Geometry height="20.0" width="20.0" x="4204.656599601587" y="-168.6529985200425"/>
          <y:Fill color="#00CCFF" transparent="false"/>
          <y:BorderStyle color="#000000" type="line" width="1.0"/>
          <y:NodeLabel alignment="center" autoSizePolicy="node_width" fontFamily="Arial Black" fontSize="13" fontStyle="plain" hasBackgroundColor="false" hasLineColor="false" height="22.33203125" modelName="internal" modelPosition="c" textColor="#000000" visible="true" width="20.0" x="0.0" y="-1.166015625">T</y:NodeLabel>
          <y:Shape type="ellipse"/>
        </y:ShapeNode>
      </data>
    </node>
    <node id="n141">
      <data key="d6">
        <y:ShapeNode>
          <y:Geometry height="20.0" width="20.0" x="4304.656599601587" y="-168.6529985200425"/>
          <y:Fill color="#00CCFF" transparent="false"/>
          <y:BorderStyle color="#000000" type="line" width="1.0"/>
          <y:NodeLabel alignment="center" autoSizePolicy="node_width" fontFamily="Arial Black" fontSize="13" fontStyle="plain" hasBackgroundColor="false" hasLineColor="false" height="22.33203125" modelName="internal" modelPosition="c" textColor="#000000" visible="true" width="20.0" x="0.0" y="-1.166015625">T</y:NodeLabel>
          <y:Shape type="ellipse"/>
        </y:ShapeNode>
      </data>
    </node>
    <node id="n142">
      <data key="d6">
        <y:ShapeNode>
          <y:Geometry height="20.0" width="20.0" x="4404.656599601587" y="-168.6529985200425"/>
          <y:Fill color="#00CCFF" transparent="false"/>
          <y:BorderStyle color="#000000" type="line" width="1.0"/>
          <y:NodeLabel alignment="center" autoSizePolicy="node_width" fontFamily="Arial Black" fontSize="13" fontStyle="plain" hasBackgroundColor="false" hasLineColor="false" height="22.33203125" modelName="internal" modelPosition="c" textColor="#000000" visible="true" width="20.0" x="0.0" y="-1.166015625">T</y:NodeLabel>
          <y:Shape type="ellipse"/>
        </y:ShapeNode>
      </data>
    </node>
    <node id="n143">
      <data key="d6">
        <y:ShapeNode>
          <y:Geometry height="20.0" width="20.0" x="4504.656599601586" y="-168.6529985200425"/>
          <y:Fill color="#00CCFF" transparent="false"/>
          <y:BorderStyle color="#000000" type="line" width="1.0"/>
          <y:NodeLabel alignment="center" autoSizePolicy="node_width" fontFamily="Arial Black" fontSize="13" fontStyle="plain" hasBackgroundColor="false" hasLineColor="false" height="22.33203125" modelName="internal" modelPosition="c" textColor="#000000" visible="true" width="20.0" x="0.0" y="-1.166015625">T</y:NodeLabel>
          <y:Shape type="ellipse"/>
        </y:ShapeNode>
      </data>
    </node>
    <node id="n144">
      <data key="d6">
        <y:ShapeNode>
          <y:Geometry height="20.0" width="20.0" x="4604.656599601586" y="-168.6529985200425"/>
          <y:Fill color="#00CCFF" transparent="false"/>
          <y:BorderStyle color="#000000" type="line" width="1.0"/>
          <y:NodeLabel alignment="center" autoSizePolicy="node_width" fontFamily="Arial Black" fontSize="13" fontStyle="plain" hasBackgroundColor="false" hasLineColor="false" height="22.33203125" modelName="internal" modelPosition="c" textColor="#000000" visible="true" width="20.0" x="0.0" y="-1.166015625">T</y:NodeLabel>
          <y:Shape type="ellipse"/>
        </y:ShapeNode>
      </data>
    </node>
    <node id="n145">
      <data key="d6">
        <y:ShapeNode>
          <y:Geometry height="20.0" width="20.0" x="3868.1807611249037" y="-168.6529985200425"/>
          <y:Fill color="#00CCFF" transparent="false"/>
          <y:BorderStyle color="#000000" type="line" width="1.0"/>
          <y:NodeLabel alignment="center" autoSizePolicy="node_width" fontFamily="Arial Black" fontSize="13" fontStyle="plain" hasBackgroundColor="false" hasLineColor="false" height="22.33203125" modelName="internal" modelPosition="c" textColor="#000000" visible="true" width="20.0" x="0.0" y="-1.166015625">T</y:NodeLabel>
          <y:Shape type="ellipse"/>
        </y:ShapeNode>
      </data>
    </node>
    <node id="n146">
      <data key="d6">
        <y:ShapeNode>
          <y:Geometry height="20.0" width="20.0" x="3668.1807611249037" y="-168.6529985200425"/>
          <y:Fill color="#00CCFF" transparent="false"/>
          <y:BorderStyle color="#000000" type="line" width="1.0"/>
          <y:NodeLabel alignment="center" autoSizePolicy="node_width" fontFamily="Arial Black" fontSize="13" fontStyle="plain" hasBackgroundColor="false" hasLineColor="false" height="22.33203125" modelName="internal" modelPosition="c" textColor="#000000" visible="true" width="20.0" x="0.0" y="-1.166015625">T</y:NodeLabel>
          <y:Shape type="ellipse"/>
        </y:ShapeNode>
      </data>
    </node>
    <node id="n147">
      <data key="d6">
        <y:ShapeNode>
          <y:Geometry height="20.0" width="20.0" x="4004.6565996015865" y="-168.6529985200425"/>
          <y:Fill color="#00CCFF" transparent="false"/>
          <y:BorderStyle color="#000000" type="line" width="1.0"/>
          <y:NodeLabel alignment="center" autoSizePolicy="node_width" fontFamily="Arial Black" fontSize="13" fontStyle="plain" hasBackgroundColor="false" hasLineColor="false" height="22.33203125" modelName="internal" modelPosition="c" textColor="#000000" visible="true" width="20.0" x="0.0" y="-1.166015625">T</y:NodeLabel>
          <y:Shape type="ellipse"/>
        </y:ShapeNode>
      </data>
    </node>
    <node id="n148">
      <data key="d6">
        <y:ShapeNode>
          <y:Geometry height="20.0" width="20.0" x="3768.1807611249037" y="-168.6529985200425"/>
          <y:Fill color="#00CCFF" transparent="false"/>
          <y:BorderStyle color="#000000" type="line" width="1.0"/>
          <y:NodeLabel alignment="center" autoSizePolicy="node_width" fontFamily="Arial Black" fontSize="13" fontStyle="plain" hasBackgroundColor="false" hasLineColor="false" height="22.33203125" modelName="internal" modelPosition="c" textColor="#000000" visible="true" width="20.0" x="0.0" y="-1.166015625">T</y:NodeLabel>
          <y:Shape type="ellipse"/>
        </y:ShapeNode>
      </data>
    </node>
    <node id="n149">
      <data key="d6">
        <y:ShapeNode>
          <y:Geometry height="20.0" width="140.0" x="4655.5110506382325" y="-918.2894294119444"/>
          <y:Fill color="#C0C0C0" transparent="false"/>
          <y:BorderStyle color="#FF00FF" type="line" width="3.0"/>
          <y:NodeLabel alignment="center" autoSizePolicy="node_width" fontFamily="Arial" fontSize="13" fontStyle="plain" hasBackgroundColor="false" hasLineColor="false" height="18.5234375" modelName="internal" modelPosition="c" textColor="#000000" visible="true" width="140.0" x="0.0" y="0.73828125">NS2 mRNA[5'CAP]</y:NodeLabel>
          <y:Shape type="parallelogram"/>
        </y:ShapeNode>
      </data>
    </node>
    <node id="n150">
      <data key="d6">
        <y:ShapeNode>
          <y:Geometry height="20.0" width="140.0" x="4655.5110506382325" y="-1022.0740087095428"/>
          <y:Fill color="#C0C0C0" transparent="false"/>
          <y:BorderStyle color="#FF00FF" type="line" width="3.0"/>
          <y:NodeLabel alignment="center" autoSizePolicy="node_width" fontFamily="Arial" fontSize="13" fontStyle="plain" hasBackgroundColor="false" hasLineColor="false" height="18.5234375" modelName="internal" modelPosition="c" textColor="#000000" visible="true" width="140.0" x="0.0" y="0.73828125">M2 mRNA[5'CAP]</y:NodeLabel>
          <y:Shape type="parallelogram"/>
        </y:ShapeNode>
      </data>
    </node>
    <node id="n151">
      <data key="d4"/>
      <data key="d6">
        <y:ShapeNode>
          <y:Geometry height="10.0" width="10.0" x="6767.769020866442" y="-913.2894294119443"/>
          <y:Fill color="#FFFFFF" transparent="false"/>
          <y:BorderStyle color="#000000" type="line" width="1.0"/>
          <y:NodeLabel alignment="center" autoSizePolicy="content" fontFamily="Dialog" fontSize="13" fontStyle="plain" hasBackgroundColor="false" hasLineColor="false" hasText="false" height="4.0" modelName="internal" modelPosition="c" textColor="#000000" visible="true" width="4.0" x="3.0" y="3.0"/>
          <y:Shape type="ellipse"/>
        </y:ShapeNode>
      </data>
    </node>
    <node id="n152">
      <data key="d4"/>
      <data key="d6">
        <y:ShapeNode>
          <y:Geometry height="10.0" width="10.0" x="6874.646066191001" y="-913.9144294119443"/>
          <y:Fill color="#FFFFFF" transparent="false"/>
          <y:BorderStyle color="#000000" type="line" width="1.0"/>
          <y:NodeLabel alignment="center" autoSizePolicy="content" fontFamily="Dialog" fontSize="13" fontStyle="plain" hasBackgroundColor="false" hasLineColor="false" hasText="false" height="4.0" modelName="internal" modelPosition="c" textColor="#000000" visible="true" width="4.0" x="3.0" y="3.0"/>
          <y:Shape type="ellipse"/>
        </y:ShapeNode>
      </data>
    </node>
    <node id="n153">
      <data key="d6">
        <y:ShapeNode>
          <y:Geometry height="30.0" width="6.0" x="6823.2075435287215" y="-923.2894294119443"/>
          <y:Fill color="#000000" transparent="false"/>
          <y:BorderStyle color="#000000" type="line" width="1.0"/>
          <y:NodeLabel alignment="center" autoSizePolicy="content" borderDistance="0.0" fontFamily="Dialog" fontSize="13" fontStyle="plain" hasBackgroundColor="false" hasLineColor="false" hasText="false" height="4.0" modelName="internal" modelPosition="c" textColor="#000000" visible="true" width="4.0" x="1.0" y="13.0"/>
          <y:Shape type="rectangle"/>
        </y:ShapeNode>
      </data>
    </node>
    <node id="n154">
      <data key="d4"/>
      <data key="d6">
        <y:ShapeNode>
          <y:Geometry height="10.0" width="10.0" x="7088.400156840121" y="-913.9144294119443"/>
          <y:Fill color="#FFFFFF" transparent="false"/>
          <y:BorderStyle color="#000000" type="line" width="1.0"/>
          <y:NodeLabel alignment="center" autoSizePolicy="content" fontFamily="Dialog" fontSize="13" fontStyle="plain" hasBackgroundColor="false" hasLineColor="false" hasText="false" height="4.0" modelName="internal" modelPosition="c" textColor="#000000" visible="true" width="4.0" x="3.0" y="3.0"/>
          <y:Shape type="ellipse"/>
        </y:ShapeNode>
      </data>
    </node>
    <node id="n155">
      <data key="d6">
        <y:ShapeNode>
          <y:Geometry height="30.0" width="6.0" x="7036.961634177841" y="-923.9144294119443"/>
          <y:Fill color="#000000" transparent="false"/>
          <y:BorderStyle color="#000000" type="line" width="1.0"/>
          <y:NodeLabel alignment="center" autoSizePolicy="content" borderDistance="0.0" fontFamily="Dialog" fontSize="13" fontStyle="plain" hasBackgroundColor="false" hasLineColor="false" hasText="false" height="4.0" modelName="internal" modelPosition="c" textColor="#000000" visible="true" width="4.0" x="1.0" y="13.0"/>
          <y:Shape type="rectangle"/>
        </y:ShapeNode>
      </data>
    </node>
    <node id="n156">
      <data key="d4"/>
      <data key="d6">
        <y:ShapeNode>
          <y:Geometry height="10.0" width="10.0" x="6981.523111515561" y="-913.9144294119443"/>
          <y:Fill color="#FFFFFF" transparent="false"/>
          <y:BorderStyle color="#000000" type="line" width="1.0"/>
          <y:NodeLabel alignment="center" autoSizePolicy="content" fontFamily="Dialog" fontSize="13" fontStyle="plain" hasBackgroundColor="false" hasLineColor="false" hasText="false" height="4.0" modelName="internal" modelPosition="c" textColor="#000000" visible="true" width="4.0" x="3.0" y="3.0"/>
          <y:Shape type="ellipse"/>
        </y:ShapeNode>
      </data>
    </node>
    <node id="n157">
      <data key="d6">
        <y:ShapeNode>
          <y:Geometry height="30.0" width="6.0" x="6930.084588853281" y="-923.9144294119443"/>
          <y:Fill color="#000000" transparent="false"/>
          <y:BorderStyle color="#000000" type="line" width="1.0"/>
          <y:NodeLabel alignment="center" autoSizePolicy="content" borderDistance="0.0" fontFamily="Dialog" fontSize="13" fontStyle="plain" hasBackgroundColor="false" hasLineColor="false" hasText="false" height="4.0" modelName="internal" modelPosition="c" textColor="#000000" visible="true" width="4.0" x="1.0" y="13.0"/>
          <y:Shape type="rectangle"/>
        </y:ShapeNode>
      </data>
    </node>
    <node id="n158">
      <data key="d4"/>
      <data key="d6">
        <y:ShapeNode>
          <y:Geometry height="10.0" width="10.0" x="7195.277202164681" y="-913.9144294119443"/>
          <y:Fill color="#FFFFFF" transparent="false"/>
          <y:BorderStyle color="#000000" type="line" width="1.0"/>
          <y:NodeLabel alignment="center" autoSizePolicy="content" fontFamily="Dialog" fontSize="13" fontStyle="plain" hasBackgroundColor="false" hasLineColor="false" hasText="false" height="4.0" modelName="internal" modelPosition="c" textColor="#000000" visible="true" width="4.0" x="3.0" y="3.0"/>
          <y:Shape type="ellipse"/>
        </y:ShapeNode>
      </data>
    </node>
    <node id="n159">
      <data key="d6">
        <y:ShapeNode>
          <y:Geometry height="30.0" width="6.0" x="7143.838679502401" y="-923.9144294119443"/>
          <y:Fill color="#000000" transparent="false"/>
          <y:BorderStyle color="#000000" type="line" width="1.0"/>
          <y:NodeLabel alignment="center" autoSizePolicy="content" borderDistance="0.0" fontFamily="Dialog" fontSize="13" fontStyle="plain" hasBackgroundColor="false" hasLineColor="false" hasText="false" height="4.0" modelName="internal" modelPosition="c" textColor="#000000" visible="true" width="4.0" x="1.0" y="13.0"/>
          <y:Shape type="rectangle"/>
        </y:ShapeNode>
      </data>
    </node>
    <node id="n160">
      <data key="d6">
        <y:ShapeNode>
          <y:Geometry height="30.0" width="6.0" x="7357.59277015152" y="-923.9144294119443"/>
          <y:Fill color="#000000" transparent="false"/>
          <y:BorderStyle color="#000000" type="line" width="1.0"/>
          <y:NodeLabel alignment="center" autoSizePolicy="content" borderDistance="0.0" fontFamily="Dialog" fontSize="13" fontStyle="plain" hasBackgroundColor="false" hasLineColor="false" hasText="false" height="4.0" modelName="internal" modelPosition="c" textColor="#000000" visible="true" width="4.0" x="1.0" y="13.0"/>
          <y:Shape type="rectangle"/>
        </y:ShapeNode>
      </data>
    </node>
    <node id="n161">
      <data key="d4"/>
      <data key="d6">
        <y:ShapeNode>
          <y:Geometry height="10.0" width="10.0" x="7622.7853834629195" y="-913.9144294119443"/>
          <y:Fill color="#FFFFFF" transparent="false"/>
          <y:BorderStyle color="#000000" type="line" width="1.0"/>
          <y:NodeLabel alignment="center" autoSizePolicy="content" fontFamily="Dialog" fontSize="13" fontStyle="plain" hasBackgroundColor="false" hasLineColor="false" hasText="false" height="4.0" modelName="internal" modelPosition="c" textColor="#000000" visible="true" width="4.0" x="3.0" y="3.0"/>
          <y:Shape type="ellipse"/>
        </y:ShapeNode>
      </data>
    </node>
    <node id="n162">
      <data key="d6">
        <y:ShapeNode>
          <y:Geometry height="30.0" width="6.0" x="7571.34686080064" y="-923.9144294119443"/>
          <y:Fill color="#000000" transparent="false"/>
          <y:BorderStyle color="#000000" type="line" width="1.0"/>
          <y:NodeLabel alignment="center" autoSizePolicy="content" borderDistance="0.0" fontFamily="Dialog" fontSize="13" fontStyle="plain" hasBackgroundColor="false" hasLineColor="false" hasText="false" height="4.0" modelName="internal" modelPosition="c" textColor="#000000" visible="true" width="4.0" x="1.0" y="13.0"/>
          <y:Shape type="rectangle"/>
        </y:ShapeNode>
      </data>
    </node>
    <node id="n163">
      <data key="d4"/>
      <data key="d6">
        <y:ShapeNode>
          <y:Geometry height="10.0" width="10.0" x="7409.0312928138" y="-913.9144294119443"/>
          <y:Fill color="#FFFFFF" transparent="false"/>
          <y:BorderStyle color="#000000" type="line" width="1.0"/>
          <y:NodeLabel alignment="center" autoSizePolicy="content" fontFamily="Dialog" fontSize="13" fontStyle="plain" hasBackgroundColor="false" hasLineColor="false" hasText="false" height="4.0" modelName="internal" modelPosition="c" textColor="#000000" visible="true" width="4.0" x="3.0" y="3.0"/>
          <y:Shape type="ellipse"/>
        </y:ShapeNode>
      </data>
    </node>
    <node id="n164">
      <data key="d4"/>
      <data key="d6">
        <y:ShapeNode>
          <y:Geometry height="10.0" width="10.0" x="7515.90833813836" y="-913.9144294119443"/>
          <y:Fill color="#FFFFFF" transparent="false"/>
          <y:BorderStyle color="#000000" type="line" width="1.0"/>
          <y:NodeLabel alignment="center" autoSizePolicy="content" fontFamily="Dialog" fontSize="13" fontStyle="plain" hasBackgroundColor="false" hasLineColor="false" hasText="false" height="4.0" modelName="internal" modelPosition="c" textColor="#000000" visible="true" width="4.0" x="3.0" y="3.0"/>
          <y:Shape type="ellipse"/>
        </y:ShapeNode>
      </data>
    </node>
    <node id="n165">
      <data key="d6">
        <y:ShapeNode>
          <y:Geometry height="30.0" width="6.0" x="7464.46981547608" y="-923.9144294119443"/>
          <y:Fill color="#000000" transparent="false"/>
          <y:BorderStyle color="#000000" type="line" width="1.0"/>
          <y:NodeLabel alignment="center" autoSizePolicy="content" borderDistance="0.0" fontFamily="Dialog" fontSize="13" fontStyle="plain" hasBackgroundColor="false" hasLineColor="false" hasText="false" height="4.0" modelName="internal" modelPosition="c" textColor="#000000" visible="true" width="4.0" x="1.0" y="13.0"/>
          <y:Shape type="rectangle"/>
        </y:ShapeNode>
      </data>
    </node>
    <node id="n166">
      <data key="d4"/>
      <data key="d6">
        <y:ShapeNode>
          <y:Geometry height="10.0" width="10.0" x="7302.15424748924" y="-913.9144294119443"/>
          <y:Fill color="#FFFFFF" transparent="false"/>
          <y:BorderStyle color="#000000" type="line" width="1.0"/>
          <y:NodeLabel alignment="center" autoSizePolicy="content" fontFamily="Dialog" fontSize="13" fontStyle="plain" hasBackgroundColor="false" hasLineColor="false" hasText="false" height="4.0" modelName="internal" modelPosition="c" textColor="#000000" visible="true" width="4.0" x="3.0" y="3.0"/>
          <y:Shape type="ellipse"/>
        </y:ShapeNode>
      </data>
    </node>
    <node id="n167">
      <data key="d6">
        <y:ShapeNode>
          <y:Geometry height="30.0" width="6.0" x="7250.7157248269605" y="-923.9144294119443"/>
          <y:Fill color="#000000" transparent="false"/>
          <y:BorderStyle color="#000000" type="line" width="1.0"/>
          <y:NodeLabel alignment="center" autoSizePolicy="content" borderDistance="0.0" fontFamily="Dialog" fontSize="13" fontStyle="plain" hasBackgroundColor="false" hasLineColor="false" hasText="false" height="4.0" modelName="internal" modelPosition="c" textColor="#000000" visible="true" width="4.0" x="1.0" y="13.0"/>
          <y:Shape type="rectangle"/>
        </y:ShapeNode>
      </data>
    </node>
    <node id="n168">
      <data key="d6">
        <y:ShapeNode>
          <y:Geometry height="30.0" width="6.0" x="6609.453452879602" y="-923.2894294119444"/>
          <y:Fill color="#000000" transparent="false"/>
          <y:BorderStyle color="#000000" type="line" width="1.0"/>
          <y:NodeLabel alignment="center" autoSizePolicy="content" borderDistance="0.0" fontFamily="Dialog" fontSize="13" fontStyle="plain" hasBackgroundColor="false" hasLineColor="false" hasText="false" height="4.0" modelName="internal" modelPosition="c" textColor="#000000" visible="true" width="4.0" x="1.0" y="13.0"/>
          <y:Shape type="rectangle"/>
        </y:ShapeNode>
      </data>
    </node>
    <node id="n169">
      <data key="d4"/>
      <data key="d6">
        <y:ShapeNode>
          <y:Geometry height="10.0" width="10.0" x="6660.891975541882" y="-913.2894294119443"/>
          <y:Fill color="#FFFFFF" transparent="false"/>
          <y:BorderStyle color="#000000" type="line" width="1.0"/>
          <y:NodeLabel alignment="center" autoSizePolicy="content" fontFamily="Dialog" fontSize="13" fontStyle="plain" hasBackgroundColor="false" hasLineColor="false" hasText="false" height="4.0" modelName="internal" modelPosition="c" textColor="#000000" visible="true" width="4.0" x="3.0" y="3.0"/>
          <y:Shape type="ellipse"/>
        </y:ShapeNode>
      </data>
    </node>
    <node id="n170">
      <data key="d6">
        <y:ShapeNode>
          <y:Geometry height="30.0" width="6.0" x="6716.330498204162" y="-923.2894294119443"/>
          <y:Fill color="#000000" transparent="false"/>
          <y:BorderStyle color="#000000" type="line" width="1.0"/>
          <y:NodeLabel alignment="center" autoSizePolicy="content" borderDistance="0.0" fontFamily="Dialog" fontSize="13" fontStyle="plain" hasBackgroundColor="false" hasLineColor="false" hasText="false" height="4.0" modelName="internal" modelPosition="c" textColor="#000000" visible="true" width="4.0" x="1.0" y="13.0"/>
          <y:Shape type="rectangle"/>
        </y:ShapeNode>
      </data>
    </node>
    <node id="n171">
      <data key="d6">
        <y:ShapeNode>
          <y:Geometry height="20.0" width="140.0" x="4655.5110506382325" y="-710.7202708167474"/>
          <y:Fill color="#C0C0C0" transparent="false"/>
          <y:BorderStyle color="#FF00FF" type="line" width="3.0"/>
          <y:NodeLabel alignment="center" autoSizePolicy="node_width" fontFamily="Arial" fontSize="13" fontStyle="plain" hasBackgroundColor="false" hasLineColor="false" height="18.5234375" modelName="internal" modelPosition="c" textColor="#000000" visible="true" width="140.0" x="0.0" y="0.73828125">PB2 mRNA[5'CAP]</y:NodeLabel>
          <y:Shape type="parallelogram"/>
        </y:ShapeNode>
      </data>
    </node>
    <node id="n172">
      <data key="d6">
        <y:ShapeNode>
          <y:Geometry height="20.0" width="140.0" x="4658.0110506382325" y="-606.935691519149"/>
          <y:Fill color="#C0C0C0" transparent="false"/>
          <y:BorderStyle color="#FF00FF" type="line" width="3.0"/>
          <y:NodeLabel alignment="center" autoSizePolicy="node_width" fontFamily="Arial" fontSize="13" fontStyle="plain" hasBackgroundColor="false" hasLineColor="false" height="18.5234375" modelName="internal" modelPosition="c" textColor="#000000" visible="true" width="140.0" x="0.0" y="0.73828125">PB1 mRNA[5'CAP]</y:NodeLabel>
          <y:Shape type="parallelogram"/>
        </y:ShapeNode>
      </data>
    </node>
    <node id="n173">
      <data key="d6">
        <y:ShapeNode>
          <y:Geometry height="20.0" width="140.0" x="4655.5110506382325" y="-503.1511122215506"/>
          <y:Fill color="#C0C0C0" transparent="false"/>
          <y:BorderStyle color="#FF00FF" type="line" width="3.0"/>
          <y:NodeLabel alignment="center" autoSizePolicy="node_width" fontFamily="Arial" fontSize="13" fontStyle="plain" hasBackgroundColor="false" hasLineColor="false" height="18.5234375" modelName="internal" modelPosition="c" textColor="#000000" visible="true" width="140.0" x="0.0" y="0.73828125">PA mRNA[5'CAP]</y:NodeLabel>
          <y:Shape type="parallelogram"/>
        </y:ShapeNode>
      </data>
    </node>
    <node id="n174">
      <data key="d6">
        <y:ShapeNode>
          <y:Geometry height="20.0" width="140.0" x="4655.5110506382325" y="-1125.8585880071412"/>
          <y:Fill color="#C0C0C0" transparent="false"/>
          <y:BorderStyle color="#FF00FF" type="line" width="3.0"/>
          <y:NodeLabel alignment="center" autoSizePolicy="node_width" fontFamily="Arial" fontSize="13" fontStyle="plain" hasBackgroundColor="false" hasLineColor="false" height="18.5234375" modelName="internal" modelPosition="c" textColor="#000000" visible="true" width="140.0" x="0.0" y="0.73828125">NA mRNA[5'CAP]</y:NodeLabel>
          <y:Shape type="parallelogram"/>
        </y:ShapeNode>
      </data>
    </node>
    <node id="n175">
      <data key="d6">
        <y:ShapeNode>
          <y:Geometry height="20.0" width="140.0" x="4655.5110506382325" y="-814.5048501143459"/>
          <y:Fill color="#C0C0C0" transparent="false"/>
          <y:BorderStyle color="#FF00FF" type="line" width="3.0"/>
          <y:NodeLabel alignment="center" autoSizePolicy="node_width" fontFamily="Arial" fontSize="13" fontStyle="plain" hasBackgroundColor="false" hasLineColor="false" height="18.5234375" modelName="internal" modelPosition="c" textColor="#000000" visible="true" width="140.0" x="0.0" y="0.73828125">M1 mRNA[5'CAP]</y:NodeLabel>
          <y:Shape type="parallelogram"/>
        </y:ShapeNode>
      </data>
    </node>
    <node id="n176">
      <data key="d6">
        <y:ShapeNode>
          <y:Geometry height="20.0" width="140.0" x="4655.5110506382325" y="-295.5819536263537"/>
          <y:Fill color="#C0C0C0" transparent="false"/>
          <y:BorderStyle color="#FF00FF" type="line" width="3.0"/>
          <y:NodeLabel alignment="center" autoSizePolicy="node_width" fontFamily="Arial" fontSize="13" fontStyle="plain" hasBackgroundColor="false" hasLineColor="false" height="18.5234375" modelName="internal" modelPosition="c" textColor="#000000" visible="true" width="140.0" x="0.0" y="0.73828125">NS1 mRNA[5'CAP]</y:NodeLabel>
          <y:Shape type="parallelogram"/>
        </y:ShapeNode>
      </data>
    </node>
    <node id="n177">
      <data key="d6">
        <y:ShapeNode>
          <y:Geometry height="20.0" width="140.0" x="4655.5110506382325" y="-1229.6431673047396"/>
          <y:Fill color="#C0C0C0" transparent="false"/>
          <y:BorderStyle color="#FF00FF" type="line" width="3.0"/>
          <y:NodeLabel alignment="center" autoSizePolicy="node_width" fontFamily="Arial" fontSize="13" fontStyle="plain" hasBackgroundColor="false" hasLineColor="false" height="18.5234375" modelName="internal" modelPosition="c" textColor="#000000" visible="true" width="140.0" x="0.0" y="0.73828125">HA mRNA[5'CAP]</y:NodeLabel>
          <y:Shape type="parallelogram"/>
        </y:ShapeNode>
      </data>
    </node>
    <node id="n178">
      <data key="d6">
        <y:ShapeNode>
          <y:Geometry height="20.0" width="140.0" x="4655.5110506382325" y="-399.36653292395215"/>
          <y:Fill color="#C0C0C0" transparent="false"/>
          <y:BorderStyle color="#FF00FF" type="line" width="3.0"/>
          <y:NodeLabel alignment="center" autoSizePolicy="node_width" fontFamily="Arial" fontSize="13" fontStyle="plain" hasBackgroundColor="false" hasLineColor="false" height="18.5234375" modelName="internal" modelPosition="c" textColor="#000000" visible="true" width="140.0" x="0.0" y="0.73828125">NP mRNA[5'CAP]</y:NodeLabel>
          <y:Shape type="parallelogram"/>
        </y:ShapeNode>
      </data>
    </node>
    <node id="n179">
      <data key="d6">
        <y:ShapeNode>
          <y:Geometry height="20.0" width="140.0" x="3505.729979628583" y="717.0724350731629"/>
          <y:Fill color="#C0C0C0" transparent="false"/>
          <y:BorderStyle color="#FF00FF" type="line" width="3.0"/>
          <y:NodeLabel alignment="center" autoSizePolicy="node_width" fontFamily="Arial" fontSize="13" fontStyle="plain" hasBackgroundColor="false" hasLineColor="false" height="18.5234375" modelName="internal" modelPosition="c" textColor="#000000" visible="true" width="140.0" x="0.0" y="0.73828125">PB2 mRNA[5'CAP]</y:NodeLabel>
          <y:Shape type="parallelogram"/>
        </y:ShapeNode>
      </data>
    </node>
    <node id="n180">
      <data key="d6">
        <y:ShapeNode>
          <y:Geometry height="20.0" width="140.0" x="3505.729979628583" y="819.4679989850515"/>
          <y:Fill color="#C0C0C0" transparent="false"/>
          <y:BorderStyle color="#FF00FF" type="line" width="3.0"/>
          <y:NodeLabel alignment="center" autoSizePolicy="node_width" fontFamily="Arial" fontSize="13" fontStyle="plain" hasBackgroundColor="false" hasLineColor="false" height="18.5234375" modelName="internal" modelPosition="c" textColor="#000000" visible="true" width="140.0" x="0.0" y="0.73828125">PB1 mRNA[5'CAP]</y:NodeLabel>
          <y:Shape type="parallelogram"/>
        </y:ShapeNode>
      </data>
    </node>
    <node id="n181">
      <data key="d6">
        <y:ShapeNode>
          <y:Geometry height="20.0" width="140.0" x="3505.729979628583" y="921.86356289694"/>
          <y:Fill color="#C0C0C0" transparent="false"/>
          <y:BorderStyle color="#FF00FF" type="line" width="3.0"/>
          <y:NodeLabel alignment="center" autoSizePolicy="node_width" fontFamily="Arial" fontSize="13" fontStyle="plain" hasBackgroundColor="false" hasLineColor="false" height="18.5234375" modelName="internal" modelPosition="c" textColor="#000000" visible="true" width="140.0" x="0.0" y="0.73828125">PA mRNA[5'CAP]</y:NodeLabel>
          <y:Shape type="parallelogram"/>
        </y:ShapeNode>
      </data>
    </node>
    <node id="n182">
      <data key="d6">
        <y:ShapeNode>
          <y:Geometry height="20.0" width="140.0" x="3505.729979628583" y="1024.2591268088286"/>
          <y:Fill color="#C0C0C0" transparent="false"/>
          <y:BorderStyle color="#FF00FF" type="line" width="3.0"/>
          <y:NodeLabel alignment="center" autoSizePolicy="node_width" fontFamily="Arial" fontSize="13" fontStyle="plain" hasBackgroundColor="false" hasLineColor="false" height="18.5234375" modelName="internal" modelPosition="c" textColor="#000000" visible="true" width="140.0" x="0.0" y="0.73828125">NP mRNA[5'CAP]</y:NodeLabel>
          <y:Shape type="parallelogram"/>
        </y:ShapeNode>
      </data>
    </node>
    <node id="n183">
      <data key="d6">
        <y:ShapeNode>
          <y:Geometry height="20.0" width="20.0" x="3308.9241206602032" y="512.2615685906709"/>
          <y:Fill color="#99CCFF" transparent="false"/>
          <y:BorderStyle color="#000000" type="line" width="1.0"/>
          <y:NodeLabel alignment="center" autoSizePolicy="content" fontFamily="Arial Black" fontSize="13" fontStyle="plain" hasBackgroundColor="false" hasLineColor="false" height="22.33203125" modelName="internal" modelPosition="c" textColor="#000000" visible="true" width="22.05908203125" x="-1.029541015625" y="-1.166015625">TL</y:NodeLabel>
          <y:Shape type="ellipse"/>
        </y:ShapeNode>
      </data>
    </node>
    <node id="n184">
      <data key="d6">
        <y:ShapeNode>
          <y:Geometry height="20.0" width="20.0" x="3308.9241206602032" y="1024.2393881501134"/>
          <y:Fill color="#99CCFF" transparent="false"/>
          <y:BorderStyle color="#000000" type="line" width="1.0"/>
          <y:NodeLabel alignment="center" autoSizePolicy="content" fontFamily="Arial Black" fontSize="13" fontStyle="plain" hasBackgroundColor="false" hasLineColor="false" height="22.33203125" modelName="internal" modelPosition="c" textColor="#000000" visible="true" width="22.05908203125" x="-1.029541015625" y="-1.166015625">TL</y:NodeLabel>
          <y:Shape type="ellipse"/>
        </y:ShapeNode>
      </data>
    </node>
    <node id="n185">
      <data key="d6">
        <y:ShapeNode>
          <y:Geometry height="20.0" width="20.0" x="3308.9241206602032" y="409.8857433374975"/>
          <y:Fill color="#99CCFF" transparent="false"/>
          <y:BorderStyle color="#000000" type="line" width="1.0"/>
          <y:NodeLabel alignment="center" autoSizePolicy="content" fontFamily="Arial Black" fontSize="13" fontStyle="plain" hasBackgroundColor="false" hasLineColor="false" height="22.33203125" modelName="internal" modelPosition="c" textColor="#000000" visible="true" width="22.05908203125" x="-1.029541015625" y="-1.166015625">TL</y:NodeLabel>
          <y:Shape type="ellipse"/>
        </y:ShapeNode>
      </data>
    </node>
    <node id="n186">
      <data key="d6">
        <y:ShapeNode>
          <y:Geometry height="80.0" width="140.0" x="2737.900711083799" y="379.8857433374975"/>
          <y:Fill color="#FFFF99" transparent="false"/>
          <y:BorderStyle color="#FF00FF" type="line" width="3.0"/>
          <y:NodeLabel alignment="center" autoSizePolicy="content" fontFamily="Arial Black" fontSize="13" fontStyle="plain" hasBackgroundColor="false" hasLineColor="false" height="77.328125" modelName="internal" modelPosition="c" textColor="#000000" visible="true" width="137.61181640625" x="1.194091796875" y="1.3359375">NP:HA-vRNA:
PB1:PB2:PA:
POLR2A:
Host mRNA[5'CAP]</y:NodeLabel>
          <y:Shape type="roundrectangle"/>
        </y:ShapeNode>
      </data>
    </node>
    <node id="n187">
      <data key="d6">
        <y:ShapeNode>
          <y:Geometry height="80.0" width="140.0" x="2737.900711083799" y="482.28130724938603"/>
          <y:Fill color="#FFFF99" transparent="false"/>
          <y:BorderStyle color="#FF00FF" type="line" width="3.0"/>
          <y:NodeLabel alignment="center" autoSizePolicy="content" fontFamily="Arial Black" fontSize="13" fontStyle="plain" hasBackgroundColor="false" hasLineColor="false" height="77.328125" modelName="internal" modelPosition="c" textColor="#000000" visible="true" width="137.61181640625" x="1.194091796875" y="1.3359375">NP:NA-vRNA:
PB1:PB2:PA:
POLR2A:
Host mRNA[5'CAP]</y:NodeLabel>
          <y:Shape type="roundrectangle"/>
        </y:ShapeNode>
      </data>
    </node>
    <node id="n188">
      <data key="d4"/>
      <data key="d6">
        <y:ShapeNode>
          <y:Geometry height="80.0" width="140.0" x="2737.900711083799" y="994.2591268088286"/>
          <y:Fill color="#FFFF99" transparent="false"/>
          <y:BorderStyle color="#FF00FF" type="line" width="3.0"/>
          <y:NodeLabel alignment="center" autoSizePolicy="content" fontFamily="Arial Black" fontSize="13" fontStyle="plain" hasBackgroundColor="false" hasLineColor="false" height="77.328125" modelName="internal" modelPosition="c" textColor="#000000" visible="true" width="137.61181640625" x="1.194091796875" y="1.3359375">NP:NP-vRNA:
PB1:PB2:PA:
POLR2A:
Host mRNA[5'CAP]</y:NodeLabel>
          <y:Shape type="roundrectangle"/>
        </y:ShapeNode>
      </data>
    </node>
    <node id="n189">
      <data key="d4"/>
      <data key="d6">
        <y:ShapeNode>
          <y:Geometry height="80.0" width="140.0" x="2737.900711083799" y="584.6768711612746"/>
          <y:Fill color="#FFFF99" transparent="false"/>
          <y:BorderStyle color="#FF00FF" type="line" width="3.0"/>
          <y:NodeLabel alignment="center" autoSizePolicy="content" fontFamily="Arial Black" fontSize="13" fontStyle="plain" hasBackgroundColor="false" hasLineColor="false" height="77.328125" modelName="internal" modelPosition="c" textColor="#000000" visible="true" width="137.61181640625" x="1.194091796875" y="1.3359375">NP:M-vRNA:
PB1:PB2:PA:
POLR2A:
Host mRNA[5'CAP]</y:NodeLabel>
          <y:Shape type="roundrectangle"/>
        </y:ShapeNode>
      </data>
    </node>
    <node id="n190">
      <data key="d6">
        <y:ShapeNode>
          <y:Geometry height="20.0" width="20.0" x="3308.9241206602032" y="717.052696414448"/>
          <y:Fill color="#99CCFF" transparent="false"/>
          <y:BorderStyle color="#000000" type="line" width="1.0"/>
          <y:NodeLabel alignment="center" autoSizePolicy="content" fontFamily="Arial Black" fontSize="13" fontStyle="plain" hasBackgroundColor="false" hasLineColor="false" height="22.33203125" modelName="internal" modelPosition="c" textColor="#000000" visible="true" width="22.05908203125" x="-1.029541015625" y="-1.166015625">TL</y:NodeLabel>
          <y:Shape type="ellipse"/>
        </y:ShapeNode>
      </data>
    </node>
    <node id="n191">
      <data key="d6">
        <y:ShapeNode>
          <y:Geometry height="20.0" width="20.0" x="3308.9241206602032" y="819.4482603263364"/>
          <y:Fill color="#99CCFF" transparent="false"/>
          <y:BorderStyle color="#000000" type="line" width="1.0"/>
          <y:NodeLabel alignment="center" autoSizePolicy="content" fontFamily="Arial Black" fontSize="13" fontStyle="plain" hasBackgroundColor="false" hasLineColor="false" height="22.33203125" modelName="internal" modelPosition="c" textColor="#000000" visible="true" width="22.05908203125" x="-1.029541015625" y="-1.166015625">TL</y:NodeLabel>
          <y:Shape type="ellipse"/>
        </y:ShapeNode>
      </data>
    </node>
    <node id="n192">
      <data key="d6">
        <y:ShapeNode>
          <y:Geometry height="20.0" width="20.0" x="3308.9241206602032" y="921.8438242382249"/>
          <y:Fill color="#99CCFF" transparent="false"/>
          <y:BorderStyle color="#000000" type="line" width="1.0"/>
          <y:NodeLabel alignment="center" autoSizePolicy="content" fontFamily="Arial Black" fontSize="13" fontStyle="plain" hasBackgroundColor="false" hasLineColor="false" height="22.33203125" modelName="internal" modelPosition="c" textColor="#000000" visible="true" width="22.05908203125" x="-1.029541015625" y="-1.166015625">TL</y:NodeLabel>
          <y:Shape type="ellipse"/>
        </y:ShapeNode>
      </data>
    </node>
    <node id="n193">
      <data key="d6">
        <y:ShapeNode>
          <y:Geometry height="20.0" width="20.0" x="3308.9241206602032" y="1126.634952062002"/>
          <y:Fill color="#99CCFF" transparent="false"/>
          <y:BorderStyle color="#000000" type="line" width="1.0"/>
          <y:NodeLabel alignment="center" autoSizePolicy="content" fontFamily="Arial Black" fontSize="13" fontStyle="plain" hasBackgroundColor="false" hasLineColor="false" height="22.33203125" modelName="internal" modelPosition="c" textColor="#000000" visible="true" width="22.05908203125" x="-1.029541015625" y="-1.166015625">TL</y:NodeLabel>
          <y:Shape type="ellipse"/>
        </y:ShapeNode>
      </data>
    </node>
    <node id="n194">
      <data key="d4"/>
      <data key="d6">
        <y:ShapeNode>
          <y:Geometry height="80.0" width="140.0" x="2737.900711083799" y="687.0724350731631"/>
          <y:Fill color="#FFFF99" transparent="false"/>
          <y:BorderStyle color="#FF00FF" type="line" width="3.0"/>
          <y:NodeLabel alignment="center" autoSizePolicy="content" fontFamily="Arial Black" fontSize="13" fontStyle="plain" hasBackgroundColor="false" hasLineColor="false" height="77.328125" modelName="internal" modelPosition="c" textColor="#000000" visible="true" width="137.61181640625" x="1.194091796875" y="1.3359375">NP:PB2-vRNA:
PB1:PB2:PA:
POLR2A:
Host mRNA[5'CAP]</y:NodeLabel>
          <y:Shape type="roundrectangle"/>
        </y:ShapeNode>
      </data>
    </node>
    <node id="n195">
      <data key="d4"/>
      <data key="d6">
        <y:ShapeNode>
          <y:Geometry height="80.0" width="140.0" x="2737.900711083799" y="789.4679989850515"/>
          <y:Fill color="#FFFF99" transparent="false"/>
          <y:BorderStyle color="#FF00FF" type="line" width="3.0"/>
          <y:NodeLabel alignment="center" autoSizePolicy="content" fontFamily="Arial Black" fontSize="13" fontStyle="plain" hasBackgroundColor="false" hasLineColor="false" height="77.328125" modelName="internal" modelPosition="c" textColor="#000000" visible="true" width="137.61181640625" x="1.194091796875" y="1.3359375">NP:PB1-vRNA:
PB1:PB2:PA:
POLR2A:
Host mRNA[5'CAP]</y:NodeLabel>
          <y:Shape type="roundrectangle"/>
        </y:ShapeNode>
      </data>
    </node>
    <node id="n196">
      <data key="d4"/>
      <data key="d6">
        <y:ShapeNode>
          <y:Geometry height="80.0" width="140.0" x="2737.900711083799" y="891.86356289694"/>
          <y:Fill color="#FFFF99" transparent="false"/>
          <y:BorderStyle color="#FF00FF" type="line" width="3.0"/>
          <y:NodeLabel alignment="center" autoSizePolicy="content" fontFamily="Arial Black" fontSize="13" fontStyle="plain" hasBackgroundColor="false" hasLineColor="false" height="77.328125" modelName="internal" modelPosition="c" textColor="#000000" visible="true" width="137.61181640625" x="1.194091796875" y="1.3359375">NP:PA-vRNA:
PB1:PB2:PA:
POLR2A:
Host mRNA[5'CAP]</y:NodeLabel>
          <y:Shape type="roundrectangle"/>
        </y:ShapeNode>
      </data>
    </node>
    <node id="n197">
      <data key="d4"/>
      <data key="d6">
        <y:ShapeNode>
          <y:Geometry height="80.0" width="140.0" x="2737.900711083799" y="1096.654690720717"/>
          <y:Fill color="#FFFF99" transparent="false"/>
          <y:BorderStyle color="#FF00FF" type="line" width="3.0"/>
          <y:NodeLabel alignment="center" autoSizePolicy="content" fontFamily="Arial Black" fontSize="13" fontStyle="plain" hasBackgroundColor="false" hasLineColor="false" height="77.328125" modelName="internal" modelPosition="c" textColor="#000000" visible="true" width="137.61181640625" x="1.194091796875" y="1.3359375">NP:NS-vRNA:
PB1:PB2:PA:
POLR2A:
Host mRNA[5'CAP]</y:NodeLabel>
          <y:Shape type="roundrectangle"/>
        </y:ShapeNode>
      </data>
    </node>
    <node id="n198">
      <data key="d4"/>
      <data key="d6">
        <y:ShapeNode>
          <y:Geometry height="60.0" width="120.0" x="1144.4214851217275" y="594.6768711612746"/>
          <y:Fill color="#FFFF99" transparent="false"/>
          <y:BorderStyle color="#FF00FF" type="line" width="3.0"/>
          <y:NodeLabel alignment="center" autoSizePolicy="content" fontFamily="Arial Black" fontSize="13" fontStyle="plain" hasBackgroundColor="false" hasLineColor="false" height="40.6640625" modelName="internal" modelPosition="c" textColor="#000000" visible="true" width="88.5" x="15.75" y="9.66796875">NP:M-vRNA:
PB1:PB2:PA</y:NodeLabel>
          <y:Shape type="roundrectangle"/>
        </y:ShapeNode>
      </data>
    </node>
    <node id="n199">
      <data key="d4"/>
      <data key="d6">
        <y:ShapeNode>
          <y:Geometry height="60.0" width="120.0" x="1144.4214851217275" y="799.4679989850515"/>
          <y:Fill color="#FFFF99" transparent="false"/>
          <y:BorderStyle color="#FF00FF" type="line" width="3.0"/>
          <y:NodeLabel alignment="center" autoSizePolicy="content" fontFamily="Arial Black" fontSize="13" fontStyle="plain" hasBackgroundColor="false" hasLineColor="false" height="40.6640625" modelName="internal" modelPosition="c" textColor="#000000" visible="true" width="104.369140625" x="7.8154296875" y="9.66796875">NP:PB1-vRNA:
PB1:PB2:PA</y:NodeLabel>
          <y:Shape type="roundrectangle"/>
        </y:ShapeNode>
      </data>
    </node>
    <node id="n200">
      <data key="d4"/>
      <data key="d6">
        <y:ShapeNode>
          <y:Geometry height="60.0" width="120.0" x="1144.4214851217275" y="1004.2591268088286"/>
          <y:Fill color="#FFFF99" transparent="false"/>
          <y:BorderStyle color="#FF00FF" type="line" width="3.0"/>
          <y:NodeLabel alignment="center" autoSizePolicy="content" fontFamily="Arial Black" fontSize="13" fontStyle="plain" hasBackgroundColor="false" hasLineColor="false" height="40.6640625" modelName="internal" modelPosition="c" textColor="#000000" visible="true" width="96.41552734375" x="11.792236328125" y="9.66796875">NP:NP-vRNA:
PB1:PB2:PA</y:NodeLabel>
          <y:Shape type="roundrectangle"/>
        </y:ShapeNode>
      </data>
    </node>
    <node id="n201">
      <data key="d4"/>
      <data key="d6">
        <y:ShapeNode>
          <y:Geometry height="60.0" width="120.0" x="1144.4214851217275" y="389.88574333749773"/>
          <y:Fill color="#FFFF99" transparent="false"/>
          <y:BorderStyle color="#FF00FF" type="line" width="3.0"/>
          <y:NodeLabel alignment="center" autoSizePolicy="content" fontFamily="Arial Black" fontSize="13" fontStyle="plain" hasBackgroundColor="false" hasLineColor="false" height="40.6640625" modelName="internal" modelPosition="c" textColor="#000000" visible="true" width="97.13916015625" x="11.430419921875" y="9.66796875">NP:HA-vRNA:
PB1:PB2:PA</y:NodeLabel>
          <y:Shape type="roundrectangle"/>
        </y:ShapeNode>
      </data>
    </node>
    <node id="n202">
      <data key="d4"/>
      <data key="d6">
        <y:ShapeNode>
          <y:Geometry height="60.0" width="120.0" x="1144.4214851217275" y="695.8184987580645"/>
          <y:Fill color="#FFFF99" transparent="false"/>
          <y:BorderStyle color="#FF00FF" type="line" width="3.0"/>
          <y:NodeLabel alignment="center" autoSizePolicy="content" fontFamily="Arial Black" fontSize="13" fontStyle="plain" hasBackgroundColor="false" hasLineColor="false" height="40.6640625" modelName="internal" modelPosition="c" textColor="#000000" visible="true" width="104.369140625" x="7.8154296875" y="9.66796875">NP:PB2-vRNA:
PB1:PB2:PA</y:NodeLabel>
          <y:Shape type="roundrectangle"/>
        </y:ShapeNode>
      </data>
    </node>
    <node id="n203">
      <data key="d4"/>
      <data key="d6">
        <y:ShapeNode>
          <y:Geometry height="60.0" width="120.0" x="1144.4214851217275" y="901.86356289694"/>
          <y:Fill color="#FFFF99" transparent="false"/>
          <y:BorderStyle color="#FF00FF" type="line" width="3.0"/>
          <y:NodeLabel alignment="center" autoSizePolicy="content" fontFamily="Arial Black" fontSize="13" fontStyle="plain" hasBackgroundColor="false" hasLineColor="false" height="40.6640625" modelName="internal" modelPosition="c" textColor="#000000" visible="true" width="95.6982421875" x="12.15087890625" y="9.66796875">NP:PA-vRNA:
PB1:PB2:PA</y:NodeLabel>
          <y:Shape type="roundrectangle"/>
        </y:ShapeNode>
      </data>
    </node>
    <node id="n204">
      <data key="d4"/>
      <data key="d6">
        <y:ShapeNode>
          <y:Geometry height="60.0" width="120.0" x="1144.4214851217275" y="1106.654690720717"/>
          <y:Fill color="#FFFF99" transparent="false"/>
          <y:BorderStyle color="#FF00FF" type="line" width="3.0"/>
          <y:NodeLabel alignment="center" autoSizePolicy="content" fontFamily="Arial Black" fontSize="13" fontStyle="plain" hasBackgroundColor="false" hasLineColor="false" height="40.6640625" modelName="internal" modelPosition="c" textColor="#000000" visible="true" width="96.41552734375" x="11.792236328125" y="9.66796875">NP:NS-vRNA:
PB1:PB2:PA</y:NodeLabel>
          <y:Shape type="roundrectangle"/>
        </y:ShapeNode>
      </data>
    </node>
    <node id="n205">
      <data key="d4"/>
      <data key="d6">
        <y:ShapeNode>
          <y:Geometry height="60.0" width="120.0" x="1144.4214851217275" y="492.28130724938603"/>
          <y:Fill color="#FFFF99" transparent="false"/>
          <y:BorderStyle color="#FF00FF" type="line" width="3.0"/>
          <y:NodeLabel alignment="center" autoSizePolicy="content" fontFamily="Arial Black" fontSize="13" fontStyle="plain" hasBackgroundColor="false" hasLineColor="false" height="40.6640625" modelName="internal" modelPosition="c" textColor="#000000" visible="true" width="97.13916015625" x="11.430419921875" y="9.66796875">NP:NA-vRNA:
PB1:PB2:PA</y:NodeLabel>
          <y:Shape type="roundrectangle"/>
        </y:ShapeNode>
      </data>
    </node>
    <node id="n206">
      <data key="d4"/>
      <data key="d6">
        <y:ShapeNode>
          <y:Geometry height="60.0" width="120.0" x="1774.8061578353318" y="594.6768711612746"/>
          <y:Fill color="#FFFF99" transparent="false"/>
          <y:BorderStyle color="#FF00FF" type="line" width="3.0"/>
          <y:NodeLabel alignment="center" autoSizePolicy="content" fontFamily="Arial Black" fontSize="13" fontStyle="plain" hasBackgroundColor="false" hasLineColor="false" height="40.6640625" modelName="internal" modelPosition="c" textColor="#000000" visible="true" width="88.5" x="15.75" y="9.66796875">NP:M-vRNA:
PB1:PB2:PA</y:NodeLabel>
          <y:Shape type="roundrectangle"/>
        </y:ShapeNode>
      </data>
    </node>
    <node id="n207">
      <data key="d4"/>
      <data key="d6">
        <y:ShapeNode>
          <y:Geometry height="60.0" width="120.0" x="1774.8061578353318" y="799.4679989850515"/>
          <y:Fill color="#FFFF99" transparent="false"/>
          <y:BorderStyle color="#FF00FF" type="line" width="3.0"/>
          <y:NodeLabel alignment="center" autoSizePolicy="content" fontFamily="Arial Black" fontSize="13" fontStyle="plain" hasBackgroundColor="false" hasLineColor="false" height="40.6640625" modelName="internal" modelPosition="c" textColor="#000000" visible="true" width="104.369140625" x="7.8154296875" y="9.66796875">NP:PB1-vRNA:
PB1:PB2:PA</y:NodeLabel>
          <y:Shape type="roundrectangle"/>
        </y:ShapeNode>
      </data>
    </node>
    <node id="n208">
      <data key="d4"/>
      <data key="d6">
        <y:ShapeNode>
          <y:Geometry height="60.0" width="120.0" x="1774.8061578353318" y="1004.2591268088286"/>
          <y:Fill color="#FFFF99" transparent="false"/>
          <y:BorderStyle color="#FF00FF" type="line" width="3.0"/>
          <y:NodeLabel alignment="center" autoSizePolicy="content" fontFamily="Arial Black" fontSize="13" fontStyle="plain" hasBackgroundColor="false" hasLineColor="false" height="40.6640625" modelName="internal" modelPosition="c" textColor="#000000" visible="true" width="96.41552734375" x="11.792236328125" y="9.66796875">NP:NP-vRNA:
PB1:PB2:PA</y:NodeLabel>
          <y:Shape type="roundrectangle"/>
        </y:ShapeNode>
      </data>
    </node>
    <node id="n209">
      <data key="d4"/>
      <data key="d6">
        <y:ShapeNode>
          <y:Geometry height="60.0" width="120.0" x="1774.8061578353318" y="389.88574333749773"/>
          <y:Fill color="#FFFF99" transparent="false"/>
          <y:BorderStyle color="#FF00FF" type="line" width="3.0"/>
          <y:NodeLabel alignment="center" autoSizePolicy="content" fontFamily="Arial Black" fontSize="13" fontStyle="plain" hasBackgroundColor="false" hasLineColor="false" height="40.6640625" modelName="internal" modelPosition="c" textColor="#000000" visible="true" width="97.13916015625" x="11.430419921875" y="9.66796875">NP:HA-vRNA:
PB1:PB2:PA</y:NodeLabel>
          <y:Shape type="roundrectangle"/>
        </y:ShapeNode>
      </data>
    </node>
    <node id="n210">
      <data key="d4"/>
      <data key="d6">
        <y:ShapeNode>
          <y:Geometry height="60.0" width="120.0" x="1774.8061578353318" y="695.8184987580645"/>
          <y:Fill color="#FFFF99" transparent="false"/>
          <y:BorderStyle color="#FF00FF" type="line" width="3.0"/>
          <y:NodeLabel alignment="center" autoSizePolicy="content" fontFamily="Arial Black" fontSize="13" fontStyle="plain" hasBackgroundColor="false" hasLineColor="false" height="40.6640625" modelName="internal" modelPosition="c" textColor="#000000" visible="true" width="104.369140625" x="7.8154296875" y="9.66796875">NP:PB2-vRNA:
PB1:PB2:PA</y:NodeLabel>
          <y:Shape type="roundrectangle"/>
        </y:ShapeNode>
      </data>
    </node>
    <node id="n211">
      <data key="d4"/>
      <data key="d6">
        <y:ShapeNode>
          <y:Geometry height="60.0" width="120.0" x="1774.8061578353318" y="901.86356289694"/>
          <y:Fill color="#FFFF99" transparent="false"/>
          <y:BorderStyle color="#FF00FF" type="line" width="3.0"/>
          <y:NodeLabel alignment="center" autoSizePolicy="content" fontFamily="Arial Black" fontSize="13" fontStyle="plain" hasBackgroundColor="false" hasLineColor="false" height="40.6640625" modelName="internal" modelPosition="c" textColor="#000000" visible="true" width="95.6982421875" x="12.15087890625" y="9.66796875">NP:PA-vRNA:
PB1:PB2:PA</y:NodeLabel>
          <y:Shape type="roundrectangle"/>
        </y:ShapeNode>
      </data>
    </node>
    <node id="n212">
      <data key="d4"/>
      <data key="d6">
        <y:ShapeNode>
          <y:Geometry height="60.0" width="120.0" x="1774.8061578353318" y="1106.654690720717"/>
          <y:Fill color="#FFFF99" transparent="false"/>
          <y:BorderStyle color="#FF00FF" type="line" width="3.0"/>
          <y:NodeLabel alignment="center" autoSizePolicy="content" fontFamily="Arial Black" fontSize="13" fontStyle="plain" hasBackgroundColor="false" hasLineColor="false" height="40.6640625" modelName="internal" modelPosition="c" textColor="#000000" visible="true" width="96.41552734375" x="11.792236328125" y="9.66796875">NP:NS-vRNA:
PB1:PB2:PA</y:NodeLabel>
          <y:Shape type="roundrectangle"/>
        </y:ShapeNode>
      </data>
    </node>
    <node id="n213">
      <data key="d4"/>
      <data key="d6">
        <y:ShapeNode>
          <y:Geometry height="60.0" width="120.0" x="1774.8061578353318" y="491.86332847768665"/>
          <y:Fill color="#FFFF99" transparent="false"/>
          <y:BorderStyle color="#FF00FF" type="line" width="3.0"/>
          <y:NodeLabel alignment="center" autoSizePolicy="content" fontFamily="Arial Black" fontSize="13" fontStyle="plain" hasBackgroundColor="false" hasLineColor="false" height="40.6640625" modelName="internal" modelPosition="c" textColor="#000000" visible="true" width="97.13916015625" x="11.430419921875" y="9.66796875">NP:NA-vRNA:
PB1:PB2:PA</y:NodeLabel>
          <y:Shape type="roundrectangle"/>
        </y:ShapeNode>
      </data>
    </node>
    <node id="n214">
      <data key="d4"/>
      <data key="d6">
        <y:ShapeNode>
          <y:Geometry height="15.0" width="15.0" x="3665.6807611249037" y="617.1768711612746"/>
          <y:Fill color="#000000" color2="#000000" transparent="false"/>
          <y:BorderStyle color="#000000" type="line" width="1.0"/>
          <y:NodeLabel alignment="center" autoSizePolicy="content" fontFamily="Dialog" fontSize="12" fontStyle="plain" hasBackgroundColor="false" hasLineColor="false" hasText="false" height="4.0" modelName="internal" modelPosition="c" textColor="#000000" visible="true" width="4.0" x="5.5" y="5.5"/>
          <y:Shape type="diamond"/>
        </y:ShapeNode>
      </data>
    </node>
    <node id="n215">
      <data key="d4"/>
      <data key="d6">
        <y:ShapeNode>
          <y:Geometry height="10.0" width="10.0" x="3668.1807611249037" y="594.6768711612743"/>
          <y:Fill color="#FFFFFF" transparent="false"/>
          <y:BorderStyle color="#000000" type="line" width="1.0"/>
          <y:NodeLabel alignment="center" autoSizePolicy="content" fontFamily="Dialog" fontSize="13" fontStyle="plain" hasBackgroundColor="false" hasLineColor="false" hasText="false" height="4.0" modelName="internal" modelPosition="c" textColor="#000000" visible="true" width="4.0" x="3.0" y="3.0"/>
          <y:Shape type="ellipse"/>
        </y:ShapeNode>
      </data>
    </node>
    <node id="n216">
      <data key="d4"/>
      <data key="d6">
        <y:ShapeNode>
          <y:Geometry height="10.0" width="10.0" x="3702.875322650813" y="619.6768711612743"/>
          <y:Fill color="#FFFFFF" transparent="false"/>
          <y:BorderStyle color="#000000" type="line" width="1.0"/>
          <y:NodeLabel alignment="center" autoSizePolicy="content" fontFamily="Dialog" fontSize="13" fontStyle="plain" hasBackgroundColor="false" hasLineColor="false" hasText="false" height="4.0" modelName="internal" modelPosition="c" textColor="#000000" visible="true" width="4.0" x="3.0" y="3.0"/>
          <y:Shape type="ellipse"/>
        </y:ShapeNode>
      </data>
    </node>
    <node id="n217">
      <data key="d6">
        <y:ShapeNode>
          <y:Geometry height="20.0" width="20.0" x="4004.6565996015865" y="500.7039818506223"/>
          <y:Fill color="#BFBFBF" transparent="false"/>
          <y:BorderStyle color="#000000" type="line" width="1.0"/>
          <y:NodeLabel alignment="center" autoSizePolicy="content" fontFamily="Arial Black" fontSize="13" fontStyle="plain" hasBackgroundColor="false" hasLineColor="false" height="22.33203125" modelName="internal" modelPosition="c" textColor="#000000" visible="true" width="14.11181640625" x="2.944091796875" y="-1.166015625">X</y:NodeLabel>
          <y:Shape type="ellipse"/>
        </y:ShapeNode>
      </data>
    </node>
    <node id="n218">
      <data key="d4"/>
      <data key="d6">
        <y:ShapeNode>
          <y:Geometry height="10.0" width="10.0" x="3702.875322650813" y="1131.654690720717"/>
          <y:Fill color="#FFFFFF" transparent="false"/>
          <y:BorderStyle color="#000000" type="line" width="1.0"/>
          <y:NodeLabel alignment="center" autoSizePolicy="content" fontFamily="Dialog" fontSize="13" fontStyle="plain" hasBackgroundColor="false" hasLineColor="false" hasText="false" height="4.0" modelName="internal" modelPosition="c" textColor="#000000" visible="true" width="4.0" x="3.0" y="3.0"/>
          <y:Shape type="ellipse"/>
        </y:ShapeNode>
      </data>
    </node>
    <node id="n219">
      <data key="d4"/>
      <data key="d6">
        <y:ShapeNode>
          <y:Geometry height="10.0" width="10.0" x="6767.769020866442" y="-1017.0740087095427"/>
          <y:Fill color="#FFFFFF" transparent="false"/>
          <y:BorderStyle color="#000000" type="line" width="1.0"/>
          <y:NodeLabel alignment="center" autoSizePolicy="content" fontFamily="Dialog" fontSize="13" fontStyle="plain" hasBackgroundColor="false" hasLineColor="false" hasText="false" height="4.0" modelName="internal" modelPosition="c" textColor="#000000" visible="true" width="4.0" x="3.0" y="3.0"/>
          <y:Shape type="ellipse"/>
        </y:ShapeNode>
      </data>
    </node>
    <node id="n220">
      <data key="d4"/>
      <data key="d6">
        <y:ShapeNode>
          <y:Geometry height="10.0" width="10.0" x="6874.646066191001" y="-1017.0740087095427"/>
          <y:Fill color="#FFFFFF" transparent="false"/>
          <y:BorderStyle color="#000000" type="line" width="1.0"/>
          <y:NodeLabel alignment="center" autoSizePolicy="content" fontFamily="Dialog" fontSize="13" fontStyle="plain" hasBackgroundColor="false" hasLineColor="false" hasText="false" height="4.0" modelName="internal" modelPosition="c" textColor="#000000" visible="true" width="4.0" x="3.0" y="3.0"/>
          <y:Shape type="ellipse"/>
        </y:ShapeNode>
      </data>
    </node>
    <node id="n221">
      <data key="d6">
        <y:ShapeNode>
          <y:Geometry height="30.0" width="6.0" x="6823.2075435287215" y="-1027.0740087095428"/>
          <y:Fill color="#000000" transparent="false"/>
          <y:BorderStyle color="#000000" type="line" width="1.0"/>
          <y:NodeLabel alignment="center" autoSizePolicy="content" borderDistance="0.0" fontFamily="Dialog" fontSize="13" fontStyle="plain" hasBackgroundColor="false" hasLineColor="false" hasText="false" height="4.0" modelName="internal" modelPosition="c" textColor="#000000" visible="true" width="4.0" x="1.0" y="13.0"/>
          <y:Shape type="rectangle"/>
        </y:ShapeNode>
      </data>
    </node>
    <node id="n222">
      <data key="d4"/>
      <data key="d6">
        <y:ShapeNode>
          <y:Geometry height="10.0" width="10.0" x="7088.400156840121" y="-1017.0740087095427"/>
          <y:Fill color="#FFFFFF" transparent="false"/>
          <y:BorderStyle color="#000000" type="line" width="1.0"/>
          <y:NodeLabel alignment="center" autoSizePolicy="content" fontFamily="Dialog" fontSize="13" fontStyle="plain" hasBackgroundColor="false" hasLineColor="false" hasText="false" height="4.0" modelName="internal" modelPosition="c" textColor="#000000" visible="true" width="4.0" x="3.0" y="3.0"/>
          <y:Shape type="ellipse"/>
        </y:ShapeNode>
      </data>
    </node>
    <node id="n223">
      <data key="d6">
        <y:ShapeNode>
          <y:Geometry height="30.0" width="6.0" x="7036.961634177841" y="-1027.0740087095428"/>
          <y:Fill color="#000000" transparent="false"/>
          <y:BorderStyle color="#000000" type="line" width="1.0"/>
          <y:NodeLabel alignment="center" autoSizePolicy="content" borderDistance="0.0" fontFamily="Dialog" fontSize="13" fontStyle="plain" hasBackgroundColor="false" hasLineColor="false" hasText="false" height="4.0" modelName="internal" modelPosition="c" textColor="#000000" visible="true" width="4.0" x="1.0" y="13.0"/>
          <y:Shape type="rectangle"/>
        </y:ShapeNode>
      </data>
    </node>
    <node id="n224">
      <data key="d4"/>
      <data key="d6">
        <y:ShapeNode>
          <y:Geometry height="10.0" width="10.0" x="6981.523111515561" y="-1017.0740087095427"/>
          <y:Fill color="#FFFFFF" transparent="false"/>
          <y:BorderStyle color="#000000" type="line" width="1.0"/>
          <y:NodeLabel alignment="center" autoSizePolicy="content" fontFamily="Dialog" fontSize="13" fontStyle="plain" hasBackgroundColor="false" hasLineColor="false" hasText="false" height="4.0" modelName="internal" modelPosition="c" textColor="#000000" visible="true" width="4.0" x="3.0" y="3.0"/>
          <y:Shape type="ellipse"/>
        </y:ShapeNode>
      </data>
    </node>
    <node id="n225">
      <data key="d6">
        <y:ShapeNode>
          <y:Geometry height="30.0" width="6.0" x="6930.084588853281" y="-1027.0740087095428"/>
          <y:Fill color="#000000" transparent="false"/>
          <y:BorderStyle color="#000000" type="line" width="1.0"/>
          <y:NodeLabel alignment="center" autoSizePolicy="content" borderDistance="0.0" fontFamily="Dialog" fontSize="13" fontStyle="plain" hasBackgroundColor="false" hasLineColor="false" hasText="false" height="4.0" modelName="internal" modelPosition="c" textColor="#000000" visible="true" width="4.0" x="1.0" y="13.0"/>
          <y:Shape type="rectangle"/>
        </y:ShapeNode>
      </data>
    </node>
    <node id="n226">
      <data key="d4"/>
      <data key="d6">
        <y:ShapeNode>
          <y:Geometry height="10.0" width="10.0" x="7195.277202164681" y="-1017.0740087095427"/>
          <y:Fill color="#FFFFFF" transparent="false"/>
          <y:BorderStyle color="#000000" type="line" width="1.0"/>
          <y:NodeLabel alignment="center" autoSizePolicy="content" fontFamily="Dialog" fontSize="13" fontStyle="plain" hasBackgroundColor="false" hasLineColor="false" hasText="false" height="4.0" modelName="internal" modelPosition="c" textColor="#000000" visible="true" width="4.0" x="3.0" y="3.0"/>
          <y:Shape type="ellipse"/>
        </y:ShapeNode>
      </data>
    </node>
    <node id="n227">
      <data key="d6">
        <y:ShapeNode>
          <y:Geometry height="30.0" width="6.0" x="7143.838679502401" y="-1027.0740087095428"/>
          <y:Fill color="#000000" transparent="false"/>
          <y:BorderStyle color="#000000" type="line" width="1.0"/>
          <y:NodeLabel alignment="center" autoSizePolicy="content" borderDistance="0.0" fontFamily="Dialog" fontSize="13" fontStyle="plain" hasBackgroundColor="false" hasLineColor="false" hasText="false" height="4.0" modelName="internal" modelPosition="c" textColor="#000000" visible="true" width="4.0" x="1.0" y="13.0"/>
          <y:Shape type="rectangle"/>
        </y:ShapeNode>
      </data>
    </node>
    <node id="n228">
      <data key="d6">
        <y:ShapeNode>
          <y:Geometry height="30.0" width="6.0" x="7357.59277015152" y="-1027.0740087095428"/>
          <y:Fill color="#000000" transparent="false"/>
          <y:BorderStyle color="#000000" type="line" width="1.0"/>
          <y:NodeLabel alignment="center" autoSizePolicy="content" borderDistance="0.0" fontFamily="Dialog" fontSize="13" fontStyle="plain" hasBackgroundColor="false" hasLineColor="false" hasText="false" height="4.0" modelName="internal" modelPosition="c" textColor="#000000" visible="true" width="4.0" x="1.0" y="13.0"/>
          <y:Shape type="rectangle"/>
        </y:ShapeNode>
      </data>
    </node>
    <node id="n229">
      <data key="d4"/>
      <data key="d6">
        <y:ShapeNode>
          <y:Geometry height="10.0" width="10.0" x="7622.7853834629195" y="-1017.0740087095427"/>
          <y:Fill color="#FFFFFF" transparent="false"/>
          <y:BorderStyle color="#000000" type="line" width="1.0"/>
          <y:NodeLabel alignment="center" autoSizePolicy="content" fontFamily="Dialog" fontSize="13" fontStyle="plain" hasBackgroundColor="false" hasLineColor="false" hasText="false" height="4.0" modelName="internal" modelPosition="c" textColor="#000000" visible="true" width="4.0" x="3.0" y="3.0"/>
          <y:Shape type="ellipse"/>
        </y:ShapeNode>
      </data>
    </node>
    <node id="n230">
      <data key="d6">
        <y:ShapeNode>
          <y:Geometry height="30.0" width="6.0" x="7571.34686080064" y="-1027.0740087095428"/>
          <y:Fill color="#000000" transparent="false"/>
          <y:BorderStyle color="#000000" type="line" width="1.0"/>
          <y:NodeLabel alignment="center" autoSizePolicy="content" borderDistance="0.0" fontFamily="Dialog" fontSize="13" fontStyle="plain" hasBackgroundColor="false" hasLineColor="false" hasText="false" height="4.0" modelName="internal" modelPosition="c" textColor="#000000" visible="true" width="4.0" x="1.0" y="13.0"/>
          <y:Shape type="rectangle"/>
        </y:ShapeNode>
      </data>
    </node>
    <node id="n231">
      <data key="d4"/>
      <data key="d6">
        <y:ShapeNode>
          <y:Geometry height="10.0" width="10.0" x="7409.0312928138" y="-1017.0740087095427"/>
          <y:Fill color="#FFFFFF" transparent="false"/>
          <y:BorderStyle color="#000000" type="line" width="1.0"/>
          <y:NodeLabel alignment="center" autoSizePolicy="content" fontFamily="Dialog" fontSize="13" fontStyle="plain" hasBackgroundColor="false" hasLineColor="false" hasText="false" height="4.0" modelName="internal" modelPosition="c" textColor="#000000" visible="true" width="4.0" x="3.0" y="3.0"/>
          <y:Shape type="ellipse"/>
        </y:ShapeNode>
      </data>
    </node>
    <node id="n232">
      <data key="d4"/>
      <data key="d6">
        <y:ShapeNode>
          <y:Geometry height="10.0" width="10.0" x="7515.90833813836" y="-1017.0740087095427"/>
          <y:Fill color="#FFFFFF" transparent="false"/>
          <y:BorderStyle color="#000000" type="line" width="1.0"/>
          <y:NodeLabel alignment="center" autoSizePolicy="content" fontFamily="Dialog" fontSize="13" fontStyle="plain" hasBackgroundColor="false" hasLineColor="false" hasText="false" height="4.0" modelName="internal" modelPosition="c" textColor="#000000" visible="true" width="4.0" x="3.0" y="3.0"/>
          <y:Shape type="ellipse"/>
        </y:ShapeNode>
      </data>
    </node>
    <node id="n233">
      <data key="d6">
        <y:ShapeNode>
          <y:Geometry height="30.0" width="6.0" x="7464.46981547608" y="-1027.0740087095428"/>
          <y:Fill color="#000000" transparent="false"/>
          <y:BorderStyle color="#000000" type="line" width="1.0"/>
          <y:NodeLabel alignment="center" autoSizePolicy="content" borderDistance="0.0" fontFamily="Dialog" fontSize="13" fontStyle="plain" hasBackgroundColor="false" hasLineColor="false" hasText="false" height="4.0" modelName="internal" modelPosition="c" textColor="#000000" visible="true" width="4.0" x="1.0" y="13.0"/>
          <y:Shape type="rectangle"/>
        </y:ShapeNode>
      </data>
    </node>
    <node id="n234">
      <data key="d4"/>
      <data key="d6">
        <y:ShapeNode>
          <y:Geometry height="10.0" width="10.0" x="7302.15424748924" y="-1017.0740087095427"/>
          <y:Fill color="#FFFFFF" transparent="false"/>
          <y:BorderStyle color="#000000" type="line" width="1.0"/>
          <y:NodeLabel alignment="center" autoSizePolicy="content" fontFamily="Dialog" fontSize="13" fontStyle="plain" hasBackgroundColor="false" hasLineColor="false" hasText="false" height="4.0" modelName="internal" modelPosition="c" textColor="#000000" visible="true" width="4.0" x="3.0" y="3.0"/>
          <y:Shape type="ellipse"/>
        </y:ShapeNode>
      </data>
    </node>
    <node id="n235">
      <data key="d6">
        <y:ShapeNode>
          <y:Geometry height="30.0" width="6.0" x="7250.7157248269605" y="-1027.0740087095428"/>
          <y:Fill color="#000000" transparent="false"/>
          <y:BorderStyle color="#000000" type="line" width="1.0"/>
          <y:NodeLabel alignment="center" autoSizePolicy="content" borderDistance="0.0" fontFamily="Dialog" fontSize="13" fontStyle="plain" hasBackgroundColor="false" hasLineColor="false" hasText="false" height="4.0" modelName="internal" modelPosition="c" textColor="#000000" visible="true" width="4.0" x="1.0" y="13.0"/>
          <y:Shape type="rectangle"/>
        </y:ShapeNode>
      </data>
    </node>
    <node id="n236">
      <data key="d6">
        <y:ShapeNode>
          <y:Geometry height="30.0" width="6.0" x="6609.453452879602" y="-1027.0740087095428"/>
          <y:Fill color="#000000" transparent="false"/>
          <y:BorderStyle color="#000000" type="line" width="1.0"/>
          <y:NodeLabel alignment="center" autoSizePolicy="content" borderDistance="0.0" fontFamily="Dialog" fontSize="13" fontStyle="plain" hasBackgroundColor="false" hasLineColor="false" hasText="false" height="4.0" modelName="internal" modelPosition="c" textColor="#000000" visible="true" width="4.0" x="1.0" y="13.0"/>
          <y:Shape type="rectangle"/>
        </y:ShapeNode>
      </data>
    </node>
    <node id="n237">
      <data key="d4"/>
      <data key="d6">
        <y:ShapeNode>
          <y:Geometry height="10.0" width="10.0" x="6660.891975541882" y="-1017.0740087095427"/>
          <y:Fill color="#FFFFFF" transparent="false"/>
          <y:BorderStyle color="#000000" type="line" width="1.0"/>
          <y:NodeLabel alignment="center" autoSizePolicy="content" fontFamily="Dialog" fontSize="13" fontStyle="plain" hasBackgroundColor="false" hasLineColor="false" hasText="false" height="4.0" modelName="internal" modelPosition="c" textColor="#000000" visible="true" width="4.0" x="3.0" y="3.0"/>
          <y:Shape type="ellipse"/>
        </y:ShapeNode>
      </data>
    </node>
    <node id="n238">
      <data key="d6">
        <y:ShapeNode>
          <y:Geometry height="30.0" width="6.0" x="6716.330498204162" y="-1027.0740087095428"/>
          <y:Fill color="#000000" transparent="false"/>
          <y:BorderStyle color="#000000" type="line" width="1.0"/>
          <y:NodeLabel alignment="center" autoSizePolicy="content" borderDistance="0.0" fontFamily="Dialog" fontSize="13" fontStyle="plain" hasBackgroundColor="false" hasLineColor="false" hasText="false" height="4.0" modelName="internal" modelPosition="c" textColor="#000000" visible="true" width="4.0" x="1.0" y="13.0"/>
          <y:Shape type="rectangle"/>
        </y:ShapeNode>
      </data>
    </node>
    <node id="n239">
      <data key="d6">
        <y:ShapeNode>
          <y:Geometry height="20.0" width="20.0" x="1566.7365171933775" y="512.281307249386"/>
          <y:Fill color="#00CCFF" transparent="false"/>
          <y:BorderStyle color="#000000" type="line" width="1.0"/>
          <y:NodeLabel alignment="center" autoSizePolicy="node_width" fontFamily="Arial Black" fontSize="13" fontStyle="plain" hasBackgroundColor="false" hasLineColor="false" height="22.33203125" modelName="internal" modelPosition="c" textColor="#000000" visible="true" width="20.0" x="0.0" y="-1.166015625">T</y:NodeLabel>
          <y:Shape type="ellipse"/>
        </y:ShapeNode>
      </data>
    </node>
    <node id="n240">
      <data key="d6">
        <y:ShapeNode>
          <y:Geometry height="20.0" width="20.0" x="1566.7365171933775" y="614.6768711612746"/>
          <y:Fill color="#00CCFF" transparent="false"/>
          <y:BorderStyle color="#000000" type="line" width="1.0"/>
          <y:NodeLabel alignment="center" autoSizePolicy="node_width" fontFamily="Arial Black" fontSize="13" fontStyle="plain" hasBackgroundColor="false" hasLineColor="false" height="22.33203125" modelName="internal" modelPosition="c" textColor="#000000" visible="true" width="20.0" x="0.0" y="-1.166015625">T</y:NodeLabel>
          <y:Shape type="ellipse"/>
        </y:ShapeNode>
      </data>
    </node>
    <node id="n241">
      <data key="d6">
        <y:ShapeNode>
          <y:Geometry height="20.0" width="20.0" x="1566.7365171933775" y="715.8184987580645"/>
          <y:Fill color="#00CCFF" transparent="false"/>
          <y:BorderStyle color="#000000" type="line" width="1.0"/>
          <y:NodeLabel alignment="center" autoSizePolicy="node_width" fontFamily="Arial Black" fontSize="13" fontStyle="plain" hasBackgroundColor="false" hasLineColor="false" height="22.33203125" modelName="internal" modelPosition="c" textColor="#000000" visible="true" width="20.0" x="0.0" y="-1.166015625">T</y:NodeLabel>
          <y:Shape type="ellipse"/>
        </y:ShapeNode>
      </data>
    </node>
    <node id="n242">
      <data key="d6">
        <y:ShapeNode>
          <y:Geometry height="20.0" width="20.0" x="1566.7365171933775" y="819.4679989850515"/>
          <y:Fill color="#00CCFF" transparent="false"/>
          <y:BorderStyle color="#000000" type="line" width="1.0"/>
          <y:NodeLabel alignment="center" autoSizePolicy="node_width" fontFamily="Arial Black" fontSize="13" fontStyle="plain" hasBackgroundColor="false" hasLineColor="false" height="22.33203125" modelName="internal" modelPosition="c" textColor="#000000" visible="true" width="20.0" x="0.0" y="-1.166015625">T</y:NodeLabel>
          <y:Shape type="ellipse"/>
        </y:ShapeNode>
      </data>
    </node>
    <node id="n243">
      <data key="d6">
        <y:ShapeNode>
          <y:Geometry height="20.0" width="20.0" x="1566.7365171933775" y="409.88574333749773"/>
          <y:Fill color="#00CCFF" transparent="false"/>
          <y:BorderStyle color="#000000" type="line" width="1.0"/>
          <y:NodeLabel alignment="center" autoSizePolicy="node_width" fontFamily="Arial Black" fontSize="13" fontStyle="plain" hasBackgroundColor="false" hasLineColor="false" height="22.33203125" modelName="internal" modelPosition="c" textColor="#000000" visible="true" width="20.0" x="0.0" y="-1.166015625">T</y:NodeLabel>
          <y:Shape type="ellipse"/>
        </y:ShapeNode>
      </data>
    </node>
    <node id="n244">
      <data key="d6">
        <y:ShapeNode>
          <y:Geometry height="20.0" width="20.0" x="1566.7365171933775" y="921.86356289694"/>
          <y:Fill color="#00CCFF" transparent="false"/>
          <y:BorderStyle color="#000000" type="line" width="1.0"/>
          <y:NodeLabel alignment="center" autoSizePolicy="node_width" fontFamily="Arial Black" fontSize="13" fontStyle="plain" hasBackgroundColor="false" hasLineColor="false" height="22.33203125" modelName="internal" modelPosition="c" textColor="#000000" visible="true" width="20.0" x="0.0" y="-1.166015625">T</y:NodeLabel>
          <y:Shape type="ellipse"/>
        </y:ShapeNode>
      </data>
    </node>
    <node id="n245">
      <data key="d6">
        <y:ShapeNode>
          <y:Geometry height="20.0" width="20.0" x="1566.7365171933775" y="1024.2591268088286"/>
          <y:Fill color="#00CCFF" transparent="false"/>
          <y:BorderStyle color="#000000" type="line" width="1.0"/>
          <y:NodeLabel alignment="center" autoSizePolicy="node_width" fontFamily="Arial Black" fontSize="13" fontStyle="plain" hasBackgroundColor="false" hasLineColor="false" height="22.33203125" modelName="internal" modelPosition="c" textColor="#000000" visible="true" width="20.0" x="0.0" y="-1.166015625">T</y:NodeLabel>
          <y:Shape type="ellipse"/>
        </y:ShapeNode>
      </data>
    </node>
    <node id="n246">
      <data key="d6">
        <y:ShapeNode>
          <y:Geometry height="20.0" width="20.0" x="1566.7365171933775" y="1126.654690720717"/>
          <y:Fill color="#00CCFF" transparent="false"/>
          <y:BorderStyle color="#000000" type="line" width="1.0"/>
          <y:NodeLabel alignment="center" autoSizePolicy="node_width" fontFamily="Arial Black" fontSize="13" fontStyle="plain" hasBackgroundColor="false" hasLineColor="false" height="22.33203125" modelName="internal" modelPosition="c" textColor="#000000" visible="true" width="20.0" x="0.0" y="-1.166015625">T</y:NodeLabel>
          <y:Shape type="ellipse"/>
        </y:ShapeNode>
      </data>
    </node>
    <node id="n247">
      <data key="d4"/>
      <data key="d6">
        <y:ShapeNode>
          <y:Geometry height="15.0" width="15.0" x="2170.3206427418922" y="412.38574333749773"/>
          <y:Fill color="#000000" color2="#000000" transparent="false"/>
          <y:BorderStyle color="#000000" type="line" width="1.0"/>
          <y:NodeLabel alignment="center" autoSizePolicy="content" fontFamily="Dialog" fontSize="12" fontStyle="plain" hasBackgroundColor="false" hasLineColor="false" hasText="false" height="4.0" modelName="internal" modelPosition="c" textColor="#000000" visible="true" width="4.0" x="5.5" y="5.5"/>
          <y:Shape type="diamond"/>
        </y:ShapeNode>
      </data>
    </node>
    <node id="n248">
      <data key="d4"/>
      <data key="d6">
        <y:ShapeNode>
          <y:Geometry height="10.0" width="10.0" x="2196.7634038780993" y="416.19149474127244"/>
          <y:Fill color="#FFFFFF" transparent="false"/>
          <y:BorderStyle color="#000000" type="line" width="1.0"/>
          <y:NodeLabel alignment="center" autoSizePolicy="content" fontFamily="Dialog" fontSize="13" fontStyle="plain" hasBackgroundColor="false" hasLineColor="false" hasText="false" height="4.0" modelName="internal" modelPosition="c" textColor="#000000" visible="true" width="4.0" x="3.0" y="3.0"/>
          <y:Shape type="ellipse"/>
        </y:ShapeNode>
      </data>
    </node>
    <node id="n249">
      <data key="d4"/>
      <data key="d6">
        <y:ShapeNode>
          <y:Geometry height="10.0" width="10.0" x="2138.443640040297" y="552.281307249386"/>
          <y:Fill color="#FFFFFF" transparent="false"/>
          <y:BorderStyle color="#000000" type="line" width="1.0"/>
          <y:NodeLabel alignment="center" autoSizePolicy="content" fontFamily="Dialog" fontSize="13" fontStyle="plain" hasBackgroundColor="false" hasLineColor="false" hasText="false" height="4.0" modelName="internal" modelPosition="c" textColor="#000000" visible="true" width="4.0" x="3.0" y="3.0"/>
          <y:Shape type="ellipse"/>
        </y:ShapeNode>
      </data>
    </node>
    <node id="n250">
      <data key="d4"/>
      <data key="d6">
        <y:ShapeNode>
          <y:Geometry height="15.0" width="15.0" x="2135.943640040297" y="514.781307249386"/>
          <y:Fill color="#000000" color2="#000000" transparent="false"/>
          <y:BorderStyle color="#000000" type="line" width="1.0"/>
          <y:NodeLabel alignment="center" autoSizePolicy="content" fontFamily="Dialog" fontSize="12" fontStyle="plain" hasBackgroundColor="false" hasLineColor="false" hasText="false" height="4.0" modelName="internal" modelPosition="c" textColor="#000000" visible="true" width="4.0" x="5.5" y="5.5"/>
          <y:Shape type="diamond"/>
        </y:ShapeNode>
      </data>
    </node>
    <node id="n251">
      <data key="d4"/>
      <data key="d6">
        <y:ShapeNode>
          <y:Geometry height="10.0" width="10.0" x="2162.386401176503" y="517.281307249386"/>
          <y:Fill color="#FFFFFF" transparent="false"/>
          <y:BorderStyle color="#000000" type="line" width="1.0"/>
          <y:NodeLabel alignment="center" autoSizePolicy="content" fontFamily="Dialog" fontSize="13" fontStyle="plain" hasBackgroundColor="false" hasLineColor="false" hasText="false" height="4.0" modelName="internal" modelPosition="c" textColor="#000000" visible="true" width="4.0" x="3.0" y="3.0"/>
          <y:Shape type="ellipse"/>
        </y:ShapeNode>
      </data>
    </node>
    <node id="n252">
      <data key="d4"/>
      <data key="d6">
        <y:ShapeNode>
          <y:Geometry height="10.0" width="10.0" x="2100.943640040297" y="653.8409136178756"/>
          <y:Fill color="#FFFFFF" transparent="false"/>
          <y:BorderStyle color="#000000" type="line" width="1.0"/>
          <y:NodeLabel alignment="center" autoSizePolicy="content" fontFamily="Dialog" fontSize="13" fontStyle="plain" hasBackgroundColor="false" hasLineColor="false" hasText="false" height="4.0" modelName="internal" modelPosition="c" textColor="#000000" visible="true" width="4.0" x="3.0" y="3.0"/>
          <y:Shape type="ellipse"/>
        </y:ShapeNode>
      </data>
    </node>
    <node id="n253">
      <data key="d4"/>
      <data key="d6">
        <y:ShapeNode>
          <y:Geometry height="15.0" width="15.0" x="2098.443640040297" y="617.1768711612746"/>
          <y:Fill color="#000000" color2="#000000" transparent="false"/>
          <y:BorderStyle color="#000000" type="line" width="1.0"/>
          <y:NodeLabel alignment="center" autoSizePolicy="content" fontFamily="Dialog" fontSize="12" fontStyle="plain" hasBackgroundColor="false" hasLineColor="false" hasText="false" height="4.0" modelName="internal" modelPosition="c" textColor="#000000" visible="true" width="4.0" x="5.5" y="5.5"/>
          <y:Shape type="diamond"/>
        </y:ShapeNode>
      </data>
    </node>
    <node id="n254">
      <data key="d4"/>
      <data key="d6">
        <y:ShapeNode>
          <y:Geometry height="10.0" width="10.0" x="2124.886401176503" y="619.6768711612746"/>
          <y:Fill color="#FFFFFF" transparent="false"/>
          <y:BorderStyle color="#000000" type="line" width="1.0"/>
          <y:NodeLabel alignment="center" autoSizePolicy="content" fontFamily="Dialog" fontSize="13" fontStyle="plain" hasBackgroundColor="false" hasLineColor="false" hasText="false" height="4.0" modelName="internal" modelPosition="c" textColor="#000000" visible="true" width="4.0" x="3.0" y="3.0"/>
          <y:Shape type="ellipse"/>
        </y:ShapeNode>
      </data>
    </node>
    <node id="n255">
      <data key="d6">
        <y:ShapeNode>
          <y:Geometry height="20.0" width="20.0" x="2426.314256750318" y="2307.6972028903233"/>
          <y:Fill color="#FFFF99" transparent="false"/>
          <y:BorderStyle color="#000000" type="line" width="1.0"/>
          <y:NodeLabel alignment="center" autoSizePolicy="node_width" fontFamily="Arial Black" fontSize="13" fontStyle="plain" hasBackgroundColor="false" hasLineColor="false" height="22.33203125" modelName="internal" modelPosition="c" textColor="#000000" visible="true" width="20.0" x="0.0" y="-1.166015625">B</y:NodeLabel>
          <y:Shape type="ellipse"/>
        </y:ShapeNode>
      </data>
    </node>
    <node id="n256">
      <data key="d6">
        <y:ShapeNode>
          <y:Geometry height="20.0" width="20.0" x="2426.314256750318" y="2410.092766802212"/>
          <y:Fill color="#FFFF99" transparent="false"/>
          <y:BorderStyle color="#000000" type="line" width="1.0"/>
          <y:NodeLabel alignment="center" autoSizePolicy="node_width" fontFamily="Arial Black" fontSize="13" fontStyle="plain" hasBackgroundColor="false" hasLineColor="false" height="22.33203125" modelName="internal" modelPosition="c" textColor="#000000" visible="true" width="20.0" x="0.0" y="-1.166015625">B</y:NodeLabel>
          <y:Shape type="ellipse"/>
        </y:ShapeNode>
      </data>
    </node>
    <node id="n257">
      <data key="d6">
        <y:ShapeNode>
          <y:Geometry height="20.0" width="20.0" x="2426.314256750318" y="2512.4883307141004"/>
          <y:Fill color="#FFFF99" transparent="false"/>
          <y:BorderStyle color="#000000" type="line" width="1.0"/>
          <y:NodeLabel alignment="center" autoSizePolicy="node_width" fontFamily="Arial Black" fontSize="13" fontStyle="plain" hasBackgroundColor="false" hasLineColor="false" height="22.33203125" modelName="internal" modelPosition="c" textColor="#000000" visible="true" width="20.0" x="0.0" y="-1.166015625">B</y:NodeLabel>
          <y:Shape type="ellipse"/>
        </y:ShapeNode>
      </data>
    </node>
    <node id="n258">
      <data key="d6">
        <y:ShapeNode>
          <y:Geometry height="20.0" width="20.0" x="2426.314256750318" y="2614.883894625989"/>
          <y:Fill color="#FFFF99" transparent="false"/>
          <y:BorderStyle color="#000000" type="line" width="1.0"/>
          <y:NodeLabel alignment="center" autoSizePolicy="node_width" fontFamily="Arial Black" fontSize="13" fontStyle="plain" hasBackgroundColor="false" hasLineColor="false" height="22.33203125" modelName="internal" modelPosition="c" textColor="#000000" visible="true" width="20.0" x="0.0" y="-1.166015625">B</y:NodeLabel>
          <y:Shape type="ellipse"/>
        </y:ShapeNode>
      </data>
    </node>
    <node id="n259">
      <data key="d6">
        <y:ShapeNode>
          <y:Geometry height="20.0" width="20.0" x="2426.314256750318" y="2717.2794585378774"/>
          <y:Fill color="#FFFF99" transparent="false"/>
          <y:BorderStyle color="#000000" type="line" width="1.0"/>
          <y:NodeLabel alignment="center" autoSizePolicy="node_width" fontFamily="Arial Black" fontSize="13" fontStyle="plain" hasBackgroundColor="false" hasLineColor="false" height="22.33203125" modelName="internal" modelPosition="c" textColor="#000000" visible="true" width="20.0" x="0.0" y="-1.166015625">B</y:NodeLabel>
          <y:Shape type="ellipse"/>
        </y:ShapeNode>
      </data>
    </node>
    <node id="n260">
      <data key="d6">
        <y:ShapeNode>
          <y:Geometry height="20.0" width="20.0" x="2426.314256750318" y="2920.8574709241743"/>
          <y:Fill color="#FFFF99" transparent="false"/>
          <y:BorderStyle color="#000000" type="line" width="1.0"/>
          <y:NodeLabel alignment="center" autoSizePolicy="node_width" fontFamily="Arial Black" fontSize="13" fontStyle="plain" hasBackgroundColor="false" hasLineColor="false" height="22.33203125" modelName="internal" modelPosition="c" textColor="#000000" visible="true" width="20.0" x="0.0" y="-1.166015625">B</y:NodeLabel>
          <y:Shape type="ellipse"/>
        </y:ShapeNode>
      </data>
    </node>
    <node id="n261">
      <data key="d6">
        <y:ShapeNode>
          <y:Geometry height="20.0" width="20.0" x="2426.314256750318" y="2819.675022449766"/>
          <y:Fill color="#FFFF99" transparent="false"/>
          <y:BorderStyle color="#000000" type="line" width="1.0"/>
          <y:NodeLabel alignment="center" autoSizePolicy="node_width" fontFamily="Arial Black" fontSize="13" fontStyle="plain" hasBackgroundColor="false" hasLineColor="false" height="22.33203125" modelName="internal" modelPosition="c" textColor="#000000" visible="true" width="20.0" x="0.0" y="-1.166015625">B</y:NodeLabel>
          <y:Shape type="ellipse"/>
        </y:ShapeNode>
      </data>
    </node>
    <node id="n262">
      <data key="d4"/>
      <data key="d6">
        <y:ShapeNode>
          <y:Geometry height="10.0" width="10.0" x="2064.845466567192" y="755.8184987580644"/>
          <y:Fill color="#FFFFFF" transparent="false"/>
          <y:BorderStyle color="#000000" type="line" width="1.0"/>
          <y:NodeLabel alignment="center" autoSizePolicy="content" fontFamily="Dialog" fontSize="13" fontStyle="plain" hasBackgroundColor="false" hasLineColor="false" hasText="false" height="4.0" modelName="internal" modelPosition="c" textColor="#000000" visible="true" width="4.0" x="3.0" y="3.0"/>
          <y:Shape type="ellipse"/>
        </y:ShapeNode>
      </data>
    </node>
    <node id="n263">
      <data key="d4"/>
      <data key="d6">
        <y:ShapeNode>
          <y:Geometry height="15.0" width="15.0" x="2062.345466567192" y="718.3184987580645"/>
          <y:Fill color="#000000" color2="#000000" transparent="false"/>
          <y:BorderStyle color="#000000" type="line" width="1.0"/>
          <y:NodeLabel alignment="center" autoSizePolicy="content" fontFamily="Dialog" fontSize="12" fontStyle="plain" hasBackgroundColor="false" hasLineColor="false" hasText="false" height="4.0" modelName="internal" modelPosition="c" textColor="#000000" visible="true" width="4.0" x="5.5" y="5.5"/>
          <y:Shape type="diamond"/>
        </y:ShapeNode>
      </data>
    </node>
    <node id="n264">
      <data key="d4"/>
      <data key="d6">
        <y:ShapeNode>
          <y:Geometry height="10.0" width="10.0" x="2088.788227703399" y="720.8184987580645"/>
          <y:Fill color="#FFFFFF" transparent="false"/>
          <y:BorderStyle color="#000000" type="line" width="1.0"/>
          <y:NodeLabel alignment="center" autoSizePolicy="content" fontFamily="Dialog" fontSize="13" fontStyle="plain" hasBackgroundColor="false" hasLineColor="false" hasText="false" height="4.0" modelName="internal" modelPosition="c" textColor="#000000" visible="true" width="4.0" x="3.0" y="3.0"/>
          <y:Shape type="ellipse"/>
        </y:ShapeNode>
      </data>
    </node>
    <node id="n265">
      <data key="d4"/>
      <data key="d6">
        <y:ShapeNode>
          <y:Geometry height="10.0" width="10.0" x="2032.815134657098" y="857.7960838982535"/>
          <y:Fill color="#FFFFFF" transparent="false"/>
          <y:BorderStyle color="#000000" type="line" width="1.0"/>
          <y:NodeLabel alignment="center" autoSizePolicy="content" fontFamily="Dialog" fontSize="13" fontStyle="plain" hasBackgroundColor="false" hasLineColor="false" hasText="false" height="4.0" modelName="internal" modelPosition="c" textColor="#000000" visible="true" width="4.0" x="3.0" y="3.0"/>
          <y:Shape type="ellipse"/>
        </y:ShapeNode>
      </data>
    </node>
    <node id="n266">
      <data key="d4"/>
      <data key="d6">
        <y:ShapeNode>
          <y:Geometry height="15.0" width="15.0" x="2030.315134657098" y="821.9679989850515"/>
          <y:Fill color="#000000" color2="#000000" transparent="false"/>
          <y:BorderStyle color="#000000" type="line" width="1.0"/>
          <y:NodeLabel alignment="center" autoSizePolicy="content" fontFamily="Dialog" fontSize="12" fontStyle="plain" hasBackgroundColor="false" hasLineColor="false" hasText="false" height="4.0" modelName="internal" modelPosition="c" textColor="#000000" visible="true" width="4.0" x="5.5" y="5.5"/>
          <y:Shape type="diamond"/>
        </y:ShapeNode>
      </data>
    </node>
    <node id="n267">
      <data key="d4"/>
      <data key="d6">
        <y:ShapeNode>
          <y:Geometry height="10.0" width="10.0" x="2056.757895793305" y="824.4679989850515"/>
          <y:Fill color="#FFFFFF" transparent="false"/>
          <y:BorderStyle color="#000000" type="line" width="1.0"/>
          <y:NodeLabel alignment="center" autoSizePolicy="content" fontFamily="Dialog" fontSize="13" fontStyle="plain" hasBackgroundColor="false" hasLineColor="false" hasText="false" height="4.0" modelName="internal" modelPosition="c" textColor="#000000" visible="true" width="4.0" x="3.0" y="3.0"/>
          <y:Shape type="ellipse"/>
        </y:ShapeNode>
      </data>
    </node>
    <node id="n268">
      <data key="d4"/>
      <data key="d6">
        <y:ShapeNode>
          <y:Geometry height="10.0" width="10.0" x="1995.2952560644612" y="959.7736690384422"/>
          <y:Fill color="#FFFFFF" transparent="false"/>
          <y:BorderStyle color="#000000" type="line" width="1.0"/>
          <y:NodeLabel alignment="center" autoSizePolicy="content" fontFamily="Dialog" fontSize="13" fontStyle="plain" hasBackgroundColor="false" hasLineColor="false" hasText="false" height="4.0" modelName="internal" modelPosition="c" textColor="#000000" visible="true" width="4.0" x="3.0" y="3.0"/>
          <y:Shape type="ellipse"/>
        </y:ShapeNode>
      </data>
    </node>
    <node id="n269">
      <data key="d4"/>
      <data key="d6">
        <y:ShapeNode>
          <y:Geometry height="15.0" width="15.0" x="1992.7952560644612" y="924.36356289694"/>
          <y:Fill color="#000000" color2="#000000" transparent="false"/>
          <y:BorderStyle color="#000000" type="line" width="1.0"/>
          <y:NodeLabel alignment="center" autoSizePolicy="content" fontFamily="Dialog" fontSize="12" fontStyle="plain" hasBackgroundColor="false" hasLineColor="false" hasText="false" height="4.0" modelName="internal" modelPosition="c" textColor="#000000" visible="true" width="4.0" x="5.5" y="5.5"/>
          <y:Shape type="diamond"/>
        </y:ShapeNode>
      </data>
    </node>
    <node id="n270">
      <data key="d4"/>
      <data key="d6">
        <y:ShapeNode>
          <y:Geometry height="10.0" width="10.0" x="2019.2380172006683" y="926.86356289694"/>
          <y:Fill color="#FFFFFF" transparent="false"/>
          <y:BorderStyle color="#000000" type="line" width="1.0"/>
          <y:NodeLabel alignment="center" autoSizePolicy="content" fontFamily="Dialog" fontSize="13" fontStyle="plain" hasBackgroundColor="false" hasLineColor="false" hasText="false" height="4.0" modelName="internal" modelPosition="c" textColor="#000000" visible="true" width="4.0" x="3.0" y="3.0"/>
          <y:Shape type="ellipse"/>
        </y:ShapeNode>
      </data>
    </node>
    <node id="n271">
      <data key="d4"/>
      <data key="d6">
        <y:ShapeNode>
          <y:Geometry height="10.0" width="10.0" x="1960.8420416107979" y="1061.7512541786314"/>
          <y:Fill color="#FFFFFF" transparent="false"/>
          <y:BorderStyle color="#000000" type="line" width="1.0"/>
          <y:NodeLabel alignment="center" autoSizePolicy="content" fontFamily="Dialog" fontSize="13" fontStyle="plain" hasBackgroundColor="false" hasLineColor="false" hasText="false" height="4.0" modelName="internal" modelPosition="c" textColor="#000000" visible="true" width="4.0" x="3.0" y="3.0"/>
          <y:Shape type="ellipse"/>
        </y:ShapeNode>
      </data>
    </node>
    <node id="n272">
      <data key="d4"/>
      <data key="d6">
        <y:ShapeNode>
          <y:Geometry height="15.0" width="15.0" x="1958.3420416107979" y="1026.7591268088286"/>
          <y:Fill color="#000000" color2="#000000" transparent="false"/>
          <y:BorderStyle color="#000000" type="line" width="1.0"/>
          <y:NodeLabel alignment="center" autoSizePolicy="content" fontFamily="Dialog" fontSize="12" fontStyle="plain" hasBackgroundColor="false" hasLineColor="false" hasText="false" height="4.0" modelName="internal" modelPosition="c" textColor="#000000" visible="true" width="4.0" x="5.5" y="5.5"/>
          <y:Shape type="diamond"/>
        </y:ShapeNode>
      </data>
    </node>
    <node id="n273">
      <data key="d4"/>
      <data key="d6">
        <y:ShapeNode>
          <y:Geometry height="10.0" width="10.0" x="1984.784802747005" y="1029.2591268088286"/>
          <y:Fill color="#FFFFFF" transparent="false"/>
          <y:BorderStyle color="#000000" type="line" width="1.0"/>
          <y:NodeLabel alignment="center" autoSizePolicy="content" fontFamily="Dialog" fontSize="13" fontStyle="plain" hasBackgroundColor="false" hasLineColor="false" hasText="false" height="4.0" modelName="internal" modelPosition="c" textColor="#000000" visible="true" width="4.0" x="3.0" y="3.0"/>
          <y:Shape type="ellipse"/>
        </y:ShapeNode>
      </data>
    </node>
    <node id="n274">
      <data key="d4"/>
      <data key="d6">
        <y:ShapeNode>
          <y:Geometry height="10.0" width="10.0" x="1924.8061578353313" y="1163.72883931882"/>
          <y:Fill color="#FFFFFF" transparent="false"/>
          <y:BorderStyle color="#000000" type="line" width="1.0"/>
          <y:NodeLabel alignment="center" autoSizePolicy="content" fontFamily="Dialog" fontSize="13" fontStyle="plain" hasBackgroundColor="false" hasLineColor="false" hasText="false" height="4.0" modelName="internal" modelPosition="c" textColor="#000000" visible="true" width="4.0" x="3.0" y="3.0"/>
          <y:Shape type="ellipse"/>
        </y:ShapeNode>
      </data>
    </node>
    <node id="n275">
      <data key="d4"/>
      <data key="d6">
        <y:ShapeNode>
          <y:Geometry height="15.0" width="15.0" x="1922.3061578353313" y="1129.154690720717"/>
          <y:Fill color="#000000" color2="#000000" transparent="false"/>
          <y:BorderStyle color="#000000" type="line" width="1.0"/>
          <y:NodeLabel alignment="center" autoSizePolicy="content" fontFamily="Dialog" fontSize="12" fontStyle="plain" hasBackgroundColor="false" hasLineColor="false" hasText="false" height="4.0" modelName="internal" modelPosition="c" textColor="#000000" visible="true" width="4.0" x="5.5" y="5.5"/>
          <y:Shape type="diamond"/>
        </y:ShapeNode>
      </data>
    </node>
    <node id="n276">
      <data key="d4"/>
      <data key="d6">
        <y:ShapeNode>
          <y:Geometry height="10.0" width="10.0" x="1949.8061578353313" y="1131.654690720717"/>
          <y:Fill color="#FFFFFF" transparent="false"/>
          <y:BorderStyle color="#000000" type="line" width="1.0"/>
          <y:NodeLabel alignment="center" autoSizePolicy="content" fontFamily="Dialog" fontSize="13" fontStyle="plain" hasBackgroundColor="false" hasLineColor="false" hasText="false" height="4.0" modelName="internal" modelPosition="c" textColor="#000000" visible="true" width="4.0" x="3.0" y="3.0"/>
          <y:Shape type="ellipse"/>
        </y:ShapeNode>
      </data>
    </node>
    <node id="n277">
      <data key="d6">
        <y:ShapeNode>
          <y:Geometry height="20.0" width="20.0" x="2351.3153696286677" y="1357.8740301919079"/>
          <y:Fill color="#FFFF99" transparent="false"/>
          <y:BorderStyle color="#000000" type="line" width="1.0"/>
          <y:NodeLabel alignment="center" autoSizePolicy="node_width" fontFamily="Arial Black" fontSize="13" fontStyle="plain" hasBackgroundColor="false" hasLineColor="false" height="22.33203125" modelName="internal" modelPosition="c" textColor="#000000" visible="true" width="20.0" x="0.0" y="-1.166015625">B</y:NodeLabel>
          <y:Shape type="ellipse"/>
        </y:ShapeNode>
      </data>
    </node>
    <node id="n278">
      <data key="d6">
        <y:ShapeNode>
          <y:Geometry height="20.0" width="160.0" x="2394.2206534273996" y="1357.8740301919079"/>
          <y:Fill color="#C0C0C0" transparent="false"/>
          <y:BorderStyle color="#000000" type="line" width="1.0"/>
          <y:NodeLabel alignment="center" autoSizePolicy="node_width" fontFamily="Arial" fontSize="13" fontStyle="plain" hasBackgroundColor="false" hasLineColor="false" height="18.5234375" modelName="internal" modelPosition="c" textColor="#000000" visible="true" width="160.0" x="0.0" y="0.73828125">Host mRNA[5'CAP]</y:NodeLabel>
          <y:Shape type="parallelogram"/>
        </y:ShapeNode>
      </data>
    </node>
    <node id="n279">
      <data key="d4"/>
      <data key="d6">
        <y:ShapeNode>
          <y:Geometry height="10.0" width="10.0" x="2356.3153696286677" y="2067.318375273376"/>
          <y:Fill color="#FFFFFF" transparent="false"/>
          <y:BorderStyle color="#000000" type="line" width="1.0"/>
          <y:NodeLabel alignment="center" autoSizePolicy="content" fontFamily="Dialog" fontSize="13" fontStyle="plain" hasBackgroundColor="false" hasLineColor="false" hasText="false" height="4.0" modelName="internal" modelPosition="c" textColor="#000000" visible="true" width="4.0" x="3.0" y="3.0"/>
          <y:Shape type="ellipse"/>
        </y:ShapeNode>
      </data>
    </node>
    <node id="n280">
      <data key="d4"/>
      <data key="d6">
        <y:ShapeNode>
          <y:Geometry height="40.0" width="100.0" x="2984.380287534827" y="2398.8388304871132"/>
          <y:Fill color="#FFFF99" transparent="false"/>
          <y:BorderStyle color="#FF00FF" type="line" width="3.0"/>
          <y:NodeLabel alignment="center" autoSizePolicy="content" fontFamily="Arial Black" fontSize="13" fontStyle="plain" hasBackgroundColor="false" hasLineColor="false" height="40.6640625" modelName="internal" modelPosition="c" textColor="#000000" visible="true" width="100.763671875" x="-0.3818359375" y="-0.33203125">M-vRNA:
MCM:POLR2A</y:NodeLabel>
          <y:Shape type="roundrectangle"/>
        </y:ShapeNode>
      </data>
    </node>
    <node id="n281">
      <data key="d4"/>
      <data key="d6">
        <y:ShapeNode>
          <y:Geometry height="40.0" width="100.0" x="2984.380287534827" y="2603.6299583108903"/>
          <y:Fill color="#FFFF99" transparent="false"/>
          <y:BorderStyle color="#FF00FF" type="line" width="3.0"/>
          <y:NodeLabel alignment="center" autoSizePolicy="content" fontFamily="Arial Black" fontSize="13" fontStyle="plain" hasBackgroundColor="false" hasLineColor="false" height="40.6640625" modelName="internal" modelPosition="c" textColor="#000000" visible="true" width="100.763671875" x="-0.3818359375" y="-0.33203125">PB1-vRNA:
MCM:POLR2A</y:NodeLabel>
          <y:Shape type="roundrectangle"/>
        </y:ShapeNode>
      </data>
    </node>
    <node id="n282">
      <data key="d4"/>
      <data key="d6">
        <y:ShapeNode>
          <y:Geometry height="40.0" width="100.0" x="2984.380287534827" y="2808.4210861346673"/>
          <y:Fill color="#FFFF99" transparent="false"/>
          <y:BorderStyle color="#FF00FF" type="line" width="3.0"/>
          <y:NodeLabel alignment="center" autoSizePolicy="content" fontFamily="Arial Black" fontSize="13" fontStyle="plain" hasBackgroundColor="false" hasLineColor="false" height="40.6640625" modelName="internal" modelPosition="c" textColor="#000000" visible="true" width="100.763671875" x="-0.3818359375" y="-0.33203125">NP-vRNA:
MCM:POLR2A</y:NodeLabel>
          <y:Shape type="roundrectangle"/>
        </y:ShapeNode>
      </data>
    </node>
    <node id="n283">
      <data key="d4"/>
      <data key="d6">
        <y:ShapeNode>
          <y:Geometry height="40.0" width="100.0" x="2984.380287534827" y="2195.3016389784348"/>
          <y:Fill color="#FFFF99" transparent="false"/>
          <y:BorderStyle color="#FF00FF" type="line" width="3.0"/>
          <y:NodeLabel alignment="center" autoSizePolicy="content" fontFamily="Arial Black" fontSize="13" fontStyle="plain" hasBackgroundColor="false" hasLineColor="false" height="40.6640625" modelName="internal" modelPosition="c" textColor="#000000" visible="true" width="100.763671875" x="-0.3818359375" y="-0.33203125">HA-vRNA:
MCM:POLR2A</y:NodeLabel>
          <y:Shape type="roundrectangle"/>
        </y:ShapeNode>
      </data>
    </node>
    <node id="n284">
      <data key="d4"/>
      <data key="d6">
        <y:ShapeNode>
          <y:Geometry height="40.0" width="100.0" x="2984.380287534827" y="2501.2343943990018"/>
          <y:Fill color="#FFFF99" transparent="false"/>
          <y:BorderStyle color="#FF00FF" type="line" width="3.0"/>
          <y:NodeLabel alignment="center" autoSizePolicy="content" fontFamily="Arial Black" fontSize="13" fontStyle="plain" hasBackgroundColor="false" hasLineColor="false" height="40.6640625" modelName="internal" modelPosition="c" textColor="#000000" visible="true" width="100.763671875" x="-0.3818359375" y="-0.33203125">PB2-vRNA:
MCM:POLR2A</y:NodeLabel>
          <y:Shape type="roundrectangle"/>
        </y:ShapeNode>
      </data>
    </node>
    <node id="n285">
      <data key="d4"/>
      <data key="d6">
        <y:ShapeNode>
          <y:Geometry height="40.0" width="100.0" x="2984.380287534827" y="2706.025522222779"/>
          <y:Fill color="#FFFF99" transparent="false"/>
          <y:BorderStyle color="#FF00FF" type="line" width="3.0"/>
          <y:NodeLabel alignment="center" autoSizePolicy="content" fontFamily="Arial Black" fontSize="13" fontStyle="plain" hasBackgroundColor="false" hasLineColor="false" height="40.6640625" modelName="internal" modelPosition="c" textColor="#000000" visible="true" width="100.763671875" x="-0.3818359375" y="-0.33203125">PA-vRNA:
MCM:POLR2A</y:NodeLabel>
          <y:Shape type="roundrectangle"/>
        </y:ShapeNode>
      </data>
    </node>
    <node id="n286">
      <data key="d4"/>
      <data key="d6">
        <y:ShapeNode>
          <y:Geometry height="40.0" width="100.0" x="2984.380287534827" y="2912.070586361654"/>
          <y:Fill color="#FFFF99" transparent="false"/>
          <y:BorderStyle color="#FF00FF" type="line" width="3.0"/>
          <y:NodeLabel alignment="center" autoSizePolicy="content" fontFamily="Arial Black" fontSize="13" fontStyle="plain" hasBackgroundColor="false" hasLineColor="false" height="40.6640625" modelName="internal" modelPosition="c" textColor="#000000" visible="true" width="100.763671875" x="-0.3818359375" y="-0.33203125">NS-vRNA:
MCM:POLR2A</y:NodeLabel>
          <y:Shape type="roundrectangle"/>
        </y:ShapeNode>
      </data>
    </node>
    <node id="n287">
      <data key="d4"/>
      <data key="d6">
        <y:ShapeNode>
          <y:Geometry height="40.0" width="100.0" x="2984.380287534827" y="2296.4432665752247"/>
          <y:Fill color="#FFFF99" transparent="false"/>
          <y:BorderStyle color="#FF00FF" type="line" width="3.0"/>
          <y:NodeLabel alignment="center" autoSizePolicy="content" fontFamily="Arial Black" fontSize="13" fontStyle="plain" hasBackgroundColor="false" hasLineColor="false" height="40.6640625" modelName="internal" modelPosition="c" textColor="#000000" visible="true" width="100.763671875" x="-0.3818359375" y="-0.33203125">NA-vRNA:
MCM:POLR2A</y:NodeLabel>
          <y:Shape type="roundrectangle"/>
        </y:ShapeNode>
      </data>
    </node>
    <node id="n288">
      <data key="d6">
        <y:ShapeNode>
          <y:Geometry height="20.0" width="20.0" x="5362.952526366944" y="2204.047702663336"/>
          <y:Fill color="#99CCFF" transparent="false"/>
          <y:BorderStyle color="#000000" type="line" width="1.0"/>
          <y:NodeLabel alignment="center" autoSizePolicy="content" fontFamily="Arial Black" fontSize="13" fontStyle="plain" hasBackgroundColor="false" hasLineColor="false" height="22.33203125" modelName="internal" modelPosition="c" textColor="#000000" visible="true" width="22.05908203125" x="-1.029541015625" y="-1.166015625">TL</y:NodeLabel>
          <y:Shape type="ellipse"/>
        </y:ShapeNode>
      </data>
    </node>
    <node id="n289">
      <data key="d6">
        <y:ShapeNode>
          <y:Geometry height="20.0" width="20.0" x="5362.952526366944" y="2306.4432665752247"/>
          <y:Fill color="#99CCFF" transparent="false"/>
          <y:BorderStyle color="#000000" type="line" width="1.0"/>
          <y:NodeLabel alignment="center" autoSizePolicy="content" fontFamily="Arial Black" fontSize="13" fontStyle="plain" hasBackgroundColor="false" hasLineColor="false" height="22.33203125" modelName="internal" modelPosition="c" textColor="#000000" visible="true" width="22.05908203125" x="-1.029541015625" y="-1.166015625">TL</y:NodeLabel>
          <y:Shape type="ellipse"/>
        </y:ShapeNode>
      </data>
    </node>
    <node id="n290">
      <data key="d6">
        <y:ShapeNode>
          <y:Geometry height="20.0" width="20.0" x="5362.952526366944" y="2408.8388304871132"/>
          <y:Fill color="#99CCFF" transparent="false"/>
          <y:BorderStyle color="#000000" type="line" width="1.0"/>
          <y:NodeLabel alignment="center" autoSizePolicy="content" fontFamily="Arial Black" fontSize="13" fontStyle="plain" hasBackgroundColor="false" hasLineColor="false" height="22.33203125" modelName="internal" modelPosition="c" textColor="#000000" visible="true" width="22.05908203125" x="-1.029541015625" y="-1.166015625">TL</y:NodeLabel>
          <y:Shape type="ellipse"/>
        </y:ShapeNode>
      </data>
    </node>
    <node id="n291">
      <data key="d6">
        <y:ShapeNode>
          <y:Geometry height="20.0" width="20.0" x="5362.952526366944" y="2511.2343943990018"/>
          <y:Fill color="#99CCFF" transparent="false"/>
          <y:BorderStyle color="#000000" type="line" width="1.0"/>
          <y:NodeLabel alignment="center" autoSizePolicy="content" fontFamily="Arial Black" fontSize="13" fontStyle="plain" hasBackgroundColor="false" hasLineColor="false" height="22.33203125" modelName="internal" modelPosition="c" textColor="#000000" visible="true" width="22.05908203125" x="-1.029541015625" y="-1.166015625">TL</y:NodeLabel>
          <y:Shape type="ellipse"/>
        </y:ShapeNode>
      </data>
    </node>
    <node id="n292">
      <data key="d6">
        <y:ShapeNode>
          <y:Geometry height="20.0" width="20.0" x="5362.952526366944" y="2613.6299583108903"/>
          <y:Fill color="#99CCFF" transparent="false"/>
          <y:BorderStyle color="#000000" type="line" width="1.0"/>
          <y:NodeLabel alignment="center" autoSizePolicy="content" fontFamily="Arial Black" fontSize="13" fontStyle="plain" hasBackgroundColor="false" hasLineColor="false" height="22.33203125" modelName="internal" modelPosition="c" textColor="#000000" visible="true" width="22.05908203125" x="-1.029541015625" y="-1.166015625">TL</y:NodeLabel>
          <y:Shape type="ellipse"/>
        </y:ShapeNode>
      </data>
    </node>
    <node id="n293">
      <data key="d6">
        <y:ShapeNode>
          <y:Geometry height="20.0" width="20.0" x="5362.952526366944" y="2716.025522222779"/>
          <y:Fill color="#99CCFF" transparent="false"/>
          <y:BorderStyle color="#000000" type="line" width="1.0"/>
          <y:NodeLabel alignment="center" autoSizePolicy="content" fontFamily="Arial Black" fontSize="13" fontStyle="plain" hasBackgroundColor="false" hasLineColor="false" height="22.33203125" modelName="internal" modelPosition="c" textColor="#000000" visible="true" width="22.05908203125" x="-1.029541015625" y="-1.166015625">TL</y:NodeLabel>
          <y:Shape type="ellipse"/>
        </y:ShapeNode>
      </data>
    </node>
    <node id="n294">
      <data key="d6">
        <y:ShapeNode>
          <y:Geometry height="20.0" width="20.0" x="5362.952526366944" y="2818.4210861346673"/>
          <y:Fill color="#99CCFF" transparent="false"/>
          <y:BorderStyle color="#000000" type="line" width="1.0"/>
          <y:NodeLabel alignment="center" autoSizePolicy="content" fontFamily="Arial Black" fontSize="13" fontStyle="plain" hasBackgroundColor="false" hasLineColor="false" height="22.33203125" modelName="internal" modelPosition="c" textColor="#000000" visible="true" width="22.05908203125" x="-1.029541015625" y="-1.166015625">TL</y:NodeLabel>
          <y:Shape type="ellipse"/>
        </y:ShapeNode>
      </data>
    </node>
    <node id="n295">
      <data key="d6">
        <y:ShapeNode>
          <y:Geometry height="20.0" width="20.0" x="5362.952526366944" y="2920.816650046556"/>
          <y:Fill color="#99CCFF" transparent="false"/>
          <y:BorderStyle color="#000000" type="line" width="1.0"/>
          <y:NodeLabel alignment="center" autoSizePolicy="content" fontFamily="Arial Black" fontSize="13" fontStyle="plain" hasBackgroundColor="false" hasLineColor="false" height="22.33203125" modelName="internal" modelPosition="c" textColor="#000000" visible="true" width="22.05908203125" x="-1.029541015625" y="-1.166015625">TL</y:NodeLabel>
          <y:Shape type="ellipse"/>
        </y:ShapeNode>
      </data>
    </node>
    <node id="n296">
      <data key="d6">
        <y:ShapeNode>
          <y:Geometry height="20.0" width="100.0" x="5610.913052750572" y="2204.047702663337"/>
          <y:Fill color="#C0C0C0" transparent="false"/>
          <y:BorderStyle color="#FF00FF" type="line" width="3.0"/>
          <y:NodeLabel alignment="center" autoSizePolicy="node_width" fontFamily="Arial" fontSize="13" fontStyle="plain" hasBackgroundColor="false" hasLineColor="false" height="18.5234375" modelName="internal" modelPosition="c" textColor="#000000" visible="true" width="100.0" x="0.0" y="0.73828125">HA-cRNA</y:NodeLabel>
          <y:Shape type="parallelogram"/>
        </y:ShapeNode>
      </data>
    </node>
    <node id="n297">
      <data key="d6">
        <y:ShapeNode>
          <y:Geometry height="20.0" width="100.0" x="5610.913052750572" y="2920.816650046557"/>
          <y:Fill color="#C0C0C0" transparent="false"/>
          <y:BorderStyle color="#FF00FF" type="line" width="3.0"/>
          <y:NodeLabel alignment="center" autoSizePolicy="node_width" fontFamily="Arial" fontSize="13" fontStyle="plain" hasBackgroundColor="false" hasLineColor="false" height="18.5234375" modelName="internal" modelPosition="c" textColor="#000000" visible="true" width="100.0" x="0.0" y="0.73828125">NS-cRNA</y:NodeLabel>
          <y:Shape type="parallelogram"/>
        </y:ShapeNode>
      </data>
    </node>
    <node id="n298">
      <data key="d6">
        <y:ShapeNode>
          <y:Geometry height="20.0" width="100.0" x="5610.913052750572" y="2306.4432665752256"/>
          <y:Fill color="#C0C0C0" transparent="false"/>
          <y:BorderStyle color="#FF00FF" type="line" width="3.0"/>
          <y:NodeLabel alignment="center" autoSizePolicy="node_width" fontFamily="Arial" fontSize="13" fontStyle="plain" hasBackgroundColor="false" hasLineColor="false" height="18.5234375" modelName="internal" modelPosition="c" textColor="#000000" visible="true" width="100.0" x="0.0" y="0.73828125">NA-cRNA</y:NodeLabel>
          <y:Shape type="parallelogram"/>
        </y:ShapeNode>
      </data>
    </node>
    <node id="n299">
      <data key="d6">
        <y:ShapeNode>
          <y:Geometry height="20.0" width="100.0" x="5610.913052750572" y="2408.838830487114"/>
          <y:Fill color="#C0C0C0" transparent="false"/>
          <y:BorderStyle color="#FF00FF" type="line" width="3.0"/>
          <y:NodeLabel alignment="center" autoSizePolicy="node_width" fontFamily="Arial" fontSize="13" fontStyle="plain" hasBackgroundColor="false" hasLineColor="false" height="18.5234375" modelName="internal" modelPosition="c" textColor="#000000" visible="true" width="100.0" x="0.0" y="0.73828125">M-cRNA</y:NodeLabel>
          <y:Shape type="parallelogram"/>
        </y:ShapeNode>
      </data>
    </node>
    <node id="n300">
      <data key="d6">
        <y:ShapeNode>
          <y:Geometry height="20.0" width="100.0" x="5610.913052750572" y="2511.2343943990027"/>
          <y:Fill color="#C0C0C0" transparent="false"/>
          <y:BorderStyle color="#FF00FF" type="line" width="3.0"/>
          <y:NodeLabel alignment="center" autoSizePolicy="node_width" fontFamily="Arial" fontSize="13" fontStyle="plain" hasBackgroundColor="false" hasLineColor="false" height="18.5234375" modelName="internal" modelPosition="c" textColor="#000000" visible="true" width="100.0" x="0.0" y="0.73828125">PB2-cRNA</y:NodeLabel>
          <y:Shape type="parallelogram"/>
        </y:ShapeNode>
      </data>
    </node>
    <node id="n301">
      <data key="d6">
        <y:ShapeNode>
          <y:Geometry height="20.0" width="100.0" x="5610.913052750572" y="2613.629958310891"/>
          <y:Fill color="#C0C0C0" transparent="false"/>
          <y:BorderStyle color="#FF00FF" type="line" width="3.0"/>
          <y:NodeLabel alignment="center" autoSizePolicy="node_width" fontFamily="Arial" fontSize="13" fontStyle="plain" hasBackgroundColor="false" hasLineColor="false" height="18.5234375" modelName="internal" modelPosition="c" textColor="#000000" visible="true" width="100.0" x="0.0" y="0.73828125">PB1-cRNA</y:NodeLabel>
          <y:Shape type="parallelogram"/>
        </y:ShapeNode>
      </data>
    </node>
    <node id="n302">
      <data key="d6">
        <y:ShapeNode>
          <y:Geometry height="20.0" width="100.0" x="5610.913052750572" y="2716.0255222227797"/>
          <y:Fill color="#C0C0C0" transparent="false"/>
          <y:BorderStyle color="#FF00FF" type="line" width="3.0"/>
          <y:NodeLabel alignment="center" autoSizePolicy="node_width" fontFamily="Arial" fontSize="13" fontStyle="plain" hasBackgroundColor="false" hasLineColor="false" height="18.5234375" modelName="internal" modelPosition="c" textColor="#000000" visible="true" width="100.0" x="0.0" y="0.73828125">PA-cRNA</y:NodeLabel>
          <y:Shape type="parallelogram"/>
        </y:ShapeNode>
      </data>
    </node>
    <node id="n303">
      <data key="d6">
        <y:ShapeNode>
          <y:Geometry height="20.0" width="100.0" x="5610.913052750572" y="2818.4210861346683"/>
          <y:Fill color="#C0C0C0" transparent="false"/>
          <y:BorderStyle color="#FF00FF" type="line" width="3.0"/>
          <y:NodeLabel alignment="center" autoSizePolicy="node_width" fontFamily="Arial" fontSize="13" fontStyle="plain" hasBackgroundColor="false" hasLineColor="false" height="18.5234375" modelName="internal" modelPosition="c" textColor="#000000" visible="true" width="100.0" x="0.0" y="0.73828125">NP-cRNA</y:NodeLabel>
          <y:Shape type="parallelogram"/>
        </y:ShapeNode>
      </data>
    </node>
    <node id="n304">
      <data key="d6">
        <y:ShapeNode>
          <y:Geometry height="20.0" width="100.0" x="6762.755158285083" y="2204.047702663336"/>
          <y:Fill color="#C0C0C0" transparent="false"/>
          <y:BorderStyle color="#FF00FF" type="line" width="3.0"/>
          <y:NodeLabel alignment="center" autoSizePolicy="node_width" fontFamily="Arial" fontSize="13" fontStyle="plain" hasBackgroundColor="false" hasLineColor="false" height="18.5234375" modelName="internal" modelPosition="c" textColor="#000000" visible="true" width="100.0" x="0.0" y="0.73828125">HA-vRNA</y:NodeLabel>
          <y:Shape type="parallelogram"/>
        </y:ShapeNode>
      </data>
    </node>
    <node id="n305">
      <data key="d6">
        <y:ShapeNode>
          <y:Geometry height="40.0" width="100.0" x="6186.834105517828" y="2194.047702663336"/>
          <y:Fill color="#FFFF99" transparent="false"/>
          <y:BorderStyle color="#FF00FF" type="line" width="3.0"/>
          <y:NodeLabel alignment="center" autoSizePolicy="content" fontFamily="Arial Black" fontSize="13" fontStyle="plain" hasBackgroundColor="false" hasLineColor="false" height="22.33203125" modelName="internal" modelPosition="c" textColor="#000000" visible="true" width="93.5400390625" x="3.22998046875" y="8.833984375">NP:HA-cRNA</y:NodeLabel>
          <y:Shape type="roundrectangle"/>
        </y:ShapeNode>
      </data>
    </node>
    <node id="n306">
      <data key="d6">
        <y:ShapeNode>
          <y:Geometry height="20.0" width="100.0" x="6762.755158285083" y="2920.816650046556"/>
          <y:Fill color="#C0C0C0" transparent="false"/>
          <y:BorderStyle color="#FF00FF" type="line" width="3.0"/>
          <y:NodeLabel alignment="center" autoSizePolicy="node_width" fontFamily="Arial" fontSize="13" fontStyle="plain" hasBackgroundColor="false" hasLineColor="false" height="18.5234375" modelName="internal" modelPosition="c" textColor="#000000" visible="true" width="100.0" x="0.0" y="0.73828125">NS-vRNA</y:NodeLabel>
          <y:Shape type="parallelogram"/>
        </y:ShapeNode>
      </data>
    </node>
    <node id="n307">
      <data key="d6">
        <y:ShapeNode>
          <y:Geometry height="20.0" width="100.0" x="6762.755158285083" y="2306.4432665752247"/>
          <y:Fill color="#C0C0C0" transparent="false"/>
          <y:BorderStyle color="#FF00FF" type="line" width="3.0"/>
          <y:NodeLabel alignment="center" autoSizePolicy="node_width" fontFamily="Arial" fontSize="13" fontStyle="plain" hasBackgroundColor="false" hasLineColor="false" height="18.5234375" modelName="internal" modelPosition="c" textColor="#000000" visible="true" width="100.0" x="0.0" y="0.73828125">NA-vRNA</y:NodeLabel>
          <y:Shape type="parallelogram"/>
        </y:ShapeNode>
      </data>
    </node>
    <node id="n308">
      <data key="d6">
        <y:ShapeNode>
          <y:Geometry height="20.0" width="100.0" x="6762.755158285083" y="2408.8388304871132"/>
          <y:Fill color="#C0C0C0" transparent="false"/>
          <y:BorderStyle color="#FF00FF" type="line" width="3.0"/>
          <y:NodeLabel alignment="center" autoSizePolicy="node_width" fontFamily="Arial" fontSize="13" fontStyle="plain" hasBackgroundColor="false" hasLineColor="false" height="18.5234375" modelName="internal" modelPosition="c" textColor="#000000" visible="true" width="100.0" x="0.0" y="0.73828125">M-vRNA</y:NodeLabel>
          <y:Shape type="parallelogram"/>
        </y:ShapeNode>
      </data>
    </node>
    <node id="n309">
      <data key="d6">
        <y:ShapeNode>
          <y:Geometry height="20.0" width="100.0" x="6762.755158285083" y="2511.2343943990018"/>
          <y:Fill color="#C0C0C0" transparent="false"/>
          <y:BorderStyle color="#FF00FF" type="line" width="3.0"/>
          <y:NodeLabel alignment="center" autoSizePolicy="node_width" fontFamily="Arial" fontSize="13" fontStyle="plain" hasBackgroundColor="false" hasLineColor="false" height="18.5234375" modelName="internal" modelPosition="c" textColor="#000000" visible="true" width="100.0" x="0.0" y="0.73828125">PB2-vRNA</y:NodeLabel>
          <y:Shape type="parallelogram"/>
        </y:ShapeNode>
      </data>
    </node>
    <node id="n310">
      <data key="d6">
        <y:ShapeNode>
          <y:Geometry height="20.0" width="100.0" x="6762.755158285083" y="2613.6299583108903"/>
          <y:Fill color="#C0C0C0" transparent="false"/>
          <y:BorderStyle color="#FF00FF" type="line" width="3.0"/>
          <y:NodeLabel alignment="center" autoSizePolicy="node_width" fontFamily="Arial" fontSize="13" fontStyle="plain" hasBackgroundColor="false" hasLineColor="false" height="18.5234375" modelName="internal" modelPosition="c" textColor="#000000" visible="true" width="100.0" x="0.0" y="0.73828125">PB1-vRNA</y:NodeLabel>
          <y:Shape type="parallelogram"/>
        </y:ShapeNode>
      </data>
    </node>
    <node id="n311">
      <data key="d6">
        <y:ShapeNode>
          <y:Geometry height="20.0" width="100.0" x="6762.755158285083" y="2716.025522222779"/>
          <y:Fill color="#C0C0C0" transparent="false"/>
          <y:BorderStyle color="#FF00FF" type="line" width="3.0"/>
          <y:NodeLabel alignment="center" autoSizePolicy="node_width" fontFamily="Arial" fontSize="13" fontStyle="plain" hasBackgroundColor="false" hasLineColor="false" height="18.5234375" modelName="internal" modelPosition="c" textColor="#000000" visible="true" width="100.0" x="0.0" y="0.73828125">PA-vRNA</y:NodeLabel>
          <y:Shape type="parallelogram"/>
        </y:ShapeNode>
      </data>
    </node>
    <node id="n312">
      <data key="d6">
        <y:ShapeNode>
          <y:Geometry height="20.0" width="100.0" x="6762.755158285083" y="2818.4210861346673"/>
          <y:Fill color="#C0C0C0" transparent="false"/>
          <y:BorderStyle color="#FF00FF" type="line" width="3.0"/>
          <y:NodeLabel alignment="center" autoSizePolicy="node_width" fontFamily="Arial" fontSize="13" fontStyle="plain" hasBackgroundColor="false" hasLineColor="false" height="18.5234375" modelName="internal" modelPosition="c" textColor="#000000" visible="true" width="100.0" x="0.0" y="0.73828125">NP-vRNA</y:NodeLabel>
          <y:Shape type="parallelogram"/>
        </y:ShapeNode>
      </data>
    </node>
    <node id="n313">
      <data key="d6">
        <y:ShapeNode>
          <y:Geometry height="40.0" width="100.0" x="6186.834105517828" y="2296.4432665752247"/>
          <y:Fill color="#FFFF99" transparent="false"/>
          <y:BorderStyle color="#FF00FF" type="line" width="3.0"/>
          <y:NodeLabel alignment="center" autoSizePolicy="content" fontFamily="Arial Black" fontSize="13" fontStyle="plain" hasBackgroundColor="false" hasLineColor="false" height="22.33203125" modelName="internal" modelPosition="c" textColor="#000000" visible="true" width="93.5400390625" x="3.22998046875" y="8.833984375">NP:NA-cRNA</y:NodeLabel>
          <y:Shape type="roundrectangle"/>
        </y:ShapeNode>
      </data>
    </node>
    <node id="n314">
      <data key="d6">
        <y:ShapeNode>
          <y:Geometry height="40.0" width="100.0" x="6186.834105517828" y="2398.8388304871132"/>
          <y:Fill color="#FFFF99" transparent="false"/>
          <y:BorderStyle color="#FF00FF" type="line" width="3.0"/>
          <y:NodeLabel alignment="center" autoSizePolicy="content" fontFamily="Arial Black" fontSize="13" fontStyle="plain" hasBackgroundColor="false" hasLineColor="false" height="22.33203125" modelName="internal" modelPosition="c" textColor="#000000" visible="true" width="84.869140625" x="7.5654296875" y="8.833984375">NP:M-cRNA</y:NodeLabel>
          <y:Shape type="roundrectangle"/>
        </y:ShapeNode>
      </data>
    </node>
    <node id="n315">
      <data key="d6">
        <y:ShapeNode>
          <y:Geometry height="40.0" width="100.0" x="6186.834105517828" y="2910.816650046556"/>
          <y:Fill color="#FFFF99" transparent="false"/>
          <y:BorderStyle color="#FF00FF" type="line" width="3.0"/>
          <y:NodeLabel alignment="center" autoSizePolicy="content" fontFamily="Arial Black" fontSize="13" fontStyle="plain" hasBackgroundColor="false" hasLineColor="false" height="22.33203125" modelName="internal" modelPosition="c" textColor="#000000" visible="true" width="92.81640625" x="3.591796875" y="8.833984375">NP:NS-cRNA</y:NodeLabel>
          <y:Shape type="roundrectangle"/>
        </y:ShapeNode>
      </data>
    </node>
    <node id="n316">
      <data key="d6">
        <y:ShapeNode>
          <y:Geometry height="40.0" width="100.0" x="6186.834105517828" y="2501.2343943990018"/>
          <y:Fill color="#FFFF99" transparent="false"/>
          <y:BorderStyle color="#FF00FF" type="line" width="3.0"/>
          <y:NodeLabel alignment="center" autoSizePolicy="content" fontFamily="Arial Black" fontSize="13" fontStyle="plain" hasBackgroundColor="false" hasLineColor="false" height="22.33203125" modelName="internal" modelPosition="c" textColor="#000000" visible="true" width="100.77001953125" x="-0.385009765625" y="8.833984375">NP:PB2-cRNA</y:NodeLabel>
          <y:Shape type="roundrectangle"/>
        </y:ShapeNode>
      </data>
    </node>
    <node id="n317">
      <data key="d6">
        <y:ShapeNode>
          <y:Geometry height="40.0" width="100.0" x="6186.834105517828" y="2603.6299583108903"/>
          <y:Fill color="#FFFF99" transparent="false"/>
          <y:BorderStyle color="#FF00FF" type="line" width="3.0"/>
          <y:NodeLabel alignment="center" autoSizePolicy="content" fontFamily="Arial Black" fontSize="13" fontStyle="plain" hasBackgroundColor="false" hasLineColor="false" height="22.33203125" modelName="internal" modelPosition="c" textColor="#000000" visible="true" width="100.77001953125" x="-0.385009765625" y="8.833984375">NP:PB1-cRNA</y:NodeLabel>
          <y:Shape type="roundrectangle"/>
        </y:ShapeNode>
      </data>
    </node>
    <node id="n318">
      <data key="d6">
        <y:ShapeNode>
          <y:Geometry height="40.0" width="100.0" x="6186.834105517828" y="2706.025522222779"/>
          <y:Fill color="#FFFF99" transparent="false"/>
          <y:BorderStyle color="#FF00FF" type="line" width="3.0"/>
          <y:NodeLabel alignment="center" autoSizePolicy="content" fontFamily="Arial Black" fontSize="13" fontStyle="plain" hasBackgroundColor="false" hasLineColor="false" height="22.33203125" modelName="internal" modelPosition="c" textColor="#000000" visible="true" width="92.09912109375" x="3.950439453125" y="8.833984375">NP:PA-cRNA</y:NodeLabel>
          <y:Shape type="roundrectangle"/>
        </y:ShapeNode>
      </data>
    </node>
    <node id="n319">
      <data key="d6">
        <y:ShapeNode>
          <y:Geometry height="40.0" width="100.0" x="6186.834105517828" y="2808.4210861346673"/>
          <y:Fill color="#FFFF99" transparent="false"/>
          <y:BorderStyle color="#FF00FF" type="line" width="3.0"/>
          <y:NodeLabel alignment="center" autoSizePolicy="content" fontFamily="Arial Black" fontSize="13" fontStyle="plain" hasBackgroundColor="false" hasLineColor="false" height="22.33203125" modelName="internal" modelPosition="c" textColor="#000000" visible="true" width="92.81640625" x="3.591796875" y="8.833984375">NP:NP-cRNA</y:NodeLabel>
          <y:Shape type="roundrectangle"/>
        </y:ShapeNode>
      </data>
    </node>
    <node id="n320">
      <data key="d6">
        <y:ShapeNode>
          <y:Geometry height="40.0" width="100.0" x="7338.676211052338" y="2194.047702663336"/>
          <y:Fill color="#FFFF99" transparent="false"/>
          <y:BorderStyle color="#FF00FF" type="line" width="3.0"/>
          <y:NodeLabel alignment="center" autoSizePolicy="content" fontFamily="Arial Black" fontSize="13" fontStyle="plain" hasBackgroundColor="false" hasLineColor="false" height="22.33203125" modelName="internal" modelPosition="c" textColor="#000000" visible="true" width="92.81005859375" x="3.594970703125" y="8.833984375">NP:HA-vRNA</y:NodeLabel>
          <y:Shape type="roundrectangle"/>
        </y:ShapeNode>
      </data>
    </node>
    <node id="n321">
      <data key="d6">
        <y:ShapeNode>
          <y:Geometry height="40.0" width="100.0" x="7338.676211052338" y="2296.4432665752247"/>
          <y:Fill color="#FFFF99" transparent="false"/>
          <y:BorderStyle color="#FF00FF" type="line" width="3.0"/>
          <y:NodeLabel alignment="center" autoSizePolicy="content" fontFamily="Arial Black" fontSize="13" fontStyle="plain" hasBackgroundColor="false" hasLineColor="false" height="22.33203125" modelName="internal" modelPosition="c" textColor="#000000" visible="true" width="92.81005859375" x="3.594970703125" y="8.833984375">NP:NA-vRNA</y:NodeLabel>
          <y:Shape type="roundrectangle"/>
        </y:ShapeNode>
      </data>
    </node>
    <node id="n322">
      <data key="d6">
        <y:ShapeNode>
          <y:Geometry height="40.0" width="100.0" x="7338.676211052338" y="2398.8388304871132"/>
          <y:Fill color="#FFFF99" transparent="false"/>
          <y:BorderStyle color="#FF00FF" type="line" width="3.0"/>
          <y:NodeLabel alignment="center" autoSizePolicy="content" fontFamily="Arial Black" fontSize="13" fontStyle="plain" hasBackgroundColor="false" hasLineColor="false" height="22.33203125" modelName="internal" modelPosition="c" textColor="#000000" visible="true" width="84.13916015625" x="7.930419921875" y="8.833984375">NP:M-vRNA</y:NodeLabel>
          <y:Shape type="roundrectangle"/>
        </y:ShapeNode>
      </data>
    </node>
    <node id="n323">
      <data key="d6">
        <y:ShapeNode>
          <y:Geometry height="40.0" width="100.0" x="7338.676211052338" y="2910.816650046556"/>
          <y:Fill color="#FFFF99" transparent="false"/>
          <y:BorderStyle color="#FF00FF" type="line" width="3.0"/>
          <y:NodeLabel alignment="center" autoSizePolicy="content" fontFamily="Arial Black" fontSize="13" fontStyle="plain" hasBackgroundColor="false" hasLineColor="false" height="22.33203125" modelName="internal" modelPosition="c" textColor="#000000" visible="true" width="92.08642578125" x="3.956787109375" y="8.833984375">NP:NS-vRNA</y:NodeLabel>
          <y:Shape type="roundrectangle"/>
        </y:ShapeNode>
      </data>
    </node>
    <node id="n324">
      <data key="d6">
        <y:ShapeNode>
          <y:Geometry height="40.0" width="100.0" x="7338.676211052338" y="2501.2343943990018"/>
          <y:Fill color="#FFFF99" transparent="false"/>
          <y:BorderStyle color="#FF00FF" type="line" width="3.0"/>
          <y:NodeLabel alignment="center" autoSizePolicy="content" fontFamily="Arial Black" fontSize="13" fontStyle="plain" hasBackgroundColor="false" hasLineColor="false" height="22.33203125" modelName="internal" modelPosition="c" textColor="#000000" visible="true" width="100.0400390625" x="-0.02001953125" y="8.833984375">NP:PB2-vRNA</y:NodeLabel>
          <y:Shape type="roundrectangle"/>
        </y:ShapeNode>
      </data>
    </node>
    <node id="n325">
      <data key="d6">
        <y:ShapeNode>
          <y:Geometry height="40.0" width="100.0" x="7338.676211052338" y="2603.6299583108903"/>
          <y:Fill color="#FFFF99" transparent="false"/>
          <y:BorderStyle color="#FF00FF" type="line" width="3.0"/>
          <y:NodeLabel alignment="center" autoSizePolicy="content" fontFamily="Arial Black" fontSize="13" fontStyle="plain" hasBackgroundColor="false" hasLineColor="false" height="22.33203125" modelName="internal" modelPosition="c" textColor="#000000" visible="true" width="100.0400390625" x="-0.02001953125" y="8.833984375">NP:PB1-vRNA</y:NodeLabel>
          <y:Shape type="roundrectangle"/>
        </y:ShapeNode>
      </data>
    </node>
    <node id="n326">
      <data key="d6">
        <y:ShapeNode>
          <y:Geometry height="40.0" width="100.0" x="7338.676211052338" y="2706.025522222779"/>
          <y:Fill color="#FFFF99" transparent="false"/>
          <y:BorderStyle color="#FF00FF" type="line" width="3.0"/>
          <y:NodeLabel alignment="center" autoSizePolicy="content" fontFamily="Arial Black" fontSize="13" fontStyle="plain" hasBackgroundColor="false" hasLineColor="false" height="22.33203125" modelName="internal" modelPosition="c" textColor="#000000" visible="true" width="91.369140625" x="4.3154296875" y="8.833984375">NP:PA-vRNA</y:NodeLabel>
          <y:Shape type="roundrectangle"/>
        </y:ShapeNode>
      </data>
    </node>
    <node id="n327">
      <data key="d6">
        <y:ShapeNode>
          <y:Geometry height="40.0" width="100.0" x="7338.676211052338" y="2808.4210861346673"/>
          <y:Fill color="#FFFF99" transparent="false"/>
          <y:BorderStyle color="#FF00FF" type="line" width="3.0"/>
          <y:NodeLabel alignment="center" autoSizePolicy="content" fontFamily="Arial Black" fontSize="13" fontStyle="plain" hasBackgroundColor="false" hasLineColor="false" height="22.33203125" modelName="internal" modelPosition="c" textColor="#000000" visible="true" width="92.08642578125" x="3.956787109375" y="8.833984375">NP:NP-vRNA</y:NodeLabel>
          <y:Shape type="roundrectangle"/>
        </y:ShapeNode>
      </data>
    </node>
    <node id="n328">
      <data key="d4"/>
      <data key="d6">
        <y:ShapeNode>
          <y:Geometry height="60.0" width="120.0" x="7711.813758037554" y="2388.8388304871132"/>
          <y:Fill color="#FFFF99" transparent="false"/>
          <y:BorderStyle color="#FF00FF" type="line" width="3.0"/>
          <y:NodeLabel alignment="center" autoSizePolicy="content" fontFamily="Arial Black" fontSize="13" fontStyle="plain" hasBackgroundColor="false" hasLineColor="false" height="58.99609375" modelName="internal" modelPosition="c" textColor="#000000" visible="true" width="114.50634765625" x="2.746826171875" y="0.501953125">NP:M-vRNA:
PB1:PB2:PA
(vRNP Progeny)</y:NodeLabel>
          <y:Shape type="roundrectangle"/>
        </y:ShapeNode>
      </data>
    </node>
    <node id="n329">
      <data key="d4"/>
      <data key="d6">
        <y:ShapeNode>
          <y:Geometry height="60.0" width="120.0" x="7711.813758037552" y="2593.6299583108903"/>
          <y:Fill color="#FFFF99" transparent="false"/>
          <y:BorderStyle color="#FF00FF" type="line" width="3.0"/>
          <y:NodeLabel alignment="center" autoSizePolicy="content" fontFamily="Arial Black" fontSize="13" fontStyle="plain" hasBackgroundColor="false" hasLineColor="false" height="58.99609375" modelName="internal" modelPosition="c" textColor="#000000" visible="true" width="114.50634765625" x="2.746826171875" y="0.501953125">NP:PB1-vRNA:
PB1:PB2:PA
(vRNP Progeny)</y:NodeLabel>
          <y:Shape type="roundrectangle"/>
        </y:ShapeNode>
      </data>
    </node>
    <node id="n330">
      <data key="d4"/>
      <data key="d6">
        <y:ShapeNode>
          <y:Geometry height="60.0" width="120.0" x="7711.813758037552" y="2798.4210861346673"/>
          <y:Fill color="#FFFF99" transparent="false"/>
          <y:BorderStyle color="#FF00FF" type="line" width="3.0"/>
          <y:NodeLabel alignment="center" autoSizePolicy="content" fontFamily="Arial Black" fontSize="13" fontStyle="plain" hasBackgroundColor="false" hasLineColor="false" height="58.99609375" modelName="internal" modelPosition="c" textColor="#000000" visible="true" width="114.50634765625" x="2.746826171875" y="0.501953125">NP:NP-vRNA:
PB1:PB2:PA
(vRNP Progeny)</y:NodeLabel>
          <y:Shape type="roundrectangle"/>
        </y:ShapeNode>
      </data>
    </node>
    <node id="n331">
      <data key="d4"/>
      <data key="d6">
        <y:ShapeNode>
          <y:Geometry height="60.0" width="120.0" x="7711.813758037552" y="2184.047702663336"/>
          <y:Fill color="#FFFF99" transparent="false"/>
          <y:BorderStyle color="#FF00FF" type="line" width="3.0"/>
          <y:NodeLabel alignment="center" autoSizePolicy="content" fontFamily="Arial Black" fontSize="13" fontStyle="plain" hasBackgroundColor="false" hasLineColor="false" height="58.99609375" modelName="internal" modelPosition="c" textColor="#000000" visible="true" width="114.50634765625" x="2.746826171875" y="0.501953125">NP:HA-vRNA:
PB1:PB2:PA
(vRNP Progeny)</y:NodeLabel>
          <y:Shape type="roundrectangle"/>
        </y:ShapeNode>
      </data>
    </node>
    <node id="n332">
      <data key="d4"/>
      <data key="d6">
        <y:ShapeNode>
          <y:Geometry height="60.0" width="120.0" x="7711.813758037552" y="2491.2343943990018"/>
          <y:Fill color="#FFFF99" transparent="false"/>
          <y:BorderStyle color="#FF00FF" type="line" width="3.0"/>
          <y:NodeLabel alignment="center" autoSizePolicy="content" fontFamily="Arial Black" fontSize="13" fontStyle="plain" hasBackgroundColor="false" hasLineColor="false" height="58.99609375" modelName="internal" modelPosition="c" textColor="#000000" visible="true" width="114.50634765625" x="2.746826171875" y="0.501953125">NP:PB2-vRNA:
PB1:PB2:PA
(vRNP Progeny)</y:NodeLabel>
          <y:Shape type="roundrectangle"/>
        </y:ShapeNode>
      </data>
    </node>
    <node id="n333">
      <data key="d4"/>
      <data key="d6">
        <y:ShapeNode>
          <y:Geometry height="60.0" width="120.0" x="7711.813758037552" y="2696.025522222779"/>
          <y:Fill color="#FFFF99" transparent="false"/>
          <y:BorderStyle color="#FF00FF" type="line" width="3.0"/>
          <y:NodeLabel alignment="center" autoSizePolicy="content" fontFamily="Arial Black" fontSize="13" fontStyle="plain" hasBackgroundColor="false" hasLineColor="false" height="58.99609375" modelName="internal" modelPosition="c" textColor="#000000" visible="true" width="114.50634765625" x="2.746826171875" y="0.501953125">NP:PA-vRNA:
PB1:PB2:PA
(vRNP Progeny)</y:NodeLabel>
          <y:Shape type="roundrectangle"/>
        </y:ShapeNode>
      </data>
    </node>
    <node id="n334">
      <data key="d4"/>
      <data key="d6">
        <y:ShapeNode>
          <y:Geometry height="60.0" width="120.0" x="7711.813758037552" y="2900.816650046556"/>
          <y:Fill color="#FFFF99" transparent="false"/>
          <y:BorderStyle color="#FF00FF" type="line" width="3.0"/>
          <y:NodeLabel alignment="center" autoSizePolicy="content" fontFamily="Arial Black" fontSize="13" fontStyle="plain" hasBackgroundColor="false" hasLineColor="false" height="58.99609375" modelName="internal" modelPosition="c" textColor="#000000" visible="true" width="114.50634765625" x="2.746826171875" y="0.501953125">NP:NS-vRNA:
PB1:PB2:PA
(vRNP Progeny)</y:NodeLabel>
          <y:Shape type="roundrectangle"/>
        </y:ShapeNode>
      </data>
    </node>
    <node id="n335">
      <data key="d4"/>
      <data key="d6">
        <y:ShapeNode>
          <y:Geometry height="60.0" width="120.0" x="7711.813758037552" y="2286.4432665752247"/>
          <y:Fill color="#FFFF99" transparent="false"/>
          <y:BorderStyle color="#FF00FF" type="line" width="3.0"/>
          <y:NodeLabel alignment="center" autoSizePolicy="content" fontFamily="Arial Black" fontSize="13" fontStyle="plain" hasBackgroundColor="false" hasLineColor="false" height="58.99609375" modelName="internal" modelPosition="c" textColor="#000000" visible="true" width="114.50634765625" x="2.746826171875" y="0.501953125">NP:NA-vRNA:
PB1:PB2:PA
(vRNP Progeny)</y:NodeLabel>
          <y:Shape type="roundrectangle"/>
        </y:ShapeNode>
      </data>
    </node>
    <node id="n336">
      <data key="d4"/>
      <data key="d6">
        <y:ShapeNode>
          <y:Geometry height="60.0" width="120.0" x="8360.712419380368" y="2388.838830487114"/>
          <y:Fill color="#FFFF99" transparent="false"/>
          <y:BorderStyle color="#FF00FF" type="line" width="3.0"/>
          <y:NodeLabel alignment="center" autoSizePolicy="content" fontFamily="Arial Black" fontSize="13" fontStyle="plain" hasBackgroundColor="false" hasLineColor="false" height="58.99609375" modelName="internal" modelPosition="c" textColor="#000000" visible="true" width="92.8291015625" x="13.58544921875" y="0.501953125">NP:M-vRNA:
PB1:PB2:PA:
M1</y:NodeLabel>
          <y:Shape type="roundrectangle"/>
        </y:ShapeNode>
      </data>
    </node>
    <node id="n337">
      <data key="d4"/>
      <data key="d6">
        <y:ShapeNode>
          <y:Geometry height="60.0" width="120.0" x="8360.712419380368" y="2593.629958310891"/>
          <y:Fill color="#FFFF99" transparent="false"/>
          <y:BorderStyle color="#FF00FF" type="line" width="3.0"/>
          <y:NodeLabel alignment="center" autoSizePolicy="content" fontFamily="Arial Black" fontSize="13" fontStyle="plain" hasBackgroundColor="false" hasLineColor="false" height="58.99609375" modelName="internal" modelPosition="c" textColor="#000000" visible="true" width="104.369140625" x="7.8154296875" y="0.501953125">NP:PB1-vRNA:
PB1:PB2:PA:
M1</y:NodeLabel>
          <y:Shape type="roundrectangle"/>
        </y:ShapeNode>
      </data>
    </node>
    <node id="n338">
      <data key="d4"/>
      <data key="d6">
        <y:ShapeNode>
          <y:Geometry height="60.0" width="120.0" x="8360.712419380368" y="2798.4210861346683"/>
          <y:Fill color="#FFFF99" transparent="false"/>
          <y:BorderStyle color="#FF00FF" type="line" width="3.0"/>
          <y:NodeLabel alignment="center" autoSizePolicy="content" fontFamily="Arial Black" fontSize="13" fontStyle="plain" hasBackgroundColor="false" hasLineColor="false" height="58.99609375" modelName="internal" modelPosition="c" textColor="#000000" visible="true" width="96.41552734375" x="11.792236328125" y="0.501953125">NP:NP-vRNA:
PB1:PB2:PA:
M1</y:NodeLabel>
          <y:Shape type="roundrectangle"/>
        </y:ShapeNode>
      </data>
    </node>
    <node id="n339">
      <data key="d4"/>
      <data key="d6">
        <y:ShapeNode>
          <y:Geometry height="60.0" width="120.0" x="8360.712419380368" y="2184.047702663337"/>
          <y:Fill color="#FFFF99" transparent="false"/>
          <y:BorderStyle color="#FF00FF" type="line" width="3.0"/>
          <y:NodeLabel alignment="center" autoSizePolicy="content" fontFamily="Arial Black" fontSize="13" fontStyle="plain" hasBackgroundColor="false" hasLineColor="false" height="58.99609375" modelName="internal" modelPosition="c" textColor="#000000" visible="true" width="97.13916015625" x="11.430419921875" y="0.501953125">NP:HA-vRNA:
PB1:PB2:PA:
M1</y:NodeLabel>
          <y:Shape type="roundrectangle"/>
        </y:ShapeNode>
      </data>
    </node>
    <node id="n340">
      <data key="d4"/>
      <data key="d6">
        <y:ShapeNode>
          <y:Geometry height="60.0" width="120.0" x="8360.712419380368" y="2487.906309485801"/>
          <y:Fill color="#FFFF99" transparent="false"/>
          <y:BorderStyle color="#FF00FF" type="line" width="3.0"/>
          <y:NodeLabel alignment="center" autoSizePolicy="content" fontFamily="Arial Black" fontSize="13" fontStyle="plain" hasBackgroundColor="false" hasLineColor="false" height="58.99609375" modelName="internal" modelPosition="c" textColor="#000000" visible="true" width="104.369140625" x="7.8154296875" y="0.501953125">NP:PB2-vRNA:
PB1:PB2:PA:
M1</y:NodeLabel>
          <y:Shape type="roundrectangle"/>
        </y:ShapeNode>
      </data>
    </node>
    <node id="n341">
      <data key="d4"/>
      <data key="d6">
        <y:ShapeNode>
          <y:Geometry height="60.0" width="120.0" x="8360.712419380368" y="2696.0255222227797"/>
          <y:Fill color="#FFFF99" transparent="false"/>
          <y:BorderStyle color="#FF00FF" type="line" width="3.0"/>
          <y:NodeLabel alignment="center" autoSizePolicy="content" fontFamily="Arial Black" fontSize="13" fontStyle="plain" hasBackgroundColor="false" hasLineColor="false" height="58.99609375" modelName="internal" modelPosition="c" textColor="#000000" visible="true" width="95.6982421875" x="12.15087890625" y="0.501953125">NP:PA-vRNA:
PB1:PB2:PA:
M1</y:NodeLabel>
          <y:Shape type="roundrectangle"/>
        </y:ShapeNode>
      </data>
    </node>
    <node id="n342">
      <data key="d4"/>
      <data key="d6">
        <y:ShapeNode>
          <y:Geometry height="60.0" width="120.0" x="8360.712419380368" y="2900.816650046557"/>
          <y:Fill color="#FFFF99" transparent="false"/>
          <y:BorderStyle color="#FF00FF" type="line" width="3.0"/>
          <y:NodeLabel alignment="center" autoSizePolicy="content" fontFamily="Arial Black" fontSize="13" fontStyle="plain" hasBackgroundColor="false" hasLineColor="false" height="58.99609375" modelName="internal" modelPosition="c" textColor="#000000" visible="true" width="96.41552734375" x="11.792236328125" y="0.501953125">NP:NS-vRNA:
PB1:PB2:PA:
M1</y:NodeLabel>
          <y:Shape type="roundrectangle"/>
        </y:ShapeNode>
      </data>
    </node>
    <node id="n343">
      <data key="d4"/>
      <data key="d6">
        <y:ShapeNode>
          <y:Geometry height="60.0" width="120.0" x="8360.712419380368" y="2286.4432665752256"/>
          <y:Fill color="#FFFF99" transparent="false"/>
          <y:BorderStyle color="#FF00FF" type="line" width="3.0"/>
          <y:NodeLabel alignment="center" autoSizePolicy="content" fontFamily="Arial Black" fontSize="13" fontStyle="plain" hasBackgroundColor="false" hasLineColor="false" height="58.99609375" modelName="internal" modelPosition="c" textColor="#000000" visible="true" width="97.13916015625" x="11.430419921875" y="0.501953125">NP:NA-vRNA:
PB1:PB2:PA:
M1</y:NodeLabel>
          <y:Shape type="roundrectangle"/>
        </y:ShapeNode>
      </data>
    </node>
    <node id="n344">
      <data key="d4"><![CDATA[http://www.ncbi.nlm.nih.gov/gene/5430]]></data>
      <data key="d5"><![CDATA[RNA polymerase II]]></data>
      <data key="d6">
        <y:ShapeNode>
          <y:Geometry height="20.0" width="100.0" x="2235.6912042874296" y="2111.270879511167"/>
          <y:Fill color="#CCFFFF" transparent="false"/>
          <y:BorderStyle color="#000000" type="line" width="1.0"/>
          <y:NodeLabel alignment="center" autoSizePolicy="content" fontFamily="Arial Black" fontSize="13" fontStyle="plain" hasBackgroundColor="false" hasLineColor="false" height="22.33203125" modelName="internal" modelPosition="c" textColor="#000000" visible="true" width="61.78271484375" x="19.108642578125" y="-1.166015625">POLR2A</y:NodeLabel>
          <y:Shape type="roundrectangle"/>
        </y:ShapeNode>
      </data>
    </node>
    <node id="n345">
      <data key="d4"/>
      <data key="d6">
        <y:ShapeNode>
          <y:Geometry height="15.0" width="15.0" x="2353.8153696286677" y="2113.770879511167"/>
          <y:Fill color="#000000" color2="#000000" transparent="false"/>
          <y:BorderStyle color="#000000" type="line" width="1.0"/>
          <y:NodeLabel alignment="center" autoSizePolicy="content" fontFamily="Dialog" fontSize="12" fontStyle="plain" hasBackgroundColor="false" hasLineColor="false" hasText="false" height="4.0" modelName="internal" modelPosition="c" textColor="#000000" visible="true" width="4.0" x="5.5" y="5.5"/>
          <y:Shape type="diamond"/>
        </y:ShapeNode>
      </data>
    </node>
    <node id="n346">
      <data key="d6">
        <y:ShapeNode>
          <y:Geometry height="40.0" width="100.0" x="2542.563700311143" y="2101.270879511167"/>
          <y:Fill color="#FFFF99" transparent="false"/>
          <y:BorderStyle color="#000000" type="line" width="1.0"/>
          <y:NodeLabel alignment="center" autoSizePolicy="content" fontFamily="Arial Black" fontSize="13" fontStyle="plain" hasBackgroundColor="false" hasLineColor="false" height="22.33203125" modelName="internal" modelPosition="c" textColor="#000000" visible="true" width="103.6708984375" x="-1.83544921875" y="8.833984375">MCM complex</y:NodeLabel>
          <y:Shape type="roundrectangle"/>
        </y:ShapeNode>
      </data>
    </node>
    <node id="n347">
      <data key="d4"/>
      <data key="d6">
        <y:ShapeNode>
          <y:Geometry height="10.0" width="10.0" x="6767.769020866442" y="-1119.6408223949093"/>
          <y:Fill color="#FFFFFF" transparent="false"/>
          <y:BorderStyle color="#000000" type="line" width="1.0"/>
          <y:NodeLabel alignment="center" autoSizePolicy="content" fontFamily="Dialog" fontSize="13" fontStyle="plain" hasBackgroundColor="false" hasLineColor="false" hasText="false" height="4.0" modelName="internal" modelPosition="c" textColor="#000000" visible="true" width="4.0" x="3.0" y="3.0"/>
          <y:Shape type="ellipse"/>
        </y:ShapeNode>
      </data>
    </node>
    <node id="n348">
      <data key="d6">
        <y:ShapeNode>
          <y:Geometry height="30.0" width="6.0" x="6716.330498204162" y="-1129.6408223949093"/>
          <y:Fill color="#000000" transparent="false"/>
          <y:BorderStyle color="#000000" type="line" width="1.0"/>
          <y:NodeLabel alignment="center" autoSizePolicy="content" borderDistance="0.0" fontFamily="Dialog" fontSize="13" fontStyle="plain" hasBackgroundColor="false" hasLineColor="false" hasText="false" height="4.0" modelName="internal" modelPosition="c" textColor="#000000" visible="true" width="4.0" x="1.0" y="13.0"/>
          <y:Shape type="rectangle"/>
        </y:ShapeNode>
      </data>
    </node>
    <node id="n349">
      <data key="d4"/>
      <data key="d6">
        <y:ShapeNode>
          <y:Geometry height="10.0" width="10.0" x="6660.891975541882" y="-1119.6408223949093"/>
          <y:Fill color="#FFFFFF" transparent="false"/>
          <y:BorderStyle color="#000000" type="line" width="1.0"/>
          <y:NodeLabel alignment="center" autoSizePolicy="content" fontFamily="Dialog" fontSize="13" fontStyle="plain" hasBackgroundColor="false" hasLineColor="false" hasText="false" height="4.0" modelName="internal" modelPosition="c" textColor="#000000" visible="true" width="4.0" x="3.0" y="3.0"/>
          <y:Shape type="ellipse"/>
        </y:ShapeNode>
      </data>
    </node>
    <node id="n350">
      <data key="d6">
        <y:ShapeNode>
          <y:Geometry height="30.0" width="6.0" x="6609.453452879602" y="-1129.6408223949093"/>
          <y:Fill color="#000000" transparent="false"/>
          <y:BorderStyle color="#000000" type="line" width="1.0"/>
          <y:NodeLabel alignment="center" autoSizePolicy="content" borderDistance="0.0" fontFamily="Dialog" fontSize="13" fontStyle="plain" hasBackgroundColor="false" hasLineColor="false" hasText="false" height="4.0" modelName="internal" modelPosition="c" textColor="#000000" visible="true" width="4.0" x="1.0" y="13.0"/>
          <y:Shape type="rectangle"/>
        </y:ShapeNode>
      </data>
    </node>
    <node id="n351">
      <data key="d4"/>
      <data key="d6">
        <y:ShapeNode>
          <y:Geometry height="10.0" width="10.0" x="6874.646066191001" y="-1119.6408223949093"/>
          <y:Fill color="#FFFFFF" transparent="false"/>
          <y:BorderStyle color="#000000" type="line" width="1.0"/>
          <y:NodeLabel alignment="center" autoSizePolicy="content" fontFamily="Dialog" fontSize="13" fontStyle="plain" hasBackgroundColor="false" hasLineColor="false" hasText="false" height="4.0" modelName="internal" modelPosition="c" textColor="#000000" visible="true" width="4.0" x="3.0" y="3.0"/>
          <y:Shape type="ellipse"/>
        </y:ShapeNode>
      </data>
    </node>
    <node id="n352">
      <data key="d6">
        <y:ShapeNode>
          <y:Geometry height="30.0" width="6.0" x="6823.2075435287215" y="-1129.6408223949093"/>
          <y:Fill color="#000000" transparent="false"/>
          <y:BorderStyle color="#000000" type="line" width="1.0"/>
          <y:NodeLabel alignment="center" autoSizePolicy="content" borderDistance="0.0" fontFamily="Dialog" fontSize="13" fontStyle="plain" hasBackgroundColor="false" hasLineColor="false" hasText="false" height="4.0" modelName="internal" modelPosition="c" textColor="#000000" visible="true" width="4.0" x="1.0" y="13.0"/>
          <y:Shape type="rectangle"/>
        </y:ShapeNode>
      </data>
    </node>
    <node id="n353">
      <data key="d4"/>
      <data key="d6">
        <y:ShapeNode>
          <y:Geometry height="10.0" width="10.0" x="7088.400156840121" y="-1119.6408223949093"/>
          <y:Fill color="#FFFFFF" transparent="false"/>
          <y:BorderStyle color="#000000" type="line" width="1.0"/>
          <y:NodeLabel alignment="center" autoSizePolicy="content" fontFamily="Dialog" fontSize="13" fontStyle="plain" hasBackgroundColor="false" hasLineColor="false" hasText="false" height="4.0" modelName="internal" modelPosition="c" textColor="#000000" visible="true" width="4.0" x="3.0" y="3.0"/>
          <y:Shape type="ellipse"/>
        </y:ShapeNode>
      </data>
    </node>
    <node id="n354">
      <data key="d6">
        <y:ShapeNode>
          <y:Geometry height="30.0" width="6.0" x="7036.961634177841" y="-1129.6408223949093"/>
          <y:Fill color="#000000" transparent="false"/>
          <y:BorderStyle color="#000000" type="line" width="1.0"/>
          <y:NodeLabel alignment="center" autoSizePolicy="content" borderDistance="0.0" fontFamily="Dialog" fontSize="13" fontStyle="plain" hasBackgroundColor="false" hasLineColor="false" hasText="false" height="4.0" modelName="internal" modelPosition="c" textColor="#000000" visible="true" width="4.0" x="1.0" y="13.0"/>
          <y:Shape type="rectangle"/>
        </y:ShapeNode>
      </data>
    </node>
    <node id="n355">
      <data key="d4"/>
      <data key="d6">
        <y:ShapeNode>
          <y:Geometry height="10.0" width="10.0" x="6981.523111515561" y="-1119.6408223949093"/>
          <y:Fill color="#FFFFFF" transparent="false"/>
          <y:BorderStyle color="#000000" type="line" width="1.0"/>
          <y:NodeLabel alignment="center" autoSizePolicy="content" fontFamily="Dialog" fontSize="13" fontStyle="plain" hasBackgroundColor="false" hasLineColor="false" hasText="false" height="4.0" modelName="internal" modelPosition="c" textColor="#000000" visible="true" width="4.0" x="3.0" y="3.0"/>
          <y:Shape type="ellipse"/>
        </y:ShapeNode>
      </data>
    </node>
    <node id="n356">
      <data key="d6">
        <y:ShapeNode>
          <y:Geometry height="30.0" width="6.0" x="6930.084588853281" y="-1129.6408223949093"/>
          <y:Fill color="#000000" transparent="false"/>
          <y:BorderStyle color="#000000" type="line" width="1.0"/>
          <y:NodeLabel alignment="center" autoSizePolicy="content" borderDistance="0.0" fontFamily="Dialog" fontSize="13" fontStyle="plain" hasBackgroundColor="false" hasLineColor="false" hasText="false" height="4.0" modelName="internal" modelPosition="c" textColor="#000000" visible="true" width="4.0" x="1.0" y="13.0"/>
          <y:Shape type="rectangle"/>
        </y:ShapeNode>
      </data>
    </node>
    <node id="n357">
      <data key="d4"/>
      <data key="d6">
        <y:ShapeNode>
          <y:Geometry height="10.0" width="10.0" x="7195.277202164681" y="-1119.6408223949093"/>
          <y:Fill color="#FFFFFF" transparent="false"/>
          <y:BorderStyle color="#000000" type="line" width="1.0"/>
          <y:NodeLabel alignment="center" autoSizePolicy="content" fontFamily="Dialog" fontSize="13" fontStyle="plain" hasBackgroundColor="false" hasLineColor="false" hasText="false" height="4.0" modelName="internal" modelPosition="c" textColor="#000000" visible="true" width="4.0" x="3.0" y="3.0"/>
          <y:Shape type="ellipse"/>
        </y:ShapeNode>
      </data>
    </node>
    <node id="n358">
      <data key="d6">
        <y:ShapeNode>
          <y:Geometry height="30.0" width="6.0" x="7143.838679502401" y="-1129.6408223949093"/>
          <y:Fill color="#000000" transparent="false"/>
          <y:BorderStyle color="#000000" type="line" width="1.0"/>
          <y:NodeLabel alignment="center" autoSizePolicy="content" borderDistance="0.0" fontFamily="Dialog" fontSize="13" fontStyle="plain" hasBackgroundColor="false" hasLineColor="false" hasText="false" height="4.0" modelName="internal" modelPosition="c" textColor="#000000" visible="true" width="4.0" x="1.0" y="13.0"/>
          <y:Shape type="rectangle"/>
        </y:ShapeNode>
      </data>
    </node>
    <node id="n359">
      <data key="d6">
        <y:ShapeNode>
          <y:Geometry height="30.0" width="6.0" x="7357.59277015152" y="-1129.6408223949093"/>
          <y:Fill color="#000000" transparent="false"/>
          <y:BorderStyle color="#000000" type="line" width="1.0"/>
          <y:NodeLabel alignment="center" autoSizePolicy="content" borderDistance="0.0" fontFamily="Dialog" fontSize="13" fontStyle="plain" hasBackgroundColor="false" hasLineColor="false" hasText="false" height="4.0" modelName="internal" modelPosition="c" textColor="#000000" visible="true" width="4.0" x="1.0" y="13.0"/>
          <y:Shape type="rectangle"/>
        </y:ShapeNode>
      </data>
    </node>
    <node id="n360">
      <data key="d4"/>
      <data key="d6">
        <y:ShapeNode>
          <y:Geometry height="10.0" width="10.0" x="7622.7853834629195" y="-1119.6408223949093"/>
          <y:Fill color="#FFFFFF" transparent="false"/>
          <y:BorderStyle color="#000000" type="line" width="1.0"/>
          <y:NodeLabel alignment="center" autoSizePolicy="content" fontFamily="Dialog" fontSize="13" fontStyle="plain" hasBackgroundColor="false" hasLineColor="false" hasText="false" height="4.0" modelName="internal" modelPosition="c" textColor="#000000" visible="true" width="4.0" x="3.0" y="3.0"/>
          <y:Shape type="ellipse"/>
        </y:ShapeNode>
      </data>
    </node>
    <node id="n361">
      <data key="d6">
        <y:ShapeNode>
          <y:Geometry height="30.0" width="6.0" x="7571.34686080064" y="-1129.6408223949093"/>
          <y:Fill color="#000000" transparent="false"/>
          <y:BorderStyle color="#000000" type="line" width="1.0"/>
          <y:NodeLabel alignment="center" autoSizePolicy="content" borderDistance="0.0" fontFamily="Dialog" fontSize="13" fontStyle="plain" hasBackgroundColor="false" hasLineColor="false" hasText="false" height="4.0" modelName="internal" modelPosition="c" textColor="#000000" visible="true" width="4.0" x="1.0" y="13.0"/>
          <y:Shape type="rectangle"/>
        </y:ShapeNode>
      </data>
    </node>
    <node id="n362">
      <data key="d4"/>
      <data key="d6">
        <y:ShapeNode>
          <y:Geometry height="10.0" width="10.0" x="7409.0312928138" y="-1119.6408223949093"/>
          <y:Fill color="#FFFFFF" transparent="false"/>
          <y:BorderStyle color="#000000" type="line" width="1.0"/>
          <y:NodeLabel alignment="center" autoSizePolicy="content" fontFamily="Dialog" fontSize="13" fontStyle="plain" hasBackgroundColor="false" hasLineColor="false" hasText="false" height="4.0" modelName="internal" modelPosition="c" textColor="#000000" visible="true" width="4.0" x="3.0" y="3.0"/>
          <y:Shape type="ellipse"/>
        </y:ShapeNode>
      </data>
    </node>
    <node id="n363">
      <data key="d4"/>
      <data key="d6">
        <y:ShapeNode>
          <y:Geometry height="10.0" width="10.0" x="7515.90833813836" y="-1119.6408223949093"/>
          <y:Fill color="#FFFFFF" transparent="false"/>
          <y:BorderStyle color="#000000" type="line" width="1.0"/>
          <y:NodeLabel alignment="center" autoSizePolicy="content" fontFamily="Dialog" fontSize="13" fontStyle="plain" hasBackgroundColor="false" hasLineColor="false" hasText="false" height="4.0" modelName="internal" modelPosition="c" textColor="#000000" visible="true" width="4.0" x="3.0" y="3.0"/>
          <y:Shape type="ellipse"/>
        </y:ShapeNode>
      </data>
    </node>
    <node id="n364">
      <data key="d6">
        <y:ShapeNode>
          <y:Geometry height="30.0" width="6.0" x="7464.46981547608" y="-1129.6408223949093"/>
          <y:Fill color="#000000" transparent="false"/>
          <y:BorderStyle color="#000000" type="line" width="1.0"/>
          <y:NodeLabel alignment="center" autoSizePolicy="content" borderDistance="0.0" fontFamily="Dialog" fontSize="13" fontStyle="plain" hasBackgroundColor="false" hasLineColor="false" hasText="false" height="4.0" modelName="internal" modelPosition="c" textColor="#000000" visible="true" width="4.0" x="1.0" y="13.0"/>
          <y:Shape type="rectangle"/>
        </y:ShapeNode>
      </data>
    </node>
    <node id="n365">
      <data key="d4"/>
      <data key="d6">
        <y:ShapeNode>
          <y:Geometry height="10.0" width="10.0" x="7302.15424748924" y="-1119.6408223949093"/>
          <y:Fill color="#FFFFFF" transparent="false"/>
          <y:BorderStyle color="#000000" type="line" width="1.0"/>
          <y:NodeLabel alignment="center" autoSizePolicy="content" fontFamily="Dialog" fontSize="13" fontStyle="plain" hasBackgroundColor="false" hasLineColor="false" hasText="false" height="4.0" modelName="internal" modelPosition="c" textColor="#000000" visible="true" width="4.0" x="3.0" y="3.0"/>
          <y:Shape type="ellipse"/>
        </y:ShapeNode>
      </data>
    </node>
    <node id="n366">
      <data key="d6">
        <y:ShapeNode>
          <y:Geometry height="30.0" width="6.0" x="7250.7157248269605" y="-1129.6408223949093"/>
          <y:Fill color="#000000" transparent="false"/>
          <y:BorderStyle color="#000000" type="line" width="1.0"/>
          <y:NodeLabel alignment="center" autoSizePolicy="content" borderDistance="0.0" fontFamily="Dialog" fontSize="13" fontStyle="plain" hasBackgroundColor="false" hasLineColor="false" hasText="false" height="4.0" modelName="internal" modelPosition="c" textColor="#000000" visible="true" width="4.0" x="1.0" y="13.0"/>
          <y:Shape type="rectangle"/>
        </y:ShapeNode>
      </data>
    </node>
    <node id="n367">
      <data key="d4"/>
      <data key="d6">
        <y:ShapeNode>
          <y:Geometry height="10.0" width="10.0" x="6767.769020866442" y="-809.5048501143459"/>
          <y:Fill color="#FFFFFF" transparent="false"/>
          <y:BorderStyle color="#000000" type="line" width="1.0"/>
          <y:NodeLabel alignment="center" autoSizePolicy="content" fontFamily="Dialog" fontSize="13" fontStyle="plain" hasBackgroundColor="false" hasLineColor="false" hasText="false" height="4.0" modelName="internal" modelPosition="c" textColor="#000000" visible="true" width="4.0" x="3.0" y="3.0"/>
          <y:Shape type="ellipse"/>
        </y:ShapeNode>
      </data>
    </node>
    <node id="n368">
      <data key="d6">
        <y:ShapeNode>
          <y:Geometry height="30.0" width="6.0" x="6716.330498204162" y="-819.5048501143459"/>
          <y:Fill color="#000000" transparent="false"/>
          <y:BorderStyle color="#000000" type="line" width="1.0"/>
          <y:NodeLabel alignment="center" autoSizePolicy="content" borderDistance="0.0" fontFamily="Dialog" fontSize="13" fontStyle="plain" hasBackgroundColor="false" hasLineColor="false" hasText="false" height="4.0" modelName="internal" modelPosition="c" textColor="#000000" visible="true" width="4.0" x="1.0" y="13.0"/>
          <y:Shape type="rectangle"/>
        </y:ShapeNode>
      </data>
    </node>
    <node id="n369">
      <data key="d4"/>
      <data key="d6">
        <y:ShapeNode>
          <y:Geometry height="10.0" width="10.0" x="6660.891975541882" y="-809.5048501143459"/>
          <y:Fill color="#FFFFFF" transparent="false"/>
          <y:BorderStyle color="#000000" type="line" width="1.0"/>
          <y:NodeLabel alignment="center" autoSizePolicy="content" fontFamily="Dialog" fontSize="13" fontStyle="plain" hasBackgroundColor="false" hasLineColor="false" hasText="false" height="4.0" modelName="internal" modelPosition="c" textColor="#000000" visible="true" width="4.0" x="3.0" y="3.0"/>
          <y:Shape type="ellipse"/>
        </y:ShapeNode>
      </data>
    </node>
    <node id="n370">
      <data key="d6">
        <y:ShapeNode>
          <y:Geometry height="30.0" width="6.0" x="6609.453452879602" y="-819.5048501143459"/>
          <y:Fill color="#000000" transparent="false"/>
          <y:BorderStyle color="#000000" type="line" width="1.0"/>
          <y:NodeLabel alignment="center" autoSizePolicy="content" borderDistance="0.0" fontFamily="Dialog" fontSize="13" fontStyle="plain" hasBackgroundColor="false" hasLineColor="false" hasText="false" height="4.0" modelName="internal" modelPosition="c" textColor="#000000" visible="true" width="4.0" x="1.0" y="13.0"/>
          <y:Shape type="rectangle"/>
        </y:ShapeNode>
      </data>
    </node>
    <node id="n371">
      <data key="d4"/>
      <data key="d6">
        <y:ShapeNode>
          <y:Geometry height="10.0" width="10.0" x="6874.646066191001" y="-809.5048501143459"/>
          <y:Fill color="#FFFFFF" transparent="false"/>
          <y:BorderStyle color="#000000" type="line" width="1.0"/>
          <y:NodeLabel alignment="center" autoSizePolicy="content" fontFamily="Dialog" fontSize="13" fontStyle="plain" hasBackgroundColor="false" hasLineColor="false" hasText="false" height="4.0" modelName="internal" modelPosition="c" textColor="#000000" visible="true" width="4.0" x="3.0" y="3.0"/>
          <y:Shape type="ellipse"/>
        </y:ShapeNode>
      </data>
    </node>
    <node id="n372">
      <data key="d6">
        <y:ShapeNode>
          <y:Geometry height="30.0" width="6.0" x="6823.2075435287215" y="-819.5048501143459"/>
          <y:Fill color="#000000" transparent="false"/>
          <y:BorderStyle color="#000000" type="line" width="1.0"/>
          <y:NodeLabel alignment="center" autoSizePolicy="content" borderDistance="0.0" fontFamily="Dialog" fontSize="13" fontStyle="plain" hasBackgroundColor="false" hasLineColor="false" hasText="false" height="4.0" modelName="internal" modelPosition="c" textColor="#000000" visible="true" width="4.0" x="1.0" y="13.0"/>
          <y:Shape type="rectangle"/>
        </y:ShapeNode>
      </data>
    </node>
    <node id="n373">
      <data key="d4"/>
      <data key="d6">
        <y:ShapeNode>
          <y:Geometry height="10.0" width="10.0" x="7088.400156840121" y="-809.5048501143459"/>
          <y:Fill color="#FFFFFF" transparent="false"/>
          <y:BorderStyle color="#000000" type="line" width="1.0"/>
          <y:NodeLabel alignment="center" autoSizePolicy="content" fontFamily="Dialog" fontSize="13" fontStyle="plain" hasBackgroundColor="false" hasLineColor="false" hasText="false" height="4.0" modelName="internal" modelPosition="c" textColor="#000000" visible="true" width="4.0" x="3.0" y="3.0"/>
          <y:Shape type="ellipse"/>
        </y:ShapeNode>
      </data>
    </node>
    <node id="n374">
      <data key="d6">
        <y:ShapeNode>
          <y:Geometry height="30.0" width="6.0" x="7036.961634177841" y="-819.5048501143459"/>
          <y:Fill color="#000000" transparent="false"/>
          <y:BorderStyle color="#000000" type="line" width="1.0"/>
          <y:NodeLabel alignment="center" autoSizePolicy="content" borderDistance="0.0" fontFamily="Dialog" fontSize="13" fontStyle="plain" hasBackgroundColor="false" hasLineColor="false" hasText="false" height="4.0" modelName="internal" modelPosition="c" textColor="#000000" visible="true" width="4.0" x="1.0" y="13.0"/>
          <y:Shape type="rectangle"/>
        </y:ShapeNode>
      </data>
    </node>
    <node id="n375">
      <data key="d4"/>
      <data key="d6">
        <y:ShapeNode>
          <y:Geometry height="10.0" width="10.0" x="6981.523111515561" y="-809.5048501143459"/>
          <y:Fill color="#FFFFFF" transparent="false"/>
          <y:BorderStyle color="#000000" type="line" width="1.0"/>
          <y:NodeLabel alignment="center" autoSizePolicy="content" fontFamily="Dialog" fontSize="13" fontStyle="plain" hasBackgroundColor="false" hasLineColor="false" hasText="false" height="4.0" modelName="internal" modelPosition="c" textColor="#000000" visible="true" width="4.0" x="3.0" y="3.0"/>
          <y:Shape type="ellipse"/>
        </y:ShapeNode>
      </data>
    </node>
    <node id="n376">
      <data key="d6">
        <y:ShapeNode>
          <y:Geometry height="30.0" width="6.0" x="6930.084588853281" y="-819.5048501143459"/>
          <y:Fill color="#000000" transparent="false"/>
          <y:BorderStyle color="#000000" type="line" width="1.0"/>
          <y:NodeLabel alignment="center" autoSizePolicy="content" borderDistance="0.0" fontFamily="Dialog" fontSize="13" fontStyle="plain" hasBackgroundColor="false" hasLineColor="false" hasText="false" height="4.0" modelName="internal" modelPosition="c" textColor="#000000" visible="true" width="4.0" x="1.0" y="13.0"/>
          <y:Shape type="rectangle"/>
        </y:ShapeNode>
      </data>
    </node>
    <node id="n377">
      <data key="d4"/>
      <data key="d6">
        <y:ShapeNode>
          <y:Geometry height="10.0" width="10.0" x="7195.277202164681" y="-809.5048501143459"/>
          <y:Fill color="#FFFFFF" transparent="false"/>
          <y:BorderStyle color="#000000" type="line" width="1.0"/>
          <y:NodeLabel alignment="center" autoSizePolicy="content" fontFamily="Dialog" fontSize="13" fontStyle="plain" hasBackgroundColor="false" hasLineColor="false" hasText="false" height="4.0" modelName="internal" modelPosition="c" textColor="#000000" visible="true" width="4.0" x="3.0" y="3.0"/>
          <y:Shape type="ellipse"/>
        </y:ShapeNode>
      </data>
    </node>
    <node id="n378">
      <data key="d6">
        <y:ShapeNode>
          <y:Geometry height="30.0" width="6.0" x="7143.838679502401" y="-819.5048501143459"/>
          <y:Fill color="#000000" transparent="false"/>
          <y:BorderStyle color="#000000" type="line" width="1.0"/>
          <y:NodeLabel alignment="center" autoSizePolicy="content" borderDistance="0.0" fontFamily="Dialog" fontSize="13" fontStyle="plain" hasBackgroundColor="false" hasLineColor="false" hasText="false" height="4.0" modelName="internal" modelPosition="c" textColor="#000000" visible="true" width="4.0" x="1.0" y="13.0"/>
          <y:Shape type="rectangle"/>
        </y:ShapeNode>
      </data>
    </node>
    <node id="n379">
      <data key="d6">
        <y:ShapeNode>
          <y:Geometry height="30.0" width="6.0" x="7357.59277015152" y="-819.5048501143459"/>
          <y:Fill color="#000000" transparent="false"/>
          <y:BorderStyle color="#000000" type="line" width="1.0"/>
          <y:NodeLabel alignment="center" autoSizePolicy="content" borderDistance="0.0" fontFamily="Dialog" fontSize="13" fontStyle="plain" hasBackgroundColor="false" hasLineColor="false" hasText="false" height="4.0" modelName="internal" modelPosition="c" textColor="#000000" visible="true" width="4.0" x="1.0" y="13.0"/>
          <y:Shape type="rectangle"/>
        </y:ShapeNode>
      </data>
    </node>
    <node id="n380">
      <data key="d4"/>
      <data key="d6">
        <y:ShapeNode>
          <y:Geometry height="10.0" width="10.0" x="7622.7853834629195" y="-809.5048501143459"/>
          <y:Fill color="#FFFFFF" transparent="false"/>
          <y:BorderStyle color="#000000" type="line" width="1.0"/>
          <y:NodeLabel alignment="center" autoSizePolicy="content" fontFamily="Dialog" fontSize="13" fontStyle="plain" hasBackgroundColor="false" hasLineColor="false" hasText="false" height="4.0" modelName="internal" modelPosition="c" textColor="#000000" visible="true" width="4.0" x="3.0" y="3.0"/>
          <y:Shape type="ellipse"/>
        </y:ShapeNode>
      </data>
    </node>
    <node id="n381">
      <data key="d6">
        <y:ShapeNode>
          <y:Geometry height="30.0" width="6.0" x="7571.34686080064" y="-819.5048501143459"/>
          <y:Fill color="#000000" transparent="false"/>
          <y:BorderStyle color="#000000" type="line" width="1.0"/>
          <y:NodeLabel alignment="center" autoSizePolicy="content" borderDistance="0.0" fontFamily="Dialog" fontSize="13" fontStyle="plain" hasBackgroundColor="false" hasLineColor="false" hasText="false" height="4.0" modelName="internal" modelPosition="c" textColor="#000000" visible="true" width="4.0" x="1.0" y="13.0"/>
          <y:Shape type="rectangle"/>
        </y:ShapeNode>
      </data>
    </node>
    <node id="n382">
      <data key="d4"/>
      <data key="d6">
        <y:ShapeNode>
          <y:Geometry height="10.0" width="10.0" x="7409.0312928138" y="-809.5048501143459"/>
          <y:Fill color="#FFFFFF" transparent="false"/>
          <y:BorderStyle color="#000000" type="line" width="1.0"/>
          <y:NodeLabel alignment="center" autoSizePolicy="content" fontFamily="Dialog" fontSize="13" fontStyle="plain" hasBackgroundColor="false" hasLineColor="false" hasText="false" height="4.0" modelName="internal" modelPosition="c" textColor="#000000" visible="true" width="4.0" x="3.0" y="3.0"/>
          <y:Shape type="ellipse"/>
        </y:ShapeNode>
      </data>
    </node>
    <node id="n383">
      <data key="d4"/>
      <data key="d6">
        <y:ShapeNode>
          <y:Geometry height="10.0" width="10.0" x="7515.90833813836" y="-809.5048501143459"/>
          <y:Fill color="#FFFFFF" transparent="false"/>
          <y:BorderStyle color="#000000" type="line" width="1.0"/>
          <y:NodeLabel alignment="center" autoSizePolicy="content" fontFamily="Dialog" fontSize="13" fontStyle="plain" hasBackgroundColor="false" hasLineColor="false" hasText="false" height="4.0" modelName="internal" modelPosition="c" textColor="#000000" visible="true" width="4.0" x="3.0" y="3.0"/>
          <y:Shape type="ellipse"/>
        </y:ShapeNode>
      </data>
    </node>
    <node id="n384">
      <data key="d6">
        <y:ShapeNode>
          <y:Geometry height="30.0" width="6.0" x="7464.46981547608" y="-819.5048501143459"/>
          <y:Fill color="#000000" transparent="false"/>
          <y:BorderStyle color="#000000" type="line" width="1.0"/>
          <y:NodeLabel alignment="center" autoSizePolicy="content" borderDistance="0.0" fontFamily="Dialog" fontSize="13" fontStyle="plain" hasBackgroundColor="false" hasLineColor="false" hasText="false" height="4.0" modelName="internal" modelPosition="c" textColor="#000000" visible="true" width="4.0" x="1.0" y="13.0"/>
          <y:Shape type="rectangle"/>
        </y:ShapeNode>
      </data>
    </node>
    <node id="n385">
      <data key="d4"/>
      <data key="d6">
        <y:ShapeNode>
          <y:Geometry height="10.0" width="10.0" x="7302.15424748924" y="-809.5048501143459"/>
          <y:Fill color="#FFFFFF" transparent="false"/>
          <y:BorderStyle color="#000000" type="line" width="1.0"/>
          <y:NodeLabel alignment="center" autoSizePolicy="content" fontFamily="Dialog" fontSize="13" fontStyle="plain" hasBackgroundColor="false" hasLineColor="false" hasText="false" height="4.0" modelName="internal" modelPosition="c" textColor="#000000" visible="true" width="4.0" x="3.0" y="3.0"/>
          <y:Shape type="ellipse"/>
        </y:ShapeNode>
      </data>
    </node>
    <node id="n386">
      <data key="d6">
        <y:ShapeNode>
          <y:Geometry height="30.0" width="6.0" x="7250.7157248269605" y="-819.5048501143459"/>
          <y:Fill color="#000000" transparent="false"/>
          <y:BorderStyle color="#000000" type="line" width="1.0"/>
          <y:NodeLabel alignment="center" autoSizePolicy="content" borderDistance="0.0" fontFamily="Dialog" fontSize="13" fontStyle="plain" hasBackgroundColor="false" hasLineColor="false" hasText="false" height="4.0" modelName="internal" modelPosition="c" textColor="#000000" visible="true" width="4.0" x="1.0" y="13.0"/>
          <y:Shape type="rectangle"/>
        </y:ShapeNode>
      </data>
    </node>
    <node id="n387">
      <data key="d6">
        <y:ShapeNode>
          <y:Geometry height="30.0" width="6.0" x="6609.453452879602" y="-653.2242693282483"/>
          <y:Fill color="#000000" transparent="false"/>
          <y:BorderStyle color="#000000" type="line" width="1.0"/>
          <y:NodeLabel alignment="center" autoSizePolicy="content" borderDistance="0.0" fontFamily="Dialog" fontSize="13" fontStyle="plain" hasBackgroundColor="false" hasLineColor="false" hasText="false" height="4.0" modelName="internal" modelPosition="c" textColor="#000000" visible="true" width="4.0" x="1.0" y="13.0"/>
          <y:Shape type="rectangle"/>
        </y:ShapeNode>
      </data>
    </node>
    <node id="n388">
      <data key="d4"/>
      <data key="d6">
        <y:ShapeNode>
          <y:Geometry height="10.0" width="10.0" x="5484.557120353066" y="-639.435691519149"/>
          <y:Fill color="#FFFFFF" transparent="false"/>
          <y:BorderStyle color="#000000" type="line" width="1.0"/>
          <y:NodeLabel alignment="center" autoSizePolicy="content" fontFamily="Dialog" fontSize="13" fontStyle="plain" hasBackgroundColor="false" hasLineColor="false" hasText="false" height="4.0" modelName="internal" modelPosition="c" textColor="#000000" visible="true" width="4.0" x="3.0" y="3.0"/>
          <y:Shape type="ellipse"/>
        </y:ShapeNode>
      </data>
    </node>
    <node id="n389">
      <data key="d4"/>
      <data key="d6">
        <y:ShapeNode>
          <y:Geometry height="10.0" width="10.0" x="6660.891975541882" y="-643.2242693282483"/>
          <y:Fill color="#FFFFFF" transparent="false"/>
          <y:BorderStyle color="#000000" type="line" width="1.0"/>
          <y:NodeLabel alignment="center" autoSizePolicy="content" fontFamily="Dialog" fontSize="13" fontStyle="plain" hasBackgroundColor="false" hasLineColor="false" hasText="false" height="4.0" modelName="internal" modelPosition="c" textColor="#000000" visible="true" width="4.0" x="3.0" y="3.0"/>
          <y:Shape type="ellipse"/>
        </y:ShapeNode>
      </data>
    </node>
    <node id="n390">
      <data key="d4"/>
      <data key="d6">
        <y:ShapeNode>
          <y:Geometry height="10.0" width="10.0" x="6874.646066191001" y="-643.2242693282483"/>
          <y:Fill color="#FFFFFF" transparent="false"/>
          <y:BorderStyle color="#000000" type="line" width="1.0"/>
          <y:NodeLabel alignment="center" autoSizePolicy="content" fontFamily="Dialog" fontSize="13" fontStyle="plain" hasBackgroundColor="false" hasLineColor="false" hasText="false" height="4.0" modelName="internal" modelPosition="c" textColor="#000000" visible="true" width="4.0" x="3.0" y="3.0"/>
          <y:Shape type="ellipse"/>
        </y:ShapeNode>
      </data>
    </node>
    <node id="n391">
      <data key="d6">
        <y:ShapeNode>
          <y:Geometry height="30.0" width="6.0" x="6823.2075435287215" y="-653.2242693282483"/>
          <y:Fill color="#000000" transparent="false"/>
          <y:BorderStyle color="#000000" type="line" width="1.0"/>
          <y:NodeLabel alignment="center" autoSizePolicy="content" borderDistance="0.0" fontFamily="Dialog" fontSize="13" fontStyle="plain" hasBackgroundColor="false" hasLineColor="false" hasText="false" height="4.0" modelName="internal" modelPosition="c" textColor="#000000" visible="true" width="4.0" x="1.0" y="13.0"/>
          <y:Shape type="rectangle"/>
        </y:ShapeNode>
      </data>
    </node>
    <node id="n392">
      <data key="d4"/>
      <data key="d6">
        <y:ShapeNode>
          <y:Geometry height="10.0" width="10.0" x="6767.769020866442" y="-643.2242693282483"/>
          <y:Fill color="#FFFFFF" transparent="false"/>
          <y:BorderStyle color="#000000" type="line" width="1.0"/>
          <y:NodeLabel alignment="center" autoSizePolicy="content" fontFamily="Dialog" fontSize="13" fontStyle="plain" hasBackgroundColor="false" hasLineColor="false" hasText="false" height="4.0" modelName="internal" modelPosition="c" textColor="#000000" visible="true" width="4.0" x="3.0" y="3.0"/>
          <y:Shape type="ellipse"/>
        </y:ShapeNode>
      </data>
    </node>
    <node id="n393">
      <data key="d6">
        <y:ShapeNode>
          <y:Geometry height="30.0" width="6.0" x="6716.330498204162" y="-653.2242693282483"/>
          <y:Fill color="#000000" transparent="false"/>
          <y:BorderStyle color="#000000" type="line" width="1.0"/>
          <y:NodeLabel alignment="center" autoSizePolicy="content" borderDistance="0.0" fontFamily="Dialog" fontSize="13" fontStyle="plain" hasBackgroundColor="false" hasLineColor="false" hasText="false" height="4.0" modelName="internal" modelPosition="c" textColor="#000000" visible="true" width="4.0" x="1.0" y="13.0"/>
          <y:Shape type="rectangle"/>
        </y:ShapeNode>
      </data>
    </node>
    <node id="n394">
      <data key="d4"/>
      <data key="d6">
        <y:ShapeNode>
          <y:Geometry height="10.0" width="10.0" x="6981.523111515561" y="-643.2242693282483"/>
          <y:Fill color="#FFFFFF" transparent="false"/>
          <y:BorderStyle color="#000000" type="line" width="1.0"/>
          <y:NodeLabel alignment="center" autoSizePolicy="content" fontFamily="Dialog" fontSize="13" fontStyle="plain" hasBackgroundColor="false" hasLineColor="false" hasText="false" height="4.0" modelName="internal" modelPosition="c" textColor="#000000" visible="true" width="4.0" x="3.0" y="3.0"/>
          <y:Shape type="ellipse"/>
        </y:ShapeNode>
      </data>
    </node>
    <node id="n395">
      <data key="d6">
        <y:ShapeNode>
          <y:Geometry height="30.0" width="6.0" x="6930.084588853281" y="-653.2242693282483"/>
          <y:Fill color="#000000" transparent="false"/>
          <y:BorderStyle color="#000000" type="line" width="1.0"/>
          <y:NodeLabel alignment="center" autoSizePolicy="content" borderDistance="0.0" fontFamily="Dialog" fontSize="13" fontStyle="plain" hasBackgroundColor="false" hasLineColor="false" hasText="false" height="4.0" modelName="internal" modelPosition="c" textColor="#000000" visible="true" width="4.0" x="1.0" y="13.0"/>
          <y:Shape type="rectangle"/>
        </y:ShapeNode>
      </data>
    </node>
    <node id="n396">
      <data key="d4"/>
      <data key="d6">
        <y:ShapeNode>
          <y:Geometry height="10.0" width="10.0" x="7195.277202164681" y="-643.2242693282483"/>
          <y:Fill color="#FFFFFF" transparent="false"/>
          <y:BorderStyle color="#000000" type="line" width="1.0"/>
          <y:NodeLabel alignment="center" autoSizePolicy="content" fontFamily="Dialog" fontSize="13" fontStyle="plain" hasBackgroundColor="false" hasLineColor="false" hasText="false" height="4.0" modelName="internal" modelPosition="c" textColor="#000000" visible="true" width="4.0" x="3.0" y="3.0"/>
          <y:Shape type="ellipse"/>
        </y:ShapeNode>
      </data>
    </node>
    <node id="n397">
      <data key="d6">
        <y:ShapeNode>
          <y:Geometry height="30.0" width="6.0" x="7143.838679502401" y="-653.2242693282483"/>
          <y:Fill color="#000000" transparent="false"/>
          <y:BorderStyle color="#000000" type="line" width="1.0"/>
          <y:NodeLabel alignment="center" autoSizePolicy="content" borderDistance="0.0" fontFamily="Dialog" fontSize="13" fontStyle="plain" hasBackgroundColor="false" hasLineColor="false" hasText="false" height="4.0" modelName="internal" modelPosition="c" textColor="#000000" visible="true" width="4.0" x="1.0" y="13.0"/>
          <y:Shape type="rectangle"/>
        </y:ShapeNode>
      </data>
    </node>
    <node id="n398">
      <data key="d4"/>
      <data key="d6">
        <y:ShapeNode>
          <y:Geometry height="10.0" width="10.0" x="7088.400156840121" y="-643.2242693282483"/>
          <y:Fill color="#FFFFFF" transparent="false"/>
          <y:BorderStyle color="#000000" type="line" width="1.0"/>
          <y:NodeLabel alignment="center" autoSizePolicy="content" fontFamily="Dialog" fontSize="13" fontStyle="plain" hasBackgroundColor="false" hasLineColor="false" hasText="false" height="4.0" modelName="internal" modelPosition="c" textColor="#000000" visible="true" width="4.0" x="3.0" y="3.0"/>
          <y:Shape type="ellipse"/>
        </y:ShapeNode>
      </data>
    </node>
    <node id="n399">
      <data key="d6">
        <y:ShapeNode>
          <y:Geometry height="30.0" width="6.0" x="7036.961634177841" y="-653.2242693282483"/>
          <y:Fill color="#000000" transparent="false"/>
          <y:BorderStyle color="#000000" type="line" width="1.0"/>
          <y:NodeLabel alignment="center" autoSizePolicy="content" borderDistance="0.0" fontFamily="Dialog" fontSize="13" fontStyle="plain" hasBackgroundColor="false" hasLineColor="false" hasText="false" height="4.0" modelName="internal" modelPosition="c" textColor="#000000" visible="true" width="4.0" x="1.0" y="13.0"/>
          <y:Shape type="rectangle"/>
        </y:ShapeNode>
      </data>
    </node>
    <node id="n400">
      <data key="d4"/>
      <data key="d6">
        <y:ShapeNode>
          <y:Geometry height="10.0" width="10.0" x="7302.15424748924" y="-643.2242693282483"/>
          <y:Fill color="#FFFFFF" transparent="false"/>
          <y:BorderStyle color="#000000" type="line" width="1.0"/>
          <y:NodeLabel alignment="center" autoSizePolicy="content" fontFamily="Dialog" fontSize="13" fontStyle="plain" hasBackgroundColor="false" hasLineColor="false" hasText="false" height="4.0" modelName="internal" modelPosition="c" textColor="#000000" visible="true" width="4.0" x="3.0" y="3.0"/>
          <y:Shape type="ellipse"/>
        </y:ShapeNode>
      </data>
    </node>
    <node id="n401">
      <data key="d6">
        <y:ShapeNode>
          <y:Geometry height="30.0" width="6.0" x="7250.7157248269605" y="-653.2242693282483"/>
          <y:Fill color="#000000" transparent="false"/>
          <y:BorderStyle color="#000000" type="line" width="1.0"/>
          <y:NodeLabel alignment="center" autoSizePolicy="content" borderDistance="0.0" fontFamily="Dialog" fontSize="13" fontStyle="plain" hasBackgroundColor="false" hasLineColor="false" hasText="false" height="4.0" modelName="internal" modelPosition="c" textColor="#000000" visible="true" width="4.0" x="1.0" y="13.0"/>
          <y:Shape type="rectangle"/>
        </y:ShapeNode>
      </data>
    </node>
    <node id="n402">
      <data key="d6">
        <y:ShapeNode>
          <y:Geometry height="30.0" width="6.0" x="7464.46981547608" y="-653.2242693282483"/>
          <y:Fill color="#000000" transparent="false"/>
          <y:BorderStyle color="#000000" type="line" width="1.0"/>
          <y:NodeLabel alignment="center" autoSizePolicy="content" borderDistance="0.0" fontFamily="Dialog" fontSize="13" fontStyle="plain" hasBackgroundColor="false" hasLineColor="false" hasText="false" height="4.0" modelName="internal" modelPosition="c" textColor="#000000" visible="true" width="4.0" x="1.0" y="13.0"/>
          <y:Shape type="rectangle"/>
        </y:ShapeNode>
      </data>
    </node>
    <node id="n403">
      <data key="d6">
        <y:ShapeNode>
          <y:Geometry height="30.0" width="6.0" x="7678.223906125199" y="-653.2242693282483"/>
          <y:Fill color="#000000" transparent="false"/>
          <y:BorderStyle color="#000000" type="line" width="1.0"/>
          <y:NodeLabel alignment="center" autoSizePolicy="content" borderDistance="0.0" fontFamily="Dialog" fontSize="13" fontStyle="plain" hasBackgroundColor="false" hasLineColor="false" hasText="false" height="4.0" modelName="internal" modelPosition="c" textColor="#000000" visible="true" width="4.0" x="1.0" y="13.0"/>
          <y:Shape type="rectangle"/>
        </y:ShapeNode>
      </data>
    </node>
    <node id="n404">
      <data key="d4"/>
      <data key="d6">
        <y:ShapeNode>
          <y:Geometry height="10.0" width="10.0" x="7515.90833813836" y="-643.2242693282483"/>
          <y:Fill color="#FFFFFF" transparent="false"/>
          <y:BorderStyle color="#000000" type="line" width="1.0"/>
          <y:NodeLabel alignment="center" autoSizePolicy="content" fontFamily="Dialog" fontSize="13" fontStyle="plain" hasBackgroundColor="false" hasLineColor="false" hasText="false" height="4.0" modelName="internal" modelPosition="c" textColor="#000000" visible="true" width="4.0" x="3.0" y="3.0"/>
          <y:Shape type="ellipse"/>
        </y:ShapeNode>
      </data>
    </node>
    <node id="n405">
      <data key="d4"/>
      <data key="d6">
        <y:ShapeNode>
          <y:Geometry height="10.0" width="10.0" x="7622.7853834629195" y="-643.2242693282483"/>
          <y:Fill color="#FFFFFF" transparent="false"/>
          <y:BorderStyle color="#000000" type="line" width="1.0"/>
          <y:NodeLabel alignment="center" autoSizePolicy="content" fontFamily="Dialog" fontSize="13" fontStyle="plain" hasBackgroundColor="false" hasLineColor="false" hasText="false" height="4.0" modelName="internal" modelPosition="c" textColor="#000000" visible="true" width="4.0" x="3.0" y="3.0"/>
          <y:Shape type="ellipse"/>
        </y:ShapeNode>
      </data>
    </node>
    <node id="n406">
      <data key="d6">
        <y:ShapeNode>
          <y:Geometry height="30.0" width="6.0" x="7571.34686080064" y="-653.2242693282483"/>
          <y:Fill color="#000000" transparent="false"/>
          <y:BorderStyle color="#000000" type="line" width="1.0"/>
          <y:NodeLabel alignment="center" autoSizePolicy="content" borderDistance="0.0" fontFamily="Dialog" fontSize="13" fontStyle="plain" hasBackgroundColor="false" hasLineColor="false" hasText="false" height="4.0" modelName="internal" modelPosition="c" textColor="#000000" visible="true" width="4.0" x="1.0" y="13.0"/>
          <y:Shape type="rectangle"/>
        </y:ShapeNode>
      </data>
    </node>
    <node id="n407">
      <data key="d4"/>
      <data key="d6">
        <y:ShapeNode>
          <y:Geometry height="10.0" width="10.0" x="7409.0312928138" y="-643.2242693282483"/>
          <y:Fill color="#FFFFFF" transparent="false"/>
          <y:BorderStyle color="#000000" type="line" width="1.0"/>
          <y:NodeLabel alignment="center" autoSizePolicy="content" fontFamily="Dialog" fontSize="13" fontStyle="plain" hasBackgroundColor="false" hasLineColor="false" hasText="false" height="4.0" modelName="internal" modelPosition="c" textColor="#000000" visible="true" width="4.0" x="3.0" y="3.0"/>
          <y:Shape type="ellipse"/>
        </y:ShapeNode>
      </data>
    </node>
    <node id="n408">
      <data key="d6">
        <y:ShapeNode>
          <y:Geometry height="30.0" width="6.0" x="7357.59277015152" y="-653.2242693282483"/>
          <y:Fill color="#000000" transparent="false"/>
          <y:BorderStyle color="#000000" type="line" width="1.0"/>
          <y:NodeLabel alignment="center" autoSizePolicy="content" borderDistance="0.0" fontFamily="Dialog" fontSize="13" fontStyle="plain" hasBackgroundColor="false" hasLineColor="false" hasText="false" height="4.0" modelName="internal" modelPosition="c" textColor="#000000" visible="true" width="4.0" x="1.0" y="13.0"/>
          <y:Shape type="rectangle"/>
        </y:ShapeNode>
      </data>
    </node>
    <node id="n409">
      <data key="d4"/>
      <data key="d6">
        <y:ShapeNode>
          <y:Geometry height="10.0" width="10.0" x="4932.980834873725" y="-1224.6431673047396"/>
          <y:Fill color="#FFFFFF" transparent="false"/>
          <y:BorderStyle color="#000000" type="line" width="1.0"/>
          <y:NodeLabel alignment="center" autoSizePolicy="content" fontFamily="Dialog" fontSize="13" fontStyle="plain" hasBackgroundColor="false" hasLineColor="false" hasText="false" height="4.0" modelName="internal" modelPosition="c" textColor="#000000" visible="true" width="4.0" x="3.0" y="3.0"/>
          <y:Shape type="ellipse"/>
        </y:ShapeNode>
      </data>
    </node>
    <node id="n410">
      <data key="d4"/>
      <data key="d6">
        <y:ShapeNode>
          <y:Geometry height="10.0" width="10.0" x="4932.980834873725" y="-1120.8585880071412"/>
          <y:Fill color="#FFFFFF" transparent="false"/>
          <y:BorderStyle color="#000000" type="line" width="1.0"/>
          <y:NodeLabel alignment="center" autoSizePolicy="content" fontFamily="Dialog" fontSize="13" fontStyle="plain" hasBackgroundColor="false" hasLineColor="false" hasText="false" height="4.0" modelName="internal" modelPosition="c" textColor="#000000" visible="true" width="4.0" x="3.0" y="3.0"/>
          <y:Shape type="ellipse"/>
        </y:ShapeNode>
      </data>
    </node>
    <node id="n411">
      <data key="d4"/>
      <data key="d6">
        <y:ShapeNode>
          <y:Geometry height="10.0" width="10.0" x="4932.980834873725" y="-1017.0740087095428"/>
          <y:Fill color="#FFFFFF" transparent="false"/>
          <y:BorderStyle color="#000000" type="line" width="1.0"/>
          <y:NodeLabel alignment="center" autoSizePolicy="content" fontFamily="Dialog" fontSize="13" fontStyle="plain" hasBackgroundColor="false" hasLineColor="false" hasText="false" height="4.0" modelName="internal" modelPosition="c" textColor="#000000" visible="true" width="4.0" x="3.0" y="3.0"/>
          <y:Shape type="ellipse"/>
        </y:ShapeNode>
      </data>
    </node>
    <node id="n412">
      <data key="d4"/>
      <data key="d6">
        <y:ShapeNode>
          <y:Geometry height="10.0" width="10.0" x="4932.980834873725" y="-913.2894294119444"/>
          <y:Fill color="#FFFFFF" transparent="false"/>
          <y:BorderStyle color="#000000" type="line" width="1.0"/>
          <y:NodeLabel alignment="center" autoSizePolicy="content" fontFamily="Dialog" fontSize="13" fontStyle="plain" hasBackgroundColor="false" hasLineColor="false" hasText="false" height="4.0" modelName="internal" modelPosition="c" textColor="#000000" visible="true" width="4.0" x="3.0" y="3.0"/>
          <y:Shape type="ellipse"/>
        </y:ShapeNode>
      </data>
    </node>
    <node id="n413">
      <data key="d4"/>
      <data key="d6">
        <y:ShapeNode>
          <y:Geometry height="10.0" width="10.0" x="4932.980834873725" y="-809.5048501143459"/>
          <y:Fill color="#FFFFFF" transparent="false"/>
          <y:BorderStyle color="#000000" type="line" width="1.0"/>
          <y:NodeLabel alignment="center" autoSizePolicy="content" fontFamily="Dialog" fontSize="13" fontStyle="plain" hasBackgroundColor="false" hasLineColor="false" hasText="false" height="4.0" modelName="internal" modelPosition="c" textColor="#000000" visible="true" width="4.0" x="3.0" y="3.0"/>
          <y:Shape type="ellipse"/>
        </y:ShapeNode>
      </data>
    </node>
    <node id="n414">
      <data key="d4"/>
      <data key="d6">
        <y:ShapeNode>
          <y:Geometry height="10.0" width="10.0" x="4932.980834873725" y="-705.7202708167474"/>
          <y:Fill color="#FFFFFF" transparent="false"/>
          <y:BorderStyle color="#000000" type="line" width="1.0"/>
          <y:NodeLabel alignment="center" autoSizePolicy="content" fontFamily="Dialog" fontSize="13" fontStyle="plain" hasBackgroundColor="false" hasLineColor="false" hasText="false" height="4.0" modelName="internal" modelPosition="c" textColor="#000000" visible="true" width="4.0" x="3.0" y="3.0"/>
          <y:Shape type="ellipse"/>
        </y:ShapeNode>
      </data>
    </node>
    <node id="n415">
      <data key="d4"/>
      <data key="d6">
        <y:ShapeNode>
          <y:Geometry height="10.0" width="10.0" x="4935.480834873725" y="-601.935691519149"/>
          <y:Fill color="#FFFFFF" transparent="false"/>
          <y:BorderStyle color="#000000" type="line" width="1.0"/>
          <y:NodeLabel alignment="center" autoSizePolicy="content" fontFamily="Dialog" fontSize="13" fontStyle="plain" hasBackgroundColor="false" hasLineColor="false" hasText="false" height="4.0" modelName="internal" modelPosition="c" textColor="#000000" visible="true" width="4.0" x="3.0" y="3.0"/>
          <y:Shape type="ellipse"/>
        </y:ShapeNode>
      </data>
    </node>
    <node id="n416">
      <data key="d4"/>
      <data key="d6">
        <y:ShapeNode>
          <y:Geometry height="10.0" width="10.0" x="4932.980834873725" y="-498.1511122215506"/>
          <y:Fill color="#FFFFFF" transparent="false"/>
          <y:BorderStyle color="#000000" type="line" width="1.0"/>
          <y:NodeLabel alignment="center" autoSizePolicy="content" fontFamily="Dialog" fontSize="13" fontStyle="plain" hasBackgroundColor="false" hasLineColor="false" hasText="false" height="4.0" modelName="internal" modelPosition="c" textColor="#000000" visible="true" width="4.0" x="3.0" y="3.0"/>
          <y:Shape type="ellipse"/>
        </y:ShapeNode>
      </data>
    </node>
    <node id="n417">
      <data key="d4"/>
      <data key="d6">
        <y:ShapeNode>
          <y:Geometry height="10.0" width="10.0" x="4932.980834873725" y="-290.5819536263537"/>
          <y:Fill color="#FFFFFF" transparent="false"/>
          <y:BorderStyle color="#000000" type="line" width="1.0"/>
          <y:NodeLabel alignment="center" autoSizePolicy="content" fontFamily="Dialog" fontSize="13" fontStyle="plain" hasBackgroundColor="false" hasLineColor="false" hasText="false" height="4.0" modelName="internal" modelPosition="c" textColor="#000000" visible="true" width="4.0" x="3.0" y="3.0"/>
          <y:Shape type="ellipse"/>
        </y:ShapeNode>
      </data>
    </node>
    <node id="n418">
      <data key="d4"/>
      <data key="d6">
        <y:ShapeNode>
          <y:Geometry height="10.0" width="10.0" x="4932.980834873725" y="-394.36653292395215"/>
          <y:Fill color="#FFFFFF" transparent="false"/>
          <y:BorderStyle color="#000000" type="line" width="1.0"/>
          <y:NodeLabel alignment="center" autoSizePolicy="content" fontFamily="Dialog" fontSize="13" fontStyle="plain" hasBackgroundColor="false" hasLineColor="false" hasText="false" height="4.0" modelName="internal" modelPosition="c" textColor="#000000" visible="true" width="4.0" x="3.0" y="3.0"/>
          <y:Shape type="ellipse"/>
        </y:ShapeNode>
      </data>
    </node>
    <node id="n419">
      <data key="d6">
        <y:ShapeNode>
          <y:Geometry height="10.0" width="10.0" x="4826.0110506382325" y="-601.935691519149"/>
          <y:Fill color="#000000" transparent="false"/>
          <y:BorderStyle color="#000000" type="line" width="1.0"/>
          <y:NodeLabel alignment="center" autoSizePolicy="content" borderDistance="0.0" fontFamily="Dialog" fontSize="13" fontStyle="plain" hasBackgroundColor="false" hasLineColor="false" hasText="false" height="4.0" modelName="internal" modelPosition="c" textColor="#000000" visible="true" width="4.0" x="3.0" y="3.0"/>
          <y:Shape type="diamond"/>
        </y:ShapeNode>
      </data>
    </node>
    <node id="n420">
      <data key="d6">
        <y:ShapeNode>
          <y:Geometry height="10.0" width="10.0" x="4823.5110506382325" y="-498.1511122215506"/>
          <y:Fill color="#000000" transparent="false"/>
          <y:BorderStyle color="#000000" type="line" width="1.0"/>
          <y:NodeLabel alignment="center" autoSizePolicy="content" borderDistance="0.0" fontFamily="Dialog" fontSize="13" fontStyle="plain" hasBackgroundColor="false" hasLineColor="false" hasText="false" height="4.0" modelName="internal" modelPosition="c" textColor="#000000" visible="true" width="4.0" x="3.0" y="3.0"/>
          <y:Shape type="diamond"/>
        </y:ShapeNode>
      </data>
    </node>
    <node id="n421">
      <data key="d6">
        <y:ShapeNode>
          <y:Geometry height="10.0" width="10.0" x="4823.5110506382325" y="-394.36653292395215"/>
          <y:Fill color="#000000" transparent="false"/>
          <y:BorderStyle color="#000000" type="line" width="1.0"/>
          <y:NodeLabel alignment="center" autoSizePolicy="content" borderDistance="0.0" fontFamily="Dialog" fontSize="13" fontStyle="plain" hasBackgroundColor="false" hasLineColor="false" hasText="false" height="4.0" modelName="internal" modelPosition="c" textColor="#000000" visible="true" width="4.0" x="3.0" y="3.0"/>
          <y:Shape type="diamond"/>
        </y:ShapeNode>
      </data>
    </node>
    <node id="n422">
      <data key="d6">
        <y:ShapeNode>
          <y:Geometry height="10.0" width="10.0" x="4823.5110506382325" y="-290.5819536263537"/>
          <y:Fill color="#000000" transparent="false"/>
          <y:BorderStyle color="#000000" type="line" width="1.0"/>
          <y:NodeLabel alignment="center" autoSizePolicy="content" borderDistance="0.0" fontFamily="Dialog" fontSize="13" fontStyle="plain" hasBackgroundColor="false" hasLineColor="false" hasText="false" height="4.0" modelName="internal" modelPosition="c" textColor="#000000" visible="true" width="4.0" x="3.0" y="3.0"/>
          <y:Shape type="diamond"/>
        </y:ShapeNode>
      </data>
    </node>
    <node id="n423">
      <data key="d6">
        <y:ShapeNode>
          <y:Geometry height="10.0" width="10.0" x="4823.5110506382325" y="-809.5048501143459"/>
          <y:Fill color="#000000" transparent="false"/>
          <y:BorderStyle color="#000000" type="line" width="1.0"/>
          <y:NodeLabel alignment="center" autoSizePolicy="content" borderDistance="0.0" fontFamily="Dialog" fontSize="13" fontStyle="plain" hasBackgroundColor="false" hasLineColor="false" hasText="false" height="4.0" modelName="internal" modelPosition="c" textColor="#000000" visible="true" width="4.0" x="3.0" y="3.0"/>
          <y:Shape type="diamond"/>
        </y:ShapeNode>
      </data>
    </node>
    <node id="n424">
      <data key="d6">
        <y:ShapeNode>
          <y:Geometry height="10.0" width="10.0" x="4823.5110506382325" y="-705.7202708167474"/>
          <y:Fill color="#000000" transparent="false"/>
          <y:BorderStyle color="#000000" type="line" width="1.0"/>
          <y:NodeLabel alignment="center" autoSizePolicy="content" borderDistance="0.0" fontFamily="Dialog" fontSize="13" fontStyle="plain" hasBackgroundColor="false" hasLineColor="false" hasText="false" height="4.0" modelName="internal" modelPosition="c" textColor="#000000" visible="true" width="4.0" x="3.0" y="3.0"/>
          <y:Shape type="diamond"/>
        </y:ShapeNode>
      </data>
    </node>
    <node id="n425">
      <data key="d6">
        <y:ShapeNode>
          <y:Geometry height="10.0" width="10.0" x="4823.5110506382325" y="-1120.8585880071412"/>
          <y:Fill color="#000000" transparent="false"/>
          <y:BorderStyle color="#000000" type="line" width="1.0"/>
          <y:NodeLabel alignment="center" autoSizePolicy="content" borderDistance="0.0" fontFamily="Dialog" fontSize="13" fontStyle="plain" hasBackgroundColor="false" hasLineColor="false" hasText="false" height="4.0" modelName="internal" modelPosition="c" textColor="#000000" visible="true" width="4.0" x="3.0" y="3.0"/>
          <y:Shape type="diamond"/>
        </y:ShapeNode>
      </data>
    </node>
    <node id="n426">
      <data key="d6">
        <y:ShapeNode>
          <y:Geometry height="10.0" width="10.0" x="4823.5110506382325" y="-1224.6431673047396"/>
          <y:Fill color="#000000" transparent="false"/>
          <y:BorderStyle color="#000000" type="line" width="1.0"/>
          <y:NodeLabel alignment="center" autoSizePolicy="content" borderDistance="0.0" fontFamily="Dialog" fontSize="13" fontStyle="plain" hasBackgroundColor="false" hasLineColor="false" hasText="false" height="4.0" modelName="internal" modelPosition="c" textColor="#000000" visible="true" width="4.0" x="3.0" y="3.0"/>
          <y:Shape type="diamond"/>
        </y:ShapeNode>
      </data>
    </node>
    <node id="n427">
      <data key="d6">
        <y:ShapeNode>
          <y:Geometry height="10.0" width="10.0" x="4823.5110506382325" y="-1017.0740087095428"/>
          <y:Fill color="#000000" transparent="false"/>
          <y:BorderStyle color="#000000" type="line" width="1.0"/>
          <y:NodeLabel alignment="center" autoSizePolicy="content" borderDistance="0.0" fontFamily="Dialog" fontSize="13" fontStyle="plain" hasBackgroundColor="false" hasLineColor="false" hasText="false" height="4.0" modelName="internal" modelPosition="c" textColor="#000000" visible="true" width="4.0" x="3.0" y="3.0"/>
          <y:Shape type="diamond"/>
        </y:ShapeNode>
      </data>
    </node>
    <node id="n428">
      <data key="d6">
        <y:ShapeNode>
          <y:Geometry height="10.0" width="10.0" x="4823.5110506382325" y="-913.2894294119444"/>
          <y:Fill color="#000000" transparent="false"/>
          <y:BorderStyle color="#000000" type="line" width="1.0"/>
          <y:NodeLabel alignment="center" autoSizePolicy="content" borderDistance="0.0" fontFamily="Dialog" fontSize="13" fontStyle="plain" hasBackgroundColor="false" hasLineColor="false" hasText="false" height="4.0" modelName="internal" modelPosition="c" textColor="#000000" visible="true" width="4.0" x="3.0" y="3.0"/>
          <y:Shape type="diamond"/>
        </y:ShapeNode>
      </data>
    </node>
    <node id="n429">
      <data key="d4"/>
      <data key="d6">
        <y:ShapeNode>
          <y:Geometry height="15.0" width="15.0" x="2497.563700311143" y="2113.770879511167"/>
          <y:Fill color="#000000" color2="#000000" transparent="false"/>
          <y:BorderStyle color="#000000" type="line" width="1.0"/>
          <y:NodeLabel alignment="center" autoSizePolicy="content" fontFamily="Dialog" fontSize="12" fontStyle="plain" hasBackgroundColor="false" hasLineColor="false" hasText="false" height="4.0" modelName="internal" modelPosition="c" textColor="#000000" visible="true" width="4.0" x="5.5" y="5.5"/>
          <y:Shape type="diamond"/>
        </y:ShapeNode>
      </data>
    </node>
    <node id="n430">
      <data key="d4"/>
      <data key="d6">
        <y:ShapeNode>
          <y:Geometry height="10.0" width="10.0" x="2448.5880171710155" y="2158.770879511167"/>
          <y:Fill color="#FFFFFF" transparent="false"/>
          <y:BorderStyle color="#000000" type="line" width="1.0"/>
          <y:NodeLabel alignment="center" autoSizePolicy="content" fontFamily="Dialog" fontSize="13" fontStyle="plain" hasBackgroundColor="false" hasLineColor="false" hasText="false" height="4.0" modelName="internal" modelPosition="c" textColor="#000000" visible="true" width="4.0" x="3.0" y="3.0"/>
          <y:Shape type="ellipse"/>
        </y:ShapeNode>
      </data>
    </node>
    <node id="n431">
      <data key="d4"/>
      <data key="d6">
        <y:ShapeNode>
          <y:Geometry height="10.0" width="10.0" x="2549.2110696339028" y="2158.770879511167"/>
          <y:Fill color="#FFFFFF" transparent="false"/>
          <y:BorderStyle color="#000000" type="line" width="1.0"/>
          <y:NodeLabel alignment="center" autoSizePolicy="content" fontFamily="Dialog" fontSize="13" fontStyle="plain" hasBackgroundColor="false" hasLineColor="false" hasText="false" height="4.0" modelName="internal" modelPosition="c" textColor="#000000" visible="true" width="4.0" x="3.0" y="3.0"/>
          <y:Shape type="ellipse"/>
        </y:ShapeNode>
      </data>
    </node>
    <node id="n432">
      <data key="d4"/>
      <data key="d6">
        <y:ShapeNode>
          <y:Geometry height="10.0" width="10.0" x="2534.8363478534907" y="2158.770879511167"/>
          <y:Fill color="#FFFFFF" transparent="false"/>
          <y:BorderStyle color="#000000" type="line" width="1.0"/>
          <y:NodeLabel alignment="center" autoSizePolicy="content" fontFamily="Dialog" fontSize="13" fontStyle="plain" hasBackgroundColor="false" hasLineColor="false" hasText="false" height="4.0" modelName="internal" modelPosition="c" textColor="#000000" visible="true" width="4.0" x="3.0" y="3.0"/>
          <y:Shape type="ellipse"/>
        </y:ShapeNode>
      </data>
    </node>
    <node id="n433">
      <data key="d4"/>
      <data key="d6">
        <y:ShapeNode>
          <y:Geometry height="10.0" width="10.0" x="2520.4616260730777" y="2158.770879511167"/>
          <y:Fill color="#FFFFFF" transparent="false"/>
          <y:BorderStyle color="#000000" type="line" width="1.0"/>
          <y:NodeLabel alignment="center" autoSizePolicy="content" fontFamily="Dialog" fontSize="13" fontStyle="plain" hasBackgroundColor="false" hasLineColor="false" hasText="false" height="4.0" modelName="internal" modelPosition="c" textColor="#000000" visible="true" width="4.0" x="3.0" y="3.0"/>
          <y:Shape type="ellipse"/>
        </y:ShapeNode>
      </data>
    </node>
    <node id="n434">
      <data key="d4"/>
      <data key="d6">
        <y:ShapeNode>
          <y:Geometry height="10.0" width="10.0" x="2506.0869042926656" y="2158.770879511167"/>
          <y:Fill color="#FFFFFF" transparent="false"/>
          <y:BorderStyle color="#000000" type="line" width="1.0"/>
          <y:NodeLabel alignment="center" autoSizePolicy="content" fontFamily="Dialog" fontSize="13" fontStyle="plain" hasBackgroundColor="false" hasLineColor="false" hasText="false" height="4.0" modelName="internal" modelPosition="c" textColor="#000000" visible="true" width="4.0" x="3.0" y="3.0"/>
          <y:Shape type="ellipse"/>
        </y:ShapeNode>
      </data>
    </node>
    <node id="n435">
      <data key="d4"/>
      <data key="d6">
        <y:ShapeNode>
          <y:Geometry height="10.0" width="10.0" x="2491.7121825122526" y="2158.770879511167"/>
          <y:Fill color="#FFFFFF" transparent="false"/>
          <y:BorderStyle color="#000000" type="line" width="1.0"/>
          <y:NodeLabel alignment="center" autoSizePolicy="content" fontFamily="Dialog" fontSize="13" fontStyle="plain" hasBackgroundColor="false" hasLineColor="false" hasText="false" height="4.0" modelName="internal" modelPosition="c" textColor="#000000" visible="true" width="4.0" x="3.0" y="3.0"/>
          <y:Shape type="ellipse"/>
        </y:ShapeNode>
      </data>
    </node>
    <node id="n436">
      <data key="d4"/>
      <data key="d6">
        <y:ShapeNode>
          <y:Geometry height="10.0" width="10.0" x="2477.3374607318406" y="2158.770879511167"/>
          <y:Fill color="#FFFFFF" transparent="false"/>
          <y:BorderStyle color="#000000" type="line" width="1.0"/>
          <y:NodeLabel alignment="center" autoSizePolicy="content" fontFamily="Dialog" fontSize="13" fontStyle="plain" hasBackgroundColor="false" hasLineColor="false" hasText="false" height="4.0" modelName="internal" modelPosition="c" textColor="#000000" visible="true" width="4.0" x="3.0" y="3.0"/>
          <y:Shape type="ellipse"/>
        </y:ShapeNode>
      </data>
    </node>
    <node id="n437">
      <data key="d4"/>
      <data key="d6">
        <y:ShapeNode>
          <y:Geometry height="10.0" width="10.0" x="2462.9627389514276" y="2158.770879511167"/>
          <y:Fill color="#FFFFFF" transparent="false"/>
          <y:BorderStyle color="#000000" type="line" width="1.0"/>
          <y:NodeLabel alignment="center" autoSizePolicy="content" fontFamily="Dialog" fontSize="13" fontStyle="plain" hasBackgroundColor="false" hasLineColor="false" hasText="false" height="4.0" modelName="internal" modelPosition="c" textColor="#000000" visible="true" width="4.0" x="3.0" y="3.0"/>
          <y:Shape type="ellipse"/>
        </y:ShapeNode>
      </data>
    </node>
    <node id="n438">
      <data key="d6">
        <y:ShapeNode>
          <y:Geometry height="20.0" width="20.0" x="2418.9006562808095" y="1127.9086270358157"/>
          <y:Fill color="#FFFF99" transparent="false"/>
          <y:BorderStyle color="#000000" type="line" width="1.0"/>
          <y:NodeLabel alignment="center" autoSizePolicy="node_width" fontFamily="Arial Black" fontSize="13" fontStyle="plain" hasBackgroundColor="false" hasLineColor="false" height="22.33203125" modelName="internal" modelPosition="c" textColor="#000000" visible="true" width="20.0" x="0.0" y="-1.166015625">B</y:NodeLabel>
          <y:Shape type="ellipse"/>
        </y:ShapeNode>
      </data>
    </node>
    <node id="n439">
      <data key="d6">
        <y:ShapeNode>
          <y:Geometry height="20.0" width="20.0" x="2418.9006562808095" y="1025.5130631239272"/>
          <y:Fill color="#FFFF99" transparent="false"/>
          <y:BorderStyle color="#000000" type="line" width="1.0"/>
          <y:NodeLabel alignment="center" autoSizePolicy="node_width" fontFamily="Arial Black" fontSize="13" fontStyle="plain" hasBackgroundColor="false" hasLineColor="false" height="22.33203125" modelName="internal" modelPosition="c" textColor="#000000" visible="true" width="20.0" x="0.0" y="-1.166015625">B</y:NodeLabel>
          <y:Shape type="ellipse"/>
        </y:ShapeNode>
      </data>
    </node>
    <node id="n440">
      <data key="d6">
        <y:ShapeNode>
          <y:Geometry height="20.0" width="20.0" x="2418.9006562808095" y="923.1174992120386"/>
          <y:Fill color="#FFFF99" transparent="false"/>
          <y:BorderStyle color="#000000" type="line" width="1.0"/>
          <y:NodeLabel alignment="center" autoSizePolicy="node_width" fontFamily="Arial Black" fontSize="13" fontStyle="plain" hasBackgroundColor="false" hasLineColor="false" height="22.33203125" modelName="internal" modelPosition="c" textColor="#000000" visible="true" width="20.0" x="0.0" y="-1.166015625">B</y:NodeLabel>
          <y:Shape type="ellipse"/>
        </y:ShapeNode>
      </data>
    </node>
    <node id="n441">
      <data key="d6">
        <y:ShapeNode>
          <y:Geometry height="20.0" width="20.0" x="2418.9006562808095" y="820.7219353001501"/>
          <y:Fill color="#FFFF99" transparent="false"/>
          <y:BorderStyle color="#000000" type="line" width="1.0"/>
          <y:NodeLabel alignment="center" autoSizePolicy="node_width" fontFamily="Arial Black" fontSize="13" fontStyle="plain" hasBackgroundColor="false" hasLineColor="false" height="22.33203125" modelName="internal" modelPosition="c" textColor="#000000" visible="true" width="20.0" x="0.0" y="-1.166015625">B</y:NodeLabel>
          <y:Shape type="ellipse"/>
        </y:ShapeNode>
      </data>
    </node>
    <node id="n442">
      <data key="d6">
        <y:ShapeNode>
          <y:Geometry height="20.0" width="20.0" x="2418.9006562808095" y="717.0724350731631"/>
          <y:Fill color="#FFFF99" transparent="false"/>
          <y:BorderStyle color="#000000" type="line" width="1.0"/>
          <y:NodeLabel alignment="center" autoSizePolicy="node_width" fontFamily="Arial Black" fontSize="13" fontStyle="plain" hasBackgroundColor="false" hasLineColor="false" height="22.33203125" modelName="internal" modelPosition="c" textColor="#000000" visible="true" width="20.0" x="0.0" y="-1.166015625">B</y:NodeLabel>
          <y:Shape type="ellipse"/>
        </y:ShapeNode>
      </data>
    </node>
    <node id="n443">
      <data key="d6">
        <y:ShapeNode>
          <y:Geometry height="20.0" width="20.0" x="2418.9006562808095" y="615.9308074763732"/>
          <y:Fill color="#FFFF99" transparent="false"/>
          <y:BorderStyle color="#000000" type="line" width="1.0"/>
          <y:NodeLabel alignment="center" autoSizePolicy="node_width" fontFamily="Arial Black" fontSize="13" fontStyle="plain" hasBackgroundColor="false" hasLineColor="false" height="22.33203125" modelName="internal" modelPosition="c" textColor="#000000" visible="true" width="20.0" x="0.0" y="-1.166015625">B</y:NodeLabel>
          <y:Shape type="ellipse"/>
        </y:ShapeNode>
      </data>
    </node>
    <node id="n444">
      <data key="d6">
        <y:ShapeNode>
          <y:Geometry height="20.0" width="20.0" x="2418.9006562808095" y="411.1396796525961"/>
          <y:Fill color="#FFFF99" transparent="false"/>
          <y:BorderStyle color="#000000" type="line" width="1.0"/>
          <y:NodeLabel alignment="center" autoSizePolicy="node_width" fontFamily="Arial Black" fontSize="13" fontStyle="plain" hasBackgroundColor="false" hasLineColor="false" height="22.33203125" modelName="internal" modelPosition="c" textColor="#000000" visible="true" width="20.0" x="0.0" y="-1.166015625">B</y:NodeLabel>
          <y:Shape type="ellipse"/>
        </y:ShapeNode>
      </data>
    </node>
    <node id="n445">
      <data key="d6">
        <y:ShapeNode>
          <y:Geometry height="20.0" width="20.0" x="2418.9006562808095" y="513.5352435644846"/>
          <y:Fill color="#FFFF99" transparent="false"/>
          <y:BorderStyle color="#000000" type="line" width="1.0"/>
          <y:NodeLabel alignment="center" autoSizePolicy="node_width" fontFamily="Arial Black" fontSize="13" fontStyle="plain" hasBackgroundColor="false" hasLineColor="false" height="22.33203125" modelName="internal" modelPosition="c" textColor="#000000" visible="true" width="20.0" x="0.0" y="-1.166015625">B</y:NodeLabel>
          <y:Shape type="ellipse"/>
        </y:ShapeNode>
      </data>
    </node>
    <node id="n446">
      <data key="d4"/>
      <data key="d6">
        <y:ShapeNode>
          <y:Geometry height="10.0" width="10.0" x="2406.6268958601117" y="1181.5135351011868"/>
          <y:Fill color="#FFFFFF" transparent="false"/>
          <y:BorderStyle color="#000000" type="line" width="1.0"/>
          <y:NodeLabel alignment="center" autoSizePolicy="content" fontFamily="Dialog" fontSize="13" fontStyle="plain" hasBackgroundColor="false" hasLineColor="false" hasText="false" height="4.0" modelName="internal" modelPosition="c" textColor="#000000" visible="true" width="4.0" x="3.0" y="3.0"/>
          <y:Shape type="ellipse"/>
        </y:ShapeNode>
      </data>
    </node>
    <node id="n447">
      <data key="d4"/>
      <data key="d6">
        <y:ShapeNode>
          <y:Geometry height="10.0" width="10.0" x="2306.0038433972245" y="1181.5135351011868"/>
          <y:Fill color="#FFFFFF" transparent="false"/>
          <y:BorderStyle color="#000000" type="line" width="1.0"/>
          <y:NodeLabel alignment="center" autoSizePolicy="content" fontFamily="Dialog" fontSize="13" fontStyle="plain" hasBackgroundColor="false" hasLineColor="false" hasText="false" height="4.0" modelName="internal" modelPosition="c" textColor="#000000" visible="true" width="4.0" x="3.0" y="3.0"/>
          <y:Shape type="ellipse"/>
        </y:ShapeNode>
      </data>
    </node>
    <node id="n448">
      <data key="d4"/>
      <data key="d6">
        <y:ShapeNode>
          <y:Geometry height="10.0" width="10.0" x="2320.3785651776366" y="1181.5135351011868"/>
          <y:Fill color="#FFFFFF" transparent="false"/>
          <y:BorderStyle color="#000000" type="line" width="1.0"/>
          <y:NodeLabel alignment="center" autoSizePolicy="content" fontFamily="Dialog" fontSize="13" fontStyle="plain" hasBackgroundColor="false" hasLineColor="false" hasText="false" height="4.0" modelName="internal" modelPosition="c" textColor="#000000" visible="true" width="4.0" x="3.0" y="3.0"/>
          <y:Shape type="ellipse"/>
        </y:ShapeNode>
      </data>
    </node>
    <node id="n449">
      <data key="d4"/>
      <data key="d6">
        <y:ShapeNode>
          <y:Geometry height="10.0" width="10.0" x="2334.7532869580496" y="1181.5135351011868"/>
          <y:Fill color="#FFFFFF" transparent="false"/>
          <y:BorderStyle color="#000000" type="line" width="1.0"/>
          <y:NodeLabel alignment="center" autoSizePolicy="content" fontFamily="Dialog" fontSize="13" fontStyle="plain" hasBackgroundColor="false" hasLineColor="false" hasText="false" height="4.0" modelName="internal" modelPosition="c" textColor="#000000" visible="true" width="4.0" x="3.0" y="3.0"/>
          <y:Shape type="ellipse"/>
        </y:ShapeNode>
      </data>
    </node>
    <node id="n450">
      <data key="d4"/>
      <data key="d6">
        <y:ShapeNode>
          <y:Geometry height="10.0" width="10.0" x="2349.1280087384616" y="1181.5135351011868"/>
          <y:Fill color="#FFFFFF" transparent="false"/>
          <y:BorderStyle color="#000000" type="line" width="1.0"/>
          <y:NodeLabel alignment="center" autoSizePolicy="content" fontFamily="Dialog" fontSize="13" fontStyle="plain" hasBackgroundColor="false" hasLineColor="false" hasText="false" height="4.0" modelName="internal" modelPosition="c" textColor="#000000" visible="true" width="4.0" x="3.0" y="3.0"/>
          <y:Shape type="ellipse"/>
        </y:ShapeNode>
      </data>
    </node>
    <node id="n451">
      <data key="d4"/>
      <data key="d6">
        <y:ShapeNode>
          <y:Geometry height="10.0" width="10.0" x="2363.5027305188746" y="1181.5135351011868"/>
          <y:Fill color="#FFFFFF" transparent="false"/>
          <y:BorderStyle color="#000000" type="line" width="1.0"/>
          <y:NodeLabel alignment="center" autoSizePolicy="content" fontFamily="Dialog" fontSize="13" fontStyle="plain" hasBackgroundColor="false" hasLineColor="false" hasText="false" height="4.0" modelName="internal" modelPosition="c" textColor="#000000" visible="true" width="4.0" x="3.0" y="3.0"/>
          <y:Shape type="ellipse"/>
        </y:ShapeNode>
      </data>
    </node>
    <node id="n452">
      <data key="d4"/>
      <data key="d6">
        <y:ShapeNode>
          <y:Geometry height="10.0" width="10.0" x="2377.8774522992867" y="1181.5135351011868"/>
          <y:Fill color="#FFFFFF" transparent="false"/>
          <y:BorderStyle color="#000000" type="line" width="1.0"/>
          <y:NodeLabel alignment="center" autoSizePolicy="content" fontFamily="Dialog" fontSize="13" fontStyle="plain" hasBackgroundColor="false" hasLineColor="false" hasText="false" height="4.0" modelName="internal" modelPosition="c" textColor="#000000" visible="true" width="4.0" x="3.0" y="3.0"/>
          <y:Shape type="ellipse"/>
        </y:ShapeNode>
      </data>
    </node>
    <node id="n453">
      <data key="d4"/>
      <data key="d6">
        <y:ShapeNode>
          <y:Geometry height="10.0" width="10.0" x="2392.2521740796997" y="1181.5135351011868"/>
          <y:Fill color="#FFFFFF" transparent="false"/>
          <y:BorderStyle color="#000000" type="line" width="1.0"/>
          <y:NodeLabel alignment="center" autoSizePolicy="content" fontFamily="Dialog" fontSize="13" fontStyle="plain" hasBackgroundColor="false" hasLineColor="false" hasText="false" height="4.0" modelName="internal" modelPosition="c" textColor="#000000" visible="true" width="4.0" x="3.0" y="3.0"/>
          <y:Shape type="ellipse"/>
        </y:ShapeNode>
      </data>
    </node>
    <node id="n454">
      <data key="d4"/>
      <data key="d6">
        <y:ShapeNode>
          <y:Geometry height="10.0" width="10.0" x="2411.9395349699057" y="2158.770879511167"/>
          <y:Fill color="#FFFFFF" transparent="false"/>
          <y:BorderStyle color="#000000" type="line" width="1.0"/>
          <y:NodeLabel alignment="center" autoSizePolicy="content" fontFamily="Dialog" fontSize="13" fontStyle="plain" hasBackgroundColor="false" hasLineColor="false" hasText="false" height="4.0" modelName="internal" modelPosition="c" textColor="#000000" visible="true" width="4.0" x="3.0" y="3.0"/>
          <y:Shape type="ellipse"/>
        </y:ShapeNode>
      </data>
    </node>
    <node id="n455">
      <data key="d4"/>
      <data key="d6">
        <y:ShapeNode>
          <y:Geometry height="10.0" width="10.0" x="2311.3164825070176" y="2158.770879511167"/>
          <y:Fill color="#FFFFFF" transparent="false"/>
          <y:BorderStyle color="#000000" type="line" width="1.0"/>
          <y:NodeLabel alignment="center" autoSizePolicy="content" fontFamily="Dialog" fontSize="13" fontStyle="plain" hasBackgroundColor="false" hasLineColor="false" hasText="false" height="4.0" modelName="internal" modelPosition="c" textColor="#000000" visible="true" width="4.0" x="3.0" y="3.0"/>
          <y:Shape type="ellipse"/>
        </y:ShapeNode>
      </data>
    </node>
    <node id="n456">
      <data key="d4"/>
      <data key="d6">
        <y:ShapeNode>
          <y:Geometry height="10.0" width="10.0" x="2325.6912042874305" y="2158.770879511167"/>
          <y:Fill color="#FFFFFF" transparent="false"/>
          <y:BorderStyle color="#000000" type="line" width="1.0"/>
          <y:NodeLabel alignment="center" autoSizePolicy="content" fontFamily="Dialog" fontSize="13" fontStyle="plain" hasBackgroundColor="false" hasLineColor="false" hasText="false" height="4.0" modelName="internal" modelPosition="c" textColor="#000000" visible="true" width="4.0" x="3.0" y="3.0"/>
          <y:Shape type="ellipse"/>
        </y:ShapeNode>
      </data>
    </node>
    <node id="n457">
      <data key="d4"/>
      <data key="d6">
        <y:ShapeNode>
          <y:Geometry height="10.0" width="10.0" x="2340.0659260678426" y="2158.770879511167"/>
          <y:Fill color="#FFFFFF" transparent="false"/>
          <y:BorderStyle color="#000000" type="line" width="1.0"/>
          <y:NodeLabel alignment="center" autoSizePolicy="content" fontFamily="Dialog" fontSize="13" fontStyle="plain" hasBackgroundColor="false" hasLineColor="false" hasText="false" height="4.0" modelName="internal" modelPosition="c" textColor="#000000" visible="true" width="4.0" x="3.0" y="3.0"/>
          <y:Shape type="ellipse"/>
        </y:ShapeNode>
      </data>
    </node>
    <node id="n458">
      <data key="d4"/>
      <data key="d6">
        <y:ShapeNode>
          <y:Geometry height="10.0" width="10.0" x="2354.4406478482556" y="2158.770879511167"/>
          <y:Fill color="#FFFFFF" transparent="false"/>
          <y:BorderStyle color="#000000" type="line" width="1.0"/>
          <y:NodeLabel alignment="center" autoSizePolicy="content" fontFamily="Dialog" fontSize="13" fontStyle="plain" hasBackgroundColor="false" hasLineColor="false" hasText="false" height="4.0" modelName="internal" modelPosition="c" textColor="#000000" visible="true" width="4.0" x="3.0" y="3.0"/>
          <y:Shape type="ellipse"/>
        </y:ShapeNode>
      </data>
    </node>
    <node id="n459">
      <data key="d4"/>
      <data key="d6">
        <y:ShapeNode>
          <y:Geometry height="10.0" width="10.0" x="2368.8153696286677" y="2158.770879511167"/>
          <y:Fill color="#FFFFFF" transparent="false"/>
          <y:BorderStyle color="#000000" type="line" width="1.0"/>
          <y:NodeLabel alignment="center" autoSizePolicy="content" fontFamily="Dialog" fontSize="13" fontStyle="plain" hasBackgroundColor="false" hasLineColor="false" hasText="false" height="4.0" modelName="internal" modelPosition="c" textColor="#000000" visible="true" width="4.0" x="3.0" y="3.0"/>
          <y:Shape type="ellipse"/>
        </y:ShapeNode>
      </data>
    </node>
    <node id="n460">
      <data key="d4"/>
      <data key="d6">
        <y:ShapeNode>
          <y:Geometry height="10.0" width="10.0" x="2383.1900914090807" y="2158.770879511167"/>
          <y:Fill color="#FFFFFF" transparent="false"/>
          <y:BorderStyle color="#000000" type="line" width="1.0"/>
          <y:NodeLabel alignment="center" autoSizePolicy="content" fontFamily="Dialog" fontSize="13" fontStyle="plain" hasBackgroundColor="false" hasLineColor="false" hasText="false" height="4.0" modelName="internal" modelPosition="c" textColor="#000000" visible="true" width="4.0" x="3.0" y="3.0"/>
          <y:Shape type="ellipse"/>
        </y:ShapeNode>
      </data>
    </node>
    <node id="n461">
      <data key="d4"/>
      <data key="d6">
        <y:ShapeNode>
          <y:Geometry height="10.0" width="10.0" x="2397.5648131894927" y="2158.770879511167"/>
          <y:Fill color="#FFFFFF" transparent="false"/>
          <y:BorderStyle color="#000000" type="line" width="1.0"/>
          <y:NodeLabel alignment="center" autoSizePolicy="content" fontFamily="Dialog" fontSize="13" fontStyle="plain" hasBackgroundColor="false" hasLineColor="false" hasText="false" height="4.0" modelName="internal" modelPosition="c" textColor="#000000" visible="true" width="4.0" x="3.0" y="3.0"/>
          <y:Shape type="ellipse"/>
        </y:ShapeNode>
      </data>
    </node>
    <node id="n462">
      <data key="d6">
        <y:ShapeNode>
          <y:Geometry height="30.0" width="6.0" x="2577.1259372261316" y="1352.8740301919074"/>
          <y:Fill color="#000000" transparent="false"/>
          <y:BorderStyle color="#000000" type="line" width="1.0"/>
          <y:NodeLabel alignment="center" autoSizePolicy="content" borderDistance="0.0" fontFamily="Dialog" fontSize="13" fontStyle="plain" hasBackgroundColor="false" hasLineColor="false" hasText="false" height="4.0" modelName="internal" modelPosition="c" textColor="#000000" visible="true" width="4.0" x="1.0" y="13.0"/>
          <y:Shape type="rectangle"/>
        </y:ShapeNode>
      </data>
    </node>
    <node id="n463">
      <data key="d6">
        <y:ShapeNode>
          <y:Geometry height="30.0" width="6.0" x="2677.0314230327654" y="2106.270879511167"/>
          <y:Fill color="#000000" transparent="false"/>
          <y:BorderStyle color="#000000" type="line" width="1.0"/>
          <y:NodeLabel alignment="center" autoSizePolicy="content" borderDistance="0.0" fontFamily="Dialog" fontSize="13" fontStyle="plain" hasBackgroundColor="false" hasLineColor="false" hasText="false" height="4.0" modelName="internal" modelPosition="c" textColor="#000000" visible="true" width="4.0" x="1.0" y="13.0"/>
          <y:Shape type="rectangle"/>
        </y:ShapeNode>
      </data>
    </node>
    <node id="n464">
      <data key="d6">
        <y:ShapeNode>
          <y:Geometry height="30.0" width="6.0" x="2195.2613207496984" y="2106.270879511167"/>
          <y:Fill color="#000000" transparent="false"/>
          <y:BorderStyle color="#000000" type="line" width="1.0"/>
          <y:NodeLabel alignment="center" autoSizePolicy="content" borderDistance="0.0" fontFamily="Dialog" fontSize="13" fontStyle="plain" hasBackgroundColor="false" hasLineColor="false" hasText="false" height="4.0" modelName="internal" modelPosition="c" textColor="#000000" visible="true" width="4.0" x="1.0" y="13.0"/>
          <y:Shape type="rectangle"/>
        </y:ShapeNode>
      </data>
    </node>
    <node id="n465">
      <data key="d6">
        <y:ShapeNode>
          <y:Geometry height="60.0" width="140.0" x="2291.3153696286677" y="1244.6937826465473"/>
          <y:Fill color="#FFFF99" transparent="false"/>
          <y:BorderStyle color="#000000" type="line" width="1.0"/>
          <y:NodeLabel alignment="center" autoSizePolicy="content" fontFamily="Arial Black" fontSize="13" fontStyle="plain" hasBackgroundColor="false" hasLineColor="false" height="40.6640625" modelName="internal" modelPosition="c" textColor="#000000" visible="true" width="137.61181640625" x="1.194091796875" y="9.66796875">POLR2A:
Host mRNA[5'CAP]</y:NodeLabel>
          <y:Shape type="roundrectangle"/>
        </y:ShapeNode>
      </data>
    </node>
    <node id="n466">
      <data key="d4"/>
      <data key="d6">
        <y:ShapeNode>
          <y:Geometry height="15.0" width="15.0" x="2353.8153696286677" y="1214.1238137339192"/>
          <y:Fill color="#000000" color2="#000000" transparent="false"/>
          <y:BorderStyle color="#000000" type="line" width="1.0"/>
          <y:NodeLabel alignment="center" autoSizePolicy="content" fontFamily="Dialog" fontSize="12" fontStyle="plain" hasBackgroundColor="false" hasLineColor="false" hasText="false" height="4.0" modelName="internal" modelPosition="c" textColor="#000000" visible="true" width="4.0" x="5.5" y="5.5"/>
          <y:Shape type="diamond"/>
        </y:ShapeNode>
      </data>
    </node>
    <node id="n467">
      <data key="d4"/>
      <data key="d6">
        <y:ShapeNode>
          <y:Geometry height="15.0" width="15.0" x="5482.057120353066" y="-604.435691519149"/>
          <y:Fill color="#000000" color2="#000000" transparent="false"/>
          <y:BorderStyle color="#000000" type="line" width="1.0"/>
          <y:NodeLabel alignment="center" autoSizePolicy="content" fontFamily="Dialog" fontSize="12" fontStyle="plain" hasBackgroundColor="false" hasLineColor="false" hasText="false" height="4.0" modelName="internal" modelPosition="c" textColor="#000000" visible="true" width="4.0" x="5.5" y="5.5"/>
          <y:Shape type="diamond"/>
        </y:ShapeNode>
      </data>
    </node>
    <node id="n468">
      <data key="d4"/>
      <data key="d6">
        <y:ShapeNode>
          <y:Geometry height="10.0" width="10.0" x="5424.557120353067" y="-601.935691519149"/>
          <y:Fill color="#FFFFFF" transparent="false"/>
          <y:BorderStyle color="#000000" type="line" width="1.0"/>
          <y:NodeLabel alignment="center" autoSizePolicy="content" fontFamily="Dialog" fontSize="13" fontStyle="plain" hasBackgroundColor="false" hasLineColor="false" hasText="false" height="4.0" modelName="internal" modelPosition="c" textColor="#000000" visible="true" width="4.0" x="3.0" y="3.0"/>
          <y:Shape type="ellipse"/>
        </y:ShapeNode>
      </data>
    </node>
    <node id="n469">
      <data key="d4"/>
      <data key="d6">
        <y:ShapeNode>
          <y:Geometry height="60.0" width="120.0" x="8864.000698731448" y="2185.5106283642854"/>
          <y:Fill color="#FFFF99" transparent="false"/>
          <y:BorderStyle color="#FF00FF" type="line" width="3.0"/>
          <y:NodeLabel alignment="center" autoSizePolicy="content" fontFamily="Arial Black" fontSize="13" fontStyle="plain" hasBackgroundColor="false" hasLineColor="false" height="58.99609375" modelName="internal" modelPosition="c" textColor="#000000" visible="true" width="97.13916015625" x="11.430419921875" y="0.501953125">NP:HA-vRNA:
PB1:PB2:PA:
M1:NS2</y:NodeLabel>
          <y:Shape type="roundrectangle"/>
        </y:ShapeNode>
      </data>
    </node>
    <node id="n470">
      <data key="d4"/>
      <data key="d6">
        <y:ShapeNode>
          <y:Geometry height="60.0" width="120.0" x="8864.000698731448" y="2287.6972028903238"/>
          <y:Fill color="#FFFF99" transparent="false"/>
          <y:BorderStyle color="#FF00FF" type="line" width="3.0"/>
          <y:NodeLabel alignment="center" autoSizePolicy="content" fontFamily="Arial Black" fontSize="13" fontStyle="plain" hasBackgroundColor="false" hasLineColor="false" height="58.99609375" modelName="internal" modelPosition="c" textColor="#000000" visible="true" width="97.13916015625" x="11.430419921875" y="0.501953125">NP:NA-vRNA:
PB1:PB2:PA:
M1:NS2</y:NodeLabel>
          <y:Shape type="roundrectangle"/>
        </y:ShapeNode>
      </data>
    </node>
    <node id="n471">
      <data key="d4"/>
      <data key="d6">
        <y:ShapeNode>
          <y:Geometry height="60.0" width="120.0" x="8864.000698731448" y="2389.883777416363"/>
          <y:Fill color="#FFFF99" transparent="false"/>
          <y:BorderStyle color="#FF00FF" type="line" width="3.0"/>
          <y:NodeLabel alignment="center" autoSizePolicy="content" fontFamily="Arial Black" fontSize="13" fontStyle="plain" hasBackgroundColor="false" hasLineColor="false" height="58.99609375" modelName="internal" modelPosition="c" textColor="#000000" visible="true" width="92.8291015625" x="13.58544921875" y="0.501953125">NP:M-vRNA:
PB1:PB2:PA:
M1:NS2</y:NodeLabel>
          <y:Shape type="roundrectangle"/>
        </y:ShapeNode>
      </data>
    </node>
    <node id="n472">
      <data key="d4"/>
      <data key="d6">
        <y:ShapeNode>
          <y:Geometry height="60.0" width="120.0" x="8864.000698731448" y="2492.0703519424014"/>
          <y:Fill color="#FFFF99" transparent="false"/>
          <y:BorderStyle color="#FF00FF" type="line" width="3.0"/>
          <y:NodeLabel alignment="center" autoSizePolicy="content" fontFamily="Arial Black" fontSize="13" fontStyle="plain" hasBackgroundColor="false" hasLineColor="false" height="58.99609375" modelName="internal" modelPosition="c" textColor="#000000" visible="true" width="104.369140625" x="7.8154296875" y="0.501953125">NP:PB2-vRNA:
PB1:PB2:PA:
M1:NS2</y:NodeLabel>
          <y:Shape type="roundrectangle"/>
        </y:ShapeNode>
      </data>
    </node>
    <node id="n473">
      <data key="d4"/>
      <data key="d6">
        <y:ShapeNode>
          <y:Geometry height="60.0" width="120.0" x="8864.000698731448" y="2594.2569264684407"/>
          <y:Fill color="#FFFF99" transparent="false"/>
          <y:BorderStyle color="#FF00FF" type="line" width="3.0"/>
          <y:NodeLabel alignment="center" autoSizePolicy="content" fontFamily="Arial Black" fontSize="13" fontStyle="plain" hasBackgroundColor="false" hasLineColor="false" height="58.99609375" modelName="internal" modelPosition="c" textColor="#000000" visible="true" width="104.369140625" x="7.8154296875" y="0.501953125">NP:PB1-vRNA:
PB1:PB2:PA:
M1:NS2</y:NodeLabel>
          <y:Shape type="roundrectangle"/>
        </y:ShapeNode>
      </data>
    </node>
    <node id="n474">
      <data key="d4"/>
      <data key="d6">
        <y:ShapeNode>
          <y:Geometry height="60.0" width="120.0" x="8864.000698731448" y="2696.44350099448"/>
          <y:Fill color="#FFFF99" transparent="false"/>
          <y:BorderStyle color="#FF00FF" type="line" width="3.0"/>
          <y:NodeLabel alignment="center" autoSizePolicy="content" fontFamily="Arial Black" fontSize="13" fontStyle="plain" hasBackgroundColor="false" hasLineColor="false" height="58.99609375" modelName="internal" modelPosition="c" textColor="#000000" visible="true" width="95.6982421875" x="12.15087890625" y="0.501953125">NP:PA-vRNA:
PB1:PB2:PA:
M1:NS2</y:NodeLabel>
          <y:Shape type="roundrectangle"/>
        </y:ShapeNode>
      </data>
    </node>
    <node id="n475">
      <data key="d4"/>
      <data key="d6">
        <y:ShapeNode>
          <y:Geometry height="60.0" width="120.0" x="8864.000698731448" y="2900.8166500465577"/>
          <y:Fill color="#FFFF99" transparent="false"/>
          <y:BorderStyle color="#FF00FF" type="line" width="3.0"/>
          <y:NodeLabel alignment="center" autoSizePolicy="content" fontFamily="Arial Black" fontSize="13" fontStyle="plain" hasBackgroundColor="false" hasLineColor="false" height="58.99609375" modelName="internal" modelPosition="c" textColor="#000000" visible="true" width="96.41552734375" x="11.792236328125" y="0.501953125">NP:NS-vRNA:
PB1:PB2:PA:
M1:NS2</y:NodeLabel>
          <y:Shape type="roundrectangle"/>
        </y:ShapeNode>
      </data>
    </node>
    <node id="n476">
      <data key="d4"/>
      <data key="d6">
        <y:ShapeNode>
          <y:Geometry height="60.0" width="120.0" x="8864.000698731448" y="2798.6300755205184"/>
          <y:Fill color="#FFFF99" transparent="false"/>
          <y:BorderStyle color="#FF00FF" type="line" width="3.0"/>
          <y:NodeLabel alignment="center" autoSizePolicy="content" fontFamily="Arial Black" fontSize="13" fontStyle="plain" hasBackgroundColor="false" hasLineColor="false" height="58.99609375" modelName="internal" modelPosition="c" textColor="#000000" visible="true" width="96.41552734375" x="11.792236328125" y="0.501953125">NP:NP-vRNA:
PB1:PB2:PA:
M1:NS2</y:NodeLabel>
          <y:Shape type="roundrectangle"/>
        </y:ShapeNode>
      </data>
    </node>
    <node id="n477">
      <data key="d4"/>
      <data key="d6">
        <y:ShapeNode>
          <y:Geometry height="15.0" width="15.0" x="5005.239465692543" y="-236.4083096172443"/>
          <y:Fill color="#000000" color2="#000000" transparent="false"/>
          <y:BorderStyle color="#000000" type="line" width="1.0"/>
          <y:NodeLabel alignment="center" autoSizePolicy="content" fontFamily="Dialog" fontSize="12" fontStyle="plain" hasBackgroundColor="false" hasLineColor="false" hasText="false" height="4.0" modelName="internal" modelPosition="c" textColor="#000000" visible="true" width="4.0" x="5.5" y="5.5"/>
          <y:Shape type="diamond"/>
        </y:ShapeNode>
      </data>
    </node>
    <node id="n478">
      <data key="d6">
        <y:ShapeNode>
          <y:Geometry height="20.0" width="20.0" x="9079.97084839395" y="2307.6972028903238"/>
          <y:Fill color="#00CCFF" transparent="false"/>
          <y:BorderStyle color="#000000" type="line" width="1.0"/>
          <y:NodeLabel alignment="center" autoSizePolicy="node_width" fontFamily="Arial Black" fontSize="13" fontStyle="plain" hasBackgroundColor="false" hasLineColor="false" height="22.33203125" modelName="internal" modelPosition="c" textColor="#000000" visible="true" width="20.0" x="0.0" y="-1.166015625">T</y:NodeLabel>
          <y:Shape type="ellipse"/>
        </y:ShapeNode>
      </data>
    </node>
    <node id="n479">
      <data key="d6">
        <y:ShapeNode>
          <y:Geometry height="20.0" width="20.0" x="9079.97084839395" y="2409.883777416363"/>
          <y:Fill color="#00CCFF" transparent="false"/>
          <y:BorderStyle color="#000000" type="line" width="1.0"/>
          <y:NodeLabel alignment="center" autoSizePolicy="node_width" fontFamily="Arial Black" fontSize="13" fontStyle="plain" hasBackgroundColor="false" hasLineColor="false" height="22.33203125" modelName="internal" modelPosition="c" textColor="#000000" visible="true" width="20.0" x="0.0" y="-1.166015625">T</y:NodeLabel>
          <y:Shape type="ellipse"/>
        </y:ShapeNode>
      </data>
    </node>
    <node id="n480">
      <data key="d6">
        <y:ShapeNode>
          <y:Geometry height="20.0" width="20.0" x="9079.97084839395" y="2512.0703519424014"/>
          <y:Fill color="#00CCFF" transparent="false"/>
          <y:BorderStyle color="#000000" type="line" width="1.0"/>
          <y:NodeLabel alignment="center" autoSizePolicy="node_width" fontFamily="Arial Black" fontSize="13" fontStyle="plain" hasBackgroundColor="false" hasLineColor="false" height="22.33203125" modelName="internal" modelPosition="c" textColor="#000000" visible="true" width="20.0" x="0.0" y="-1.166015625">T</y:NodeLabel>
          <y:Shape type="ellipse"/>
        </y:ShapeNode>
      </data>
    </node>
    <node id="n481">
      <data key="d6">
        <y:ShapeNode>
          <y:Geometry height="20.0" width="20.0" x="9079.97084839395" y="2920.8166500465577"/>
          <y:Fill color="#00CCFF" transparent="false"/>
          <y:BorderStyle color="#000000" type="line" width="1.0"/>
          <y:NodeLabel alignment="center" autoSizePolicy="node_width" fontFamily="Arial Black" fontSize="13" fontStyle="plain" hasBackgroundColor="false" hasLineColor="false" height="22.33203125" modelName="internal" modelPosition="c" textColor="#000000" visible="true" width="20.0" x="0.0" y="-1.166015625">T</y:NodeLabel>
          <y:Shape type="ellipse"/>
        </y:ShapeNode>
      </data>
    </node>
    <node id="n482">
      <data key="d6">
        <y:ShapeNode>
          <y:Geometry height="20.0" width="20.0" x="9079.97084839395" y="2818.6300755205184"/>
          <y:Fill color="#00CCFF" transparent="false"/>
          <y:BorderStyle color="#000000" type="line" width="1.0"/>
          <y:NodeLabel alignment="center" autoSizePolicy="node_width" fontFamily="Arial Black" fontSize="13" fontStyle="plain" hasBackgroundColor="false" hasLineColor="false" height="22.33203125" modelName="internal" modelPosition="c" textColor="#000000" visible="true" width="20.0" x="0.0" y="-1.166015625">T</y:NodeLabel>
          <y:Shape type="ellipse"/>
        </y:ShapeNode>
      </data>
    </node>
    <node id="n483">
      <data key="d6">
        <y:ShapeNode>
          <y:Geometry height="20.0" width="20.0" x="9079.97084839395" y="2716.44350099448"/>
          <y:Fill color="#00CCFF" transparent="false"/>
          <y:BorderStyle color="#000000" type="line" width="1.0"/>
          <y:NodeLabel alignment="center" autoSizePolicy="node_width" fontFamily="Arial Black" fontSize="13" fontStyle="plain" hasBackgroundColor="false" hasLineColor="false" height="22.33203125" modelName="internal" modelPosition="c" textColor="#000000" visible="true" width="20.0" x="0.0" y="-1.166015625">T</y:NodeLabel>
          <y:Shape type="ellipse"/>
        </y:ShapeNode>
      </data>
    </node>
    <node id="n484">
      <data key="d6">
        <y:ShapeNode>
          <y:Geometry height="20.0" width="20.0" x="9079.97084839395" y="2614.2569264684407"/>
          <y:Fill color="#00CCFF" transparent="false"/>
          <y:BorderStyle color="#000000" type="line" width="1.0"/>
          <y:NodeLabel alignment="center" autoSizePolicy="node_width" fontFamily="Arial Black" fontSize="13" fontStyle="plain" hasBackgroundColor="false" hasLineColor="false" height="22.33203125" modelName="internal" modelPosition="c" textColor="#000000" visible="true" width="20.0" x="0.0" y="-1.166015625">T</y:NodeLabel>
          <y:Shape type="ellipse"/>
        </y:ShapeNode>
      </data>
    </node>
    <node id="n485">
      <data key="d4"/>
      <data key="d6">
        <y:ShapeNode>
          <y:Geometry height="60.0" width="120.0" x="9195.94099805645" y="2185.5106283642854"/>
          <y:Fill color="#FFFF99" transparent="false"/>
          <y:BorderStyle color="#FF00FF" type="line" width="3.0"/>
          <y:NodeLabel alignment="center" autoSizePolicy="content" fontFamily="Arial Black" fontSize="13" fontStyle="plain" hasBackgroundColor="false" hasLineColor="false" height="58.99609375" modelName="internal" modelPosition="c" textColor="#000000" visible="true" width="97.13916015625" x="11.430419921875" y="0.501953125">NP:HA-vRNA:
PB1:PB2:PA:
M1:NS2</y:NodeLabel>
          <y:Shape type="roundrectangle"/>
        </y:ShapeNode>
      </data>
    </node>
    <node id="n486">
      <data key="d4"/>
      <data key="d6">
        <y:ShapeNode>
          <y:Geometry height="60.0" width="120.0" x="9195.94099805645" y="2287.6972028903238"/>
          <y:Fill color="#FFFF99" transparent="false"/>
          <y:BorderStyle color="#FF00FF" type="line" width="3.0"/>
          <y:NodeLabel alignment="center" autoSizePolicy="content" fontFamily="Arial Black" fontSize="13" fontStyle="plain" hasBackgroundColor="false" hasLineColor="false" height="58.99609375" modelName="internal" modelPosition="c" textColor="#000000" visible="true" width="97.13916015625" x="11.430419921875" y="0.501953125">NP:NA-vRNA:
PB1:PB2:PA:
M1:NS2</y:NodeLabel>
          <y:Shape type="roundrectangle"/>
        </y:ShapeNode>
      </data>
    </node>
    <node id="n487">
      <data key="d4"/>
      <data key="d6">
        <y:ShapeNode>
          <y:Geometry height="60.0" width="120.0" x="9195.94099805645" y="2389.883777416363"/>
          <y:Fill color="#FFFF99" transparent="false"/>
          <y:BorderStyle color="#FF00FF" type="line" width="3.0"/>
          <y:NodeLabel alignment="center" autoSizePolicy="content" fontFamily="Arial Black" fontSize="13" fontStyle="plain" hasBackgroundColor="false" hasLineColor="false" height="58.99609375" modelName="internal" modelPosition="c" textColor="#000000" visible="true" width="92.8291015625" x="13.58544921875" y="0.501953125">NP:M-vRNA:
PB1:PB2:PA:
M1:NS2</y:NodeLabel>
          <y:Shape type="roundrectangle"/>
        </y:ShapeNode>
      </data>
    </node>
    <node id="n488">
      <data key="d4"/>
      <data key="d6">
        <y:ShapeNode>
          <y:Geometry height="60.0" width="120.0" x="9195.94099805645" y="2492.0703519424014"/>
          <y:Fill color="#FFFF99" transparent="false"/>
          <y:BorderStyle color="#FF00FF" type="line" width="3.0"/>
          <y:NodeLabel alignment="center" autoSizePolicy="content" fontFamily="Arial Black" fontSize="13" fontStyle="plain" hasBackgroundColor="false" hasLineColor="false" height="58.99609375" modelName="internal" modelPosition="c" textColor="#000000" visible="true" width="104.369140625" x="7.8154296875" y="0.501953125">NP:PB2-vRNA:
PB1:PB2:PA:
M1:NS2</y:NodeLabel>
          <y:Shape type="roundrectangle"/>
        </y:ShapeNode>
      </data>
    </node>
    <node id="n489">
      <data key="d4"/>
      <data key="d6">
        <y:ShapeNode>
          <y:Geometry height="60.0" width="120.0" x="9195.94099805645" y="2594.2569264684407"/>
          <y:Fill color="#FFFF99" transparent="false"/>
          <y:BorderStyle color="#FF00FF" type="line" width="3.0"/>
          <y:NodeLabel alignment="center" autoSizePolicy="content" fontFamily="Arial Black" fontSize="13" fontStyle="plain" hasBackgroundColor="false" hasLineColor="false" height="58.99609375" modelName="internal" modelPosition="c" textColor="#000000" visible="true" width="104.369140625" x="7.8154296875" y="0.501953125">NP:PB1-vRNA:
PB1:PB2:PA:
M1:NS2</y:NodeLabel>
          <y:Shape type="roundrectangle"/>
        </y:ShapeNode>
      </data>
    </node>
    <node id="n490">
      <data key="d4"/>
      <data key="d6">
        <y:ShapeNode>
          <y:Geometry height="60.0" width="120.0" x="9195.94099805645" y="2696.44350099448"/>
          <y:Fill color="#FFFF99" transparent="false"/>
          <y:BorderStyle color="#FF00FF" type="line" width="3.0"/>
          <y:NodeLabel alignment="center" autoSizePolicy="content" fontFamily="Arial Black" fontSize="13" fontStyle="plain" hasBackgroundColor="false" hasLineColor="false" height="58.99609375" modelName="internal" modelPosition="c" textColor="#000000" visible="true" width="95.6982421875" x="12.15087890625" y="0.501953125">NP:PA-vRNA:
PB1:PB2:PA:
M1:NS2</y:NodeLabel>
          <y:Shape type="roundrectangle"/>
        </y:ShapeNode>
      </data>
    </node>
    <node id="n491">
      <data key="d4"/>
      <data key="d6">
        <y:ShapeNode>
          <y:Geometry height="60.0" width="120.0" x="9195.94099805645" y="2900.8166500465577"/>
          <y:Fill color="#FFFF99" transparent="false"/>
          <y:BorderStyle color="#FF00FF" type="line" width="3.0"/>
          <y:NodeLabel alignment="center" autoSizePolicy="content" fontFamily="Arial Black" fontSize="13" fontStyle="plain" hasBackgroundColor="false" hasLineColor="false" height="58.99609375" modelName="internal" modelPosition="c" textColor="#000000" visible="true" width="96.41552734375" x="11.792236328125" y="0.501953125">NP:NS-vRNA:
PB1:PB2:PA:
M1:NS2</y:NodeLabel>
          <y:Shape type="roundrectangle"/>
        </y:ShapeNode>
      </data>
    </node>
    <node id="n492">
      <data key="d4"/>
      <data key="d6">
        <y:ShapeNode>
          <y:Geometry height="60.0" width="120.0" x="9195.94099805645" y="2798.6300755205184"/>
          <y:Fill color="#FFFF99" transparent="false"/>
          <y:BorderStyle color="#FF00FF" type="line" width="3.0"/>
          <y:NodeLabel alignment="center" autoSizePolicy="content" fontFamily="Arial Black" fontSize="13" fontStyle="plain" hasBackgroundColor="false" hasLineColor="false" height="58.99609375" modelName="internal" modelPosition="c" textColor="#000000" visible="true" width="96.41552734375" x="11.792236328125" y="0.501953125">NP:NP-vRNA:
PB1:PB2:PA:
M1:NS2</y:NodeLabel>
          <y:Shape type="roundrectangle"/>
        </y:ShapeNode>
      </data>
    </node>
    <node id="n493">
      <data key="d6">
        <y:ShapeNode>
          <y:Geometry height="20.0" width="20.0" x="5938.873579134201" y="2204.047702663336"/>
          <y:Fill color="#FFFF99" transparent="false"/>
          <y:BorderStyle color="#000000" type="line" width="1.0"/>
          <y:NodeLabel alignment="center" autoSizePolicy="node_width" fontFamily="Arial Black" fontSize="13" fontStyle="plain" hasBackgroundColor="false" hasLineColor="false" height="22.33203125" modelName="internal" modelPosition="c" textColor="#000000" visible="true" width="20.0" x="0.0" y="-1.166015625">B</y:NodeLabel>
          <y:Shape type="ellipse"/>
        </y:ShapeNode>
      </data>
    </node>
    <node id="n494">
      <data key="d6">
        <y:ShapeNode>
          <y:Geometry height="20.0" width="20.0" x="5938.873579134201" y="2306.4432665752247"/>
          <y:Fill color="#FFFF99" transparent="false"/>
          <y:BorderStyle color="#000000" type="line" width="1.0"/>
          <y:NodeLabel alignment="center" autoSizePolicy="node_width" fontFamily="Arial Black" fontSize="13" fontStyle="plain" hasBackgroundColor="false" hasLineColor="false" height="22.33203125" modelName="internal" modelPosition="c" textColor="#000000" visible="true" width="20.0" x="0.0" y="-1.166015625">B</y:NodeLabel>
          <y:Shape type="ellipse"/>
        </y:ShapeNode>
      </data>
    </node>
    <node id="n495">
      <data key="d6">
        <y:ShapeNode>
          <y:Geometry height="20.0" width="20.0" x="5938.873579134201" y="2408.8388304871132"/>
          <y:Fill color="#FFFF99" transparent="false"/>
          <y:BorderStyle color="#000000" type="line" width="1.0"/>
          <y:NodeLabel alignment="center" autoSizePolicy="node_width" fontFamily="Arial Black" fontSize="13" fontStyle="plain" hasBackgroundColor="false" hasLineColor="false" height="22.33203125" modelName="internal" modelPosition="c" textColor="#000000" visible="true" width="20.0" x="0.0" y="-1.166015625">B</y:NodeLabel>
          <y:Shape type="ellipse"/>
        </y:ShapeNode>
      </data>
    </node>
    <node id="n496">
      <data key="d6">
        <y:ShapeNode>
          <y:Geometry height="20.0" width="20.0" x="5938.873579134201" y="2511.2343943990018"/>
          <y:Fill color="#FFFF99" transparent="false"/>
          <y:BorderStyle color="#000000" type="line" width="1.0"/>
          <y:NodeLabel alignment="center" autoSizePolicy="node_width" fontFamily="Arial Black" fontSize="13" fontStyle="plain" hasBackgroundColor="false" hasLineColor="false" height="22.33203125" modelName="internal" modelPosition="c" textColor="#000000" visible="true" width="20.0" x="0.0" y="-1.166015625">B</y:NodeLabel>
          <y:Shape type="ellipse"/>
        </y:ShapeNode>
      </data>
    </node>
    <node id="n497">
      <data key="d6">
        <y:ShapeNode>
          <y:Geometry height="20.0" width="20.0" x="5938.873579134201" y="2613.6299583108903"/>
          <y:Fill color="#FFFF99" transparent="false"/>
          <y:BorderStyle color="#000000" type="line" width="1.0"/>
          <y:NodeLabel alignment="center" autoSizePolicy="node_width" fontFamily="Arial Black" fontSize="13" fontStyle="plain" hasBackgroundColor="false" hasLineColor="false" height="22.33203125" modelName="internal" modelPosition="c" textColor="#000000" visible="true" width="20.0" x="0.0" y="-1.166015625">B</y:NodeLabel>
          <y:Shape type="ellipse"/>
        </y:ShapeNode>
      </data>
    </node>
    <node id="n498">
      <data key="d6">
        <y:ShapeNode>
          <y:Geometry height="20.0" width="20.0" x="5938.873579134201" y="2716.025522222779"/>
          <y:Fill color="#FFFF99" transparent="false"/>
          <y:BorderStyle color="#000000" type="line" width="1.0"/>
          <y:NodeLabel alignment="center" autoSizePolicy="node_width" fontFamily="Arial Black" fontSize="13" fontStyle="plain" hasBackgroundColor="false" hasLineColor="false" height="22.33203125" modelName="internal" modelPosition="c" textColor="#000000" visible="true" width="20.0" x="0.0" y="-1.166015625">B</y:NodeLabel>
          <y:Shape type="ellipse"/>
        </y:ShapeNode>
      </data>
    </node>
    <node id="n499">
      <data key="d6">
        <y:ShapeNode>
          <y:Geometry height="20.0" width="20.0" x="5938.873579134201" y="2920.816650046556"/>
          <y:Fill color="#FFFF99" transparent="false"/>
          <y:BorderStyle color="#000000" type="line" width="1.0"/>
          <y:NodeLabel alignment="center" autoSizePolicy="node_width" fontFamily="Arial Black" fontSize="13" fontStyle="plain" hasBackgroundColor="false" hasLineColor="false" height="22.33203125" modelName="internal" modelPosition="c" textColor="#000000" visible="true" width="20.0" x="0.0" y="-1.166015625">B</y:NodeLabel>
          <y:Shape type="ellipse"/>
        </y:ShapeNode>
      </data>
    </node>
    <node id="n500">
      <data key="d6">
        <y:ShapeNode>
          <y:Geometry height="20.0" width="20.0" x="5938.873579134201" y="2818.4210861346673"/>
          <y:Fill color="#FFFF99" transparent="false"/>
          <y:BorderStyle color="#000000" type="line" width="1.0"/>
          <y:NodeLabel alignment="center" autoSizePolicy="node_width" fontFamily="Arial Black" fontSize="13" fontStyle="plain" hasBackgroundColor="false" hasLineColor="false" height="22.33203125" modelName="internal" modelPosition="c" textColor="#000000" visible="true" width="20.0" x="0.0" y="-1.166015625">B</y:NodeLabel>
          <y:Shape type="ellipse"/>
        </y:ShapeNode>
      </data>
    </node>
    <node id="n501">
      <data key="d4"/>
      <data key="d6">
        <y:ShapeNode>
          <y:Geometry height="15.0" width="15.0" x="5866.37469201255" y="1881.0099095602454"/>
          <y:Fill color="#000000" color2="#000000" transparent="false"/>
          <y:BorderStyle color="#000000" type="line" width="1.0"/>
          <y:NodeLabel alignment="center" autoSizePolicy="content" fontFamily="Dialog" fontSize="12" fontStyle="plain" hasBackgroundColor="false" hasLineColor="false" hasText="false" height="4.0" modelName="internal" modelPosition="c" textColor="#000000" visible="true" width="4.0" x="5.5" y="5.5"/>
          <y:Shape type="diamond"/>
        </y:ShapeNode>
      </data>
    </node>
    <node id="n502">
      <data key="d4"/>
      <data key="d6">
        <y:ShapeNode>
          <y:Geometry height="10.0" width="10.0" x="5924.4988573537885" y="1926.0099095602454"/>
          <y:Fill color="#FFFFFF" transparent="false"/>
          <y:BorderStyle color="#000000" type="line" width="1.0"/>
          <y:NodeLabel alignment="center" autoSizePolicy="content" fontFamily="Dialog" fontSize="13" fontStyle="plain" hasBackgroundColor="false" hasLineColor="false" hasText="false" height="4.0" modelName="internal" modelPosition="c" textColor="#000000" visible="true" width="4.0" x="3.0" y="3.0"/>
          <y:Shape type="ellipse"/>
        </y:ShapeNode>
      </data>
    </node>
    <node id="n503">
      <data key="d4"/>
      <data key="d6">
        <y:ShapeNode>
          <y:Geometry height="10.0" width="10.0" x="5823.8758048909" y="1926.0099095602454"/>
          <y:Fill color="#FFFFFF" transparent="false"/>
          <y:BorderStyle color="#000000" type="line" width="1.0"/>
          <y:NodeLabel alignment="center" autoSizePolicy="content" fontFamily="Dialog" fontSize="13" fontStyle="plain" hasBackgroundColor="false" hasLineColor="false" hasText="false" height="4.0" modelName="internal" modelPosition="c" textColor="#000000" visible="true" width="4.0" x="3.0" y="3.0"/>
          <y:Shape type="ellipse"/>
        </y:ShapeNode>
      </data>
    </node>
    <node id="n504">
      <data key="d4"/>
      <data key="d6">
        <y:ShapeNode>
          <y:Geometry height="10.0" width="10.0" x="5838.250526671312" y="1926.0099095602454"/>
          <y:Fill color="#FFFFFF" transparent="false"/>
          <y:BorderStyle color="#000000" type="line" width="1.0"/>
          <y:NodeLabel alignment="center" autoSizePolicy="content" fontFamily="Dialog" fontSize="13" fontStyle="plain" hasBackgroundColor="false" hasLineColor="false" hasText="false" height="4.0" modelName="internal" modelPosition="c" textColor="#000000" visible="true" width="4.0" x="3.0" y="3.0"/>
          <y:Shape type="ellipse"/>
        </y:ShapeNode>
      </data>
    </node>
    <node id="n505">
      <data key="d4"/>
      <data key="d6">
        <y:ShapeNode>
          <y:Geometry height="10.0" width="10.0" x="5852.6252484517245" y="1926.0099095602454"/>
          <y:Fill color="#FFFFFF" transparent="false"/>
          <y:BorderStyle color="#000000" type="line" width="1.0"/>
          <y:NodeLabel alignment="center" autoSizePolicy="content" fontFamily="Dialog" fontSize="13" fontStyle="plain" hasBackgroundColor="false" hasLineColor="false" hasText="false" height="4.0" modelName="internal" modelPosition="c" textColor="#000000" visible="true" width="4.0" x="3.0" y="3.0"/>
          <y:Shape type="ellipse"/>
        </y:ShapeNode>
      </data>
    </node>
    <node id="n506">
      <data key="d4"/>
      <data key="d6">
        <y:ShapeNode>
          <y:Geometry height="10.0" width="10.0" x="5866.999970232138" y="1926.0099095602454"/>
          <y:Fill color="#FFFFFF" transparent="false"/>
          <y:BorderStyle color="#000000" type="line" width="1.0"/>
          <y:NodeLabel alignment="center" autoSizePolicy="content" fontFamily="Dialog" fontSize="13" fontStyle="plain" hasBackgroundColor="false" hasLineColor="false" hasText="false" height="4.0" modelName="internal" modelPosition="c" textColor="#000000" visible="true" width="4.0" x="3.0" y="3.0"/>
          <y:Shape type="ellipse"/>
        </y:ShapeNode>
      </data>
    </node>
    <node id="n507">
      <data key="d4"/>
      <data key="d6">
        <y:ShapeNode>
          <y:Geometry height="10.0" width="10.0" x="5881.37469201255" y="1926.0099095602454"/>
          <y:Fill color="#FFFFFF" transparent="false"/>
          <y:BorderStyle color="#000000" type="line" width="1.0"/>
          <y:NodeLabel alignment="center" autoSizePolicy="content" fontFamily="Dialog" fontSize="13" fontStyle="plain" hasBackgroundColor="false" hasLineColor="false" hasText="false" height="4.0" modelName="internal" modelPosition="c" textColor="#000000" visible="true" width="4.0" x="3.0" y="3.0"/>
          <y:Shape type="ellipse"/>
        </y:ShapeNode>
      </data>
    </node>
    <node id="n508">
      <data key="d4"/>
      <data key="d6">
        <y:ShapeNode>
          <y:Geometry height="10.0" width="10.0" x="5895.7494137929625" y="1926.0099095602454"/>
          <y:Fill color="#FFFFFF" transparent="false"/>
          <y:BorderStyle color="#000000" type="line" width="1.0"/>
          <y:NodeLabel alignment="center" autoSizePolicy="content" fontFamily="Dialog" fontSize="13" fontStyle="plain" hasBackgroundColor="false" hasLineColor="false" hasText="false" height="4.0" modelName="internal" modelPosition="c" textColor="#000000" visible="true" width="4.0" x="3.0" y="3.0"/>
          <y:Shape type="ellipse"/>
        </y:ShapeNode>
      </data>
    </node>
    <node id="n509">
      <data key="d4"/>
      <data key="d6">
        <y:ShapeNode>
          <y:Geometry height="10.0" width="10.0" x="5910.124135573375" y="1926.0099095602454"/>
          <y:Fill color="#FFFFFF" transparent="false"/>
          <y:BorderStyle color="#000000" type="line" width="1.0"/>
          <y:NodeLabel alignment="center" autoSizePolicy="content" fontFamily="Dialog" fontSize="13" fontStyle="plain" hasBackgroundColor="false" hasLineColor="false" hasText="false" height="4.0" modelName="internal" modelPosition="c" textColor="#000000" visible="true" width="4.0" x="3.0" y="3.0"/>
          <y:Shape type="ellipse"/>
        </y:ShapeNode>
      </data>
    </node>
    <node id="n510">
      <data key="d6">
        <y:ShapeNode>
          <y:Geometry height="20.0" width="20.0" x="7090.71568466871" y="2204.047702663336"/>
          <y:Fill color="#FFFF99" transparent="false"/>
          <y:BorderStyle color="#000000" type="line" width="1.0"/>
          <y:NodeLabel alignment="center" autoSizePolicy="node_width" fontFamily="Arial Black" fontSize="13" fontStyle="plain" hasBackgroundColor="false" hasLineColor="false" height="22.33203125" modelName="internal" modelPosition="c" textColor="#000000" visible="true" width="20.0" x="0.0" y="-1.166015625">B</y:NodeLabel>
          <y:Shape type="ellipse"/>
        </y:ShapeNode>
      </data>
    </node>
    <node id="n511">
      <data key="d6">
        <y:ShapeNode>
          <y:Geometry height="20.0" width="20.0" x="7090.71568466871" y="2306.4432665752247"/>
          <y:Fill color="#FFFF99" transparent="false"/>
          <y:BorderStyle color="#000000" type="line" width="1.0"/>
          <y:NodeLabel alignment="center" autoSizePolicy="node_width" fontFamily="Arial Black" fontSize="13" fontStyle="plain" hasBackgroundColor="false" hasLineColor="false" height="22.33203125" modelName="internal" modelPosition="c" textColor="#000000" visible="true" width="20.0" x="0.0" y="-1.166015625">B</y:NodeLabel>
          <y:Shape type="ellipse"/>
        </y:ShapeNode>
      </data>
    </node>
    <node id="n512">
      <data key="d6">
        <y:ShapeNode>
          <y:Geometry height="20.0" width="20.0" x="7090.71568466871" y="2408.8388304871132"/>
          <y:Fill color="#FFFF99" transparent="false"/>
          <y:BorderStyle color="#000000" type="line" width="1.0"/>
          <y:NodeLabel alignment="center" autoSizePolicy="node_width" fontFamily="Arial Black" fontSize="13" fontStyle="plain" hasBackgroundColor="false" hasLineColor="false" height="22.33203125" modelName="internal" modelPosition="c" textColor="#000000" visible="true" width="20.0" x="0.0" y="-1.166015625">B</y:NodeLabel>
          <y:Shape type="ellipse"/>
        </y:ShapeNode>
      </data>
    </node>
    <node id="n513">
      <data key="d6">
        <y:ShapeNode>
          <y:Geometry height="20.0" width="20.0" x="7090.71568466871" y="2511.2343943990018"/>
          <y:Fill color="#FFFF99" transparent="false"/>
          <y:BorderStyle color="#000000" type="line" width="1.0"/>
          <y:NodeLabel alignment="center" autoSizePolicy="node_width" fontFamily="Arial Black" fontSize="13" fontStyle="plain" hasBackgroundColor="false" hasLineColor="false" height="22.33203125" modelName="internal" modelPosition="c" textColor="#000000" visible="true" width="20.0" x="0.0" y="-1.166015625">B</y:NodeLabel>
          <y:Shape type="ellipse"/>
        </y:ShapeNode>
      </data>
    </node>
    <node id="n514">
      <data key="d6">
        <y:ShapeNode>
          <y:Geometry height="20.0" width="20.0" x="7090.71568466871" y="2613.6299583108903"/>
          <y:Fill color="#FFFF99" transparent="false"/>
          <y:BorderStyle color="#000000" type="line" width="1.0"/>
          <y:NodeLabel alignment="center" autoSizePolicy="node_width" fontFamily="Arial Black" fontSize="13" fontStyle="plain" hasBackgroundColor="false" hasLineColor="false" height="22.33203125" modelName="internal" modelPosition="c" textColor="#000000" visible="true" width="20.0" x="0.0" y="-1.166015625">B</y:NodeLabel>
          <y:Shape type="ellipse"/>
        </y:ShapeNode>
      </data>
    </node>
    <node id="n515">
      <data key="d6">
        <y:ShapeNode>
          <y:Geometry height="20.0" width="20.0" x="7090.71568466871" y="2716.025522222779"/>
          <y:Fill color="#FFFF99" transparent="false"/>
          <y:BorderStyle color="#000000" type="line" width="1.0"/>
          <y:NodeLabel alignment="center" autoSizePolicy="node_width" fontFamily="Arial Black" fontSize="13" fontStyle="plain" hasBackgroundColor="false" hasLineColor="false" height="22.33203125" modelName="internal" modelPosition="c" textColor="#000000" visible="true" width="20.0" x="0.0" y="-1.166015625">B</y:NodeLabel>
          <y:Shape type="ellipse"/>
        </y:ShapeNode>
      </data>
    </node>
    <node id="n516">
      <data key="d6">
        <y:ShapeNode>
          <y:Geometry height="20.0" width="20.0" x="7090.71568466871" y="2920.816650046556"/>
          <y:Fill color="#FFFF99" transparent="false"/>
          <y:BorderStyle color="#000000" type="line" width="1.0"/>
          <y:NodeLabel alignment="center" autoSizePolicy="node_width" fontFamily="Arial Black" fontSize="13" fontStyle="plain" hasBackgroundColor="false" hasLineColor="false" height="22.33203125" modelName="internal" modelPosition="c" textColor="#000000" visible="true" width="20.0" x="0.0" y="-1.166015625">B</y:NodeLabel>
          <y:Shape type="ellipse"/>
        </y:ShapeNode>
      </data>
    </node>
    <node id="n517">
      <data key="d6">
        <y:ShapeNode>
          <y:Geometry height="20.0" width="20.0" x="7090.71568466871" y="2818.4210861346673"/>
          <y:Fill color="#FFFF99" transparent="false"/>
          <y:BorderStyle color="#000000" type="line" width="1.0"/>
          <y:NodeLabel alignment="center" autoSizePolicy="node_width" fontFamily="Arial Black" fontSize="13" fontStyle="plain" hasBackgroundColor="false" hasLineColor="false" height="22.33203125" modelName="internal" modelPosition="c" textColor="#000000" visible="true" width="20.0" x="0.0" y="-1.166015625">B</y:NodeLabel>
          <y:Shape type="ellipse"/>
        </y:ShapeNode>
      </data>
    </node>
    <node id="n518">
      <data key="d4"/>
      <data key="d6">
        <y:ShapeNode>
          <y:Geometry height="10.0" width="10.0" x="5950.124135573375" y="1809.1363006581823"/>
          <y:Fill color="#FFFFFF" transparent="false"/>
          <y:BorderStyle color="#000000" type="line" width="1.0"/>
          <y:NodeLabel alignment="center" autoSizePolicy="content" fontFamily="Dialog" fontSize="13" fontStyle="plain" hasBackgroundColor="false" hasLineColor="false" hasText="false" height="4.0" modelName="internal" modelPosition="c" textColor="#000000" visible="true" width="4.0" x="3.0" y="3.0"/>
          <y:Shape type="ellipse"/>
        </y:ShapeNode>
      </data>
    </node>
    <node id="n519">
      <data key="d4"/>
      <data key="d6">
        <y:ShapeNode>
          <y:Geometry height="10.0" width="10.0" x="5950.124135573375" y="1909.7593531210705"/>
          <y:Fill color="#FFFFFF" transparent="false"/>
          <y:BorderStyle color="#000000" type="line" width="1.0"/>
          <y:NodeLabel alignment="center" autoSizePolicy="content" fontFamily="Dialog" fontSize="13" fontStyle="plain" hasBackgroundColor="false" hasLineColor="false" hasText="false" height="4.0" modelName="internal" modelPosition="c" textColor="#000000" visible="true" width="4.0" x="3.0" y="3.0"/>
          <y:Shape type="ellipse"/>
        </y:ShapeNode>
      </data>
    </node>
    <node id="n520">
      <data key="d4"/>
      <data key="d6">
        <y:ShapeNode>
          <y:Geometry height="10.0" width="10.0" x="5950.124135573375" y="1895.3846313406575"/>
          <y:Fill color="#FFFFFF" transparent="false"/>
          <y:BorderStyle color="#000000" type="line" width="1.0"/>
          <y:NodeLabel alignment="center" autoSizePolicy="content" fontFamily="Dialog" fontSize="13" fontStyle="plain" hasBackgroundColor="false" hasLineColor="false" hasText="false" height="4.0" modelName="internal" modelPosition="c" textColor="#000000" visible="true" width="4.0" x="3.0" y="3.0"/>
          <y:Shape type="ellipse"/>
        </y:ShapeNode>
      </data>
    </node>
    <node id="n521">
      <data key="d4"/>
      <data key="d6">
        <y:ShapeNode>
          <y:Geometry height="10.0" width="10.0" x="5950.124135573375" y="1881.0099095602454"/>
          <y:Fill color="#FFFFFF" transparent="false"/>
          <y:BorderStyle color="#000000" type="line" width="1.0"/>
          <y:NodeLabel alignment="center" autoSizePolicy="content" fontFamily="Dialog" fontSize="13" fontStyle="plain" hasBackgroundColor="false" hasLineColor="false" hasText="false" height="4.0" modelName="internal" modelPosition="c" textColor="#000000" visible="true" width="4.0" x="3.0" y="3.0"/>
          <y:Shape type="ellipse"/>
        </y:ShapeNode>
      </data>
    </node>
    <node id="n522">
      <data key="d4"/>
      <data key="d6">
        <y:ShapeNode>
          <y:Geometry height="10.0" width="10.0" x="5950.124135573375" y="1866.6351877798324"/>
          <y:Fill color="#FFFFFF" transparent="false"/>
          <y:BorderStyle color="#000000" type="line" width="1.0"/>
          <y:NodeLabel alignment="center" autoSizePolicy="content" fontFamily="Dialog" fontSize="13" fontStyle="plain" hasBackgroundColor="false" hasLineColor="false" hasText="false" height="4.0" modelName="internal" modelPosition="c" textColor="#000000" visible="true" width="4.0" x="3.0" y="3.0"/>
          <y:Shape type="ellipse"/>
        </y:ShapeNode>
      </data>
    </node>
    <node id="n523">
      <data key="d4"/>
      <data key="d6">
        <y:ShapeNode>
          <y:Geometry height="10.0" width="10.0" x="5950.124135573375" y="1852.2604659994204"/>
          <y:Fill color="#FFFFFF" transparent="false"/>
          <y:BorderStyle color="#000000" type="line" width="1.0"/>
          <y:NodeLabel alignment="center" autoSizePolicy="content" fontFamily="Dialog" fontSize="13" fontStyle="plain" hasBackgroundColor="false" hasLineColor="false" hasText="false" height="4.0" modelName="internal" modelPosition="c" textColor="#000000" visible="true" width="4.0" x="3.0" y="3.0"/>
          <y:Shape type="ellipse"/>
        </y:ShapeNode>
      </data>
    </node>
    <node id="n524">
      <data key="d4"/>
      <data key="d6">
        <y:ShapeNode>
          <y:Geometry height="10.0" width="10.0" x="5950.124135573375" y="1837.8857442190074"/>
          <y:Fill color="#FFFFFF" transparent="false"/>
          <y:BorderStyle color="#000000" type="line" width="1.0"/>
          <y:NodeLabel alignment="center" autoSizePolicy="content" fontFamily="Dialog" fontSize="13" fontStyle="plain" hasBackgroundColor="false" hasLineColor="false" hasText="false" height="4.0" modelName="internal" modelPosition="c" textColor="#000000" visible="true" width="4.0" x="3.0" y="3.0"/>
          <y:Shape type="ellipse"/>
        </y:ShapeNode>
      </data>
    </node>
    <node id="n525">
      <data key="d4"/>
      <data key="d6">
        <y:ShapeNode>
          <y:Geometry height="10.0" width="10.0" x="5950.124135573375" y="1823.5110224385953"/>
          <y:Fill color="#FFFFFF" transparent="false"/>
          <y:BorderStyle color="#000000" type="line" width="1.0"/>
          <y:NodeLabel alignment="center" autoSizePolicy="content" fontFamily="Dialog" fontSize="13" fontStyle="plain" hasBackgroundColor="false" hasLineColor="false" hasText="false" height="4.0" modelName="internal" modelPosition="c" textColor="#000000" visible="true" width="4.0" x="3.0" y="3.0"/>
          <y:Shape type="ellipse"/>
        </y:ShapeNode>
      </data>
    </node>
    <node id="n526">
      <data key="d6">
        <y:ShapeNode>
          <y:Geometry height="20.0" width="20.0" x="7585.523335123149" y="2204.047702663336"/>
          <y:Fill color="#FFFF99" transparent="false"/>
          <y:BorderStyle color="#000000" type="line" width="1.0"/>
          <y:NodeLabel alignment="center" autoSizePolicy="node_width" fontFamily="Arial Black" fontSize="13" fontStyle="plain" hasBackgroundColor="false" hasLineColor="false" height="22.33203125" modelName="internal" modelPosition="c" textColor="#000000" visible="true" width="20.0" x="0.0" y="-1.166015625">B</y:NodeLabel>
          <y:Shape type="ellipse"/>
        </y:ShapeNode>
      </data>
    </node>
    <node id="n527">
      <data key="d6">
        <y:ShapeNode>
          <y:Geometry height="20.0" width="20.0" x="7585.523335123149" y="2306.4432665752247"/>
          <y:Fill color="#FFFF99" transparent="false"/>
          <y:BorderStyle color="#000000" type="line" width="1.0"/>
          <y:NodeLabel alignment="center" autoSizePolicy="node_width" fontFamily="Arial Black" fontSize="13" fontStyle="plain" hasBackgroundColor="false" hasLineColor="false" height="22.33203125" modelName="internal" modelPosition="c" textColor="#000000" visible="true" width="20.0" x="0.0" y="-1.166015625">B</y:NodeLabel>
          <y:Shape type="ellipse"/>
        </y:ShapeNode>
      </data>
    </node>
    <node id="n528">
      <data key="d6">
        <y:ShapeNode>
          <y:Geometry height="20.0" width="20.0" x="7585.523335123149" y="2408.8388304871132"/>
          <y:Fill color="#FFFF99" transparent="false"/>
          <y:BorderStyle color="#000000" type="line" width="1.0"/>
          <y:NodeLabel alignment="center" autoSizePolicy="node_width" fontFamily="Arial Black" fontSize="13" fontStyle="plain" hasBackgroundColor="false" hasLineColor="false" height="22.33203125" modelName="internal" modelPosition="c" textColor="#000000" visible="true" width="20.0" x="0.0" y="-1.166015625">B</y:NodeLabel>
          <y:Shape type="ellipse"/>
        </y:ShapeNode>
      </data>
    </node>
    <node id="n529">
      <data key="d6">
        <y:ShapeNode>
          <y:Geometry height="20.0" width="20.0" x="7585.523335123149" y="2511.2343943990018"/>
          <y:Fill color="#FFFF99" transparent="false"/>
          <y:BorderStyle color="#000000" type="line" width="1.0"/>
          <y:NodeLabel alignment="center" autoSizePolicy="node_width" fontFamily="Arial Black" fontSize="13" fontStyle="plain" hasBackgroundColor="false" hasLineColor="false" height="22.33203125" modelName="internal" modelPosition="c" textColor="#000000" visible="true" width="20.0" x="0.0" y="-1.166015625">B</y:NodeLabel>
          <y:Shape type="ellipse"/>
        </y:ShapeNode>
      </data>
    </node>
    <node id="n530">
      <data key="d6">
        <y:ShapeNode>
          <y:Geometry height="20.0" width="20.0" x="7585.523335123149" y="2613.6299583108903"/>
          <y:Fill color="#FFFF99" transparent="false"/>
          <y:BorderStyle color="#000000" type="line" width="1.0"/>
          <y:NodeLabel alignment="center" autoSizePolicy="node_width" fontFamily="Arial Black" fontSize="13" fontStyle="plain" hasBackgroundColor="false" hasLineColor="false" height="22.33203125" modelName="internal" modelPosition="c" textColor="#000000" visible="true" width="20.0" x="0.0" y="-1.166015625">B</y:NodeLabel>
          <y:Shape type="ellipse"/>
        </y:ShapeNode>
      </data>
    </node>
    <node id="n531">
      <data key="d6">
        <y:ShapeNode>
          <y:Geometry height="20.0" width="20.0" x="7585.523335123149" y="2716.025522222779"/>
          <y:Fill color="#FFFF99" transparent="false"/>
          <y:BorderStyle color="#000000" type="line" width="1.0"/>
          <y:NodeLabel alignment="center" autoSizePolicy="node_width" fontFamily="Arial Black" fontSize="13" fontStyle="plain" hasBackgroundColor="false" hasLineColor="false" height="22.33203125" modelName="internal" modelPosition="c" textColor="#000000" visible="true" width="20.0" x="0.0" y="-1.166015625">B</y:NodeLabel>
          <y:Shape type="ellipse"/>
        </y:ShapeNode>
      </data>
    </node>
    <node id="n532">
      <data key="d6">
        <y:ShapeNode>
          <y:Geometry height="20.0" width="20.0" x="7585.523335123149" y="2920.816650046556"/>
          <y:Fill color="#FFFF99" transparent="false"/>
          <y:BorderStyle color="#000000" type="line" width="1.0"/>
          <y:NodeLabel alignment="center" autoSizePolicy="node_width" fontFamily="Arial Black" fontSize="13" fontStyle="plain" hasBackgroundColor="false" hasLineColor="false" height="22.33203125" modelName="internal" modelPosition="c" textColor="#000000" visible="true" width="20.0" x="0.0" y="-1.166015625">B</y:NodeLabel>
          <y:Shape type="ellipse"/>
        </y:ShapeNode>
      </data>
    </node>
    <node id="n533">
      <data key="d6">
        <y:ShapeNode>
          <y:Geometry height="20.0" width="20.0" x="7585.523335123149" y="2818.4210861346673"/>
          <y:Fill color="#FFFF99" transparent="false"/>
          <y:BorderStyle color="#000000" type="line" width="1.0"/>
          <y:NodeLabel alignment="center" autoSizePolicy="node_width" fontFamily="Arial Black" fontSize="13" fontStyle="plain" hasBackgroundColor="false" hasLineColor="false" height="22.33203125" modelName="internal" modelPosition="c" textColor="#000000" visible="true" width="20.0" x="0.0" y="-1.166015625">B</y:NodeLabel>
          <y:Shape type="ellipse"/>
        </y:ShapeNode>
      </data>
    </node>
    <node id="n534">
      <data key="d4"/>
      <data key="d6">
        <y:ShapeNode>
          <y:Geometry height="10.0" width="10.0" x="6548.044743189292" y="1986.8938907331803"/>
          <y:Fill color="#FFFFFF" transparent="false"/>
          <y:BorderStyle color="#000000" type="line" width="1.0"/>
          <y:NodeLabel alignment="center" autoSizePolicy="content" fontFamily="Dialog" fontSize="13" fontStyle="plain" hasBackgroundColor="false" hasLineColor="false" hasText="false" height="4.0" modelName="internal" modelPosition="c" textColor="#000000" visible="true" width="4.0" x="3.0" y="3.0"/>
          <y:Shape type="ellipse"/>
        </y:ShapeNode>
      </data>
    </node>
    <node id="n535">
      <data key="d4"/>
      <data key="d6">
        <y:ShapeNode>
          <y:Geometry height="10.0" width="10.0" x="6548.044743189292" y="2087.5169431960685"/>
          <y:Fill color="#FFFFFF" transparent="false"/>
          <y:BorderStyle color="#000000" type="line" width="1.0"/>
          <y:NodeLabel alignment="center" autoSizePolicy="content" fontFamily="Dialog" fontSize="13" fontStyle="plain" hasBackgroundColor="false" hasLineColor="false" hasText="false" height="4.0" modelName="internal" modelPosition="c" textColor="#000000" visible="true" width="4.0" x="3.0" y="3.0"/>
          <y:Shape type="ellipse"/>
        </y:ShapeNode>
      </data>
    </node>
    <node id="n536">
      <data key="d4"/>
      <data key="d6">
        <y:ShapeNode>
          <y:Geometry height="10.0" width="10.0" x="6548.044743189292" y="2073.1422214156555"/>
          <y:Fill color="#FFFFFF" transparent="false"/>
          <y:BorderStyle color="#000000" type="line" width="1.0"/>
          <y:NodeLabel alignment="center" autoSizePolicy="content" fontFamily="Dialog" fontSize="13" fontStyle="plain" hasBackgroundColor="false" hasLineColor="false" hasText="false" height="4.0" modelName="internal" modelPosition="c" textColor="#000000" visible="true" width="4.0" x="3.0" y="3.0"/>
          <y:Shape type="ellipse"/>
        </y:ShapeNode>
      </data>
    </node>
    <node id="n537">
      <data key="d4"/>
      <data key="d6">
        <y:ShapeNode>
          <y:Geometry height="10.0" width="10.0" x="6548.044743189292" y="2058.7674996352434"/>
          <y:Fill color="#FFFFFF" transparent="false"/>
          <y:BorderStyle color="#000000" type="line" width="1.0"/>
          <y:NodeLabel alignment="center" autoSizePolicy="content" fontFamily="Dialog" fontSize="13" fontStyle="plain" hasBackgroundColor="false" hasLineColor="false" hasText="false" height="4.0" modelName="internal" modelPosition="c" textColor="#000000" visible="true" width="4.0" x="3.0" y="3.0"/>
          <y:Shape type="ellipse"/>
        </y:ShapeNode>
      </data>
    </node>
    <node id="n538">
      <data key="d4"/>
      <data key="d6">
        <y:ShapeNode>
          <y:Geometry height="10.0" width="10.0" x="6548.044743189292" y="2044.3927778548305"/>
          <y:Fill color="#FFFFFF" transparent="false"/>
          <y:BorderStyle color="#000000" type="line" width="1.0"/>
          <y:NodeLabel alignment="center" autoSizePolicy="content" fontFamily="Dialog" fontSize="13" fontStyle="plain" hasBackgroundColor="false" hasLineColor="false" hasText="false" height="4.0" modelName="internal" modelPosition="c" textColor="#000000" visible="true" width="4.0" x="3.0" y="3.0"/>
          <y:Shape type="ellipse"/>
        </y:ShapeNode>
      </data>
    </node>
    <node id="n539">
      <data key="d4"/>
      <data key="d6">
        <y:ShapeNode>
          <y:Geometry height="10.0" width="10.0" x="6548.044743189292" y="2030.0180560744184"/>
          <y:Fill color="#FFFFFF" transparent="false"/>
          <y:BorderStyle color="#000000" type="line" width="1.0"/>
          <y:NodeLabel alignment="center" autoSizePolicy="content" fontFamily="Dialog" fontSize="13" fontStyle="plain" hasBackgroundColor="false" hasLineColor="false" hasText="false" height="4.0" modelName="internal" modelPosition="c" textColor="#000000" visible="true" width="4.0" x="3.0" y="3.0"/>
          <y:Shape type="ellipse"/>
        </y:ShapeNode>
      </data>
    </node>
    <node id="n540">
      <data key="d4"/>
      <data key="d6">
        <y:ShapeNode>
          <y:Geometry height="10.0" width="10.0" x="6548.044743189292" y="2015.6433342940054"/>
          <y:Fill color="#FFFFFF" transparent="false"/>
          <y:BorderStyle color="#000000" type="line" width="1.0"/>
          <y:NodeLabel alignment="center" autoSizePolicy="content" fontFamily="Dialog" fontSize="13" fontStyle="plain" hasBackgroundColor="false" hasLineColor="false" hasText="false" height="4.0" modelName="internal" modelPosition="c" textColor="#000000" visible="true" width="4.0" x="3.0" y="3.0"/>
          <y:Shape type="ellipse"/>
        </y:ShapeNode>
      </data>
    </node>
    <node id="n541">
      <data key="d4"/>
      <data key="d6">
        <y:ShapeNode>
          <y:Geometry height="10.0" width="10.0" x="6548.044743189292" y="2001.2686125135933"/>
          <y:Fill color="#FFFFFF" transparent="false"/>
          <y:BorderStyle color="#000000" type="line" width="1.0"/>
          <y:NodeLabel alignment="center" autoSizePolicy="content" fontFamily="Dialog" fontSize="13" fontStyle="plain" hasBackgroundColor="false" hasLineColor="false" hasText="false" height="4.0" modelName="internal" modelPosition="c" textColor="#000000" visible="true" width="4.0" x="3.0" y="3.0"/>
          <y:Shape type="ellipse"/>
        </y:ShapeNode>
      </data>
    </node>
    <node id="n542">
      <data key="d4"/>
      <data key="d6">
        <y:ShapeNode>
          <y:Geometry height="10.0" width="10.0" x="6373.855527809077" y="1986.8938907331813"/>
          <y:Fill color="#FFFFFF" transparent="false"/>
          <y:BorderStyle color="#000000" type="line" width="1.0"/>
          <y:NodeLabel alignment="center" autoSizePolicy="content" fontFamily="Dialog" fontSize="13" fontStyle="plain" hasBackgroundColor="false" hasLineColor="false" hasText="false" height="4.0" modelName="internal" modelPosition="c" textColor="#000000" visible="true" width="4.0" x="3.0" y="3.0"/>
          <y:Shape type="ellipse"/>
        </y:ShapeNode>
      </data>
    </node>
    <node id="n543">
      <data key="d4"/>
      <data key="d6">
        <y:ShapeNode>
          <y:Geometry height="10.0" width="10.0" x="6373.855527809077" y="2087.5169431960694"/>
          <y:Fill color="#FFFFFF" transparent="false"/>
          <y:BorderStyle color="#000000" type="line" width="1.0"/>
          <y:NodeLabel alignment="center" autoSizePolicy="content" fontFamily="Dialog" fontSize="13" fontStyle="plain" hasBackgroundColor="false" hasLineColor="false" hasText="false" height="4.0" modelName="internal" modelPosition="c" textColor="#000000" visible="true" width="4.0" x="3.0" y="3.0"/>
          <y:Shape type="ellipse"/>
        </y:ShapeNode>
      </data>
    </node>
    <node id="n544">
      <data key="d4"/>
      <data key="d6">
        <y:ShapeNode>
          <y:Geometry height="10.0" width="10.0" x="6373.855527809077" y="2073.1422214156564"/>
          <y:Fill color="#FFFFFF" transparent="false"/>
          <y:BorderStyle color="#000000" type="line" width="1.0"/>
          <y:NodeLabel alignment="center" autoSizePolicy="content" fontFamily="Dialog" fontSize="13" fontStyle="plain" hasBackgroundColor="false" hasLineColor="false" hasText="false" height="4.0" modelName="internal" modelPosition="c" textColor="#000000" visible="true" width="4.0" x="3.0" y="3.0"/>
          <y:Shape type="ellipse"/>
        </y:ShapeNode>
      </data>
    </node>
    <node id="n545">
      <data key="d4"/>
      <data key="d6">
        <y:ShapeNode>
          <y:Geometry height="10.0" width="10.0" x="6373.855527809077" y="2058.7674996352434"/>
          <y:Fill color="#FFFFFF" transparent="false"/>
          <y:BorderStyle color="#000000" type="line" width="1.0"/>
          <y:NodeLabel alignment="center" autoSizePolicy="content" fontFamily="Dialog" fontSize="13" fontStyle="plain" hasBackgroundColor="false" hasLineColor="false" hasText="false" height="4.0" modelName="internal" modelPosition="c" textColor="#000000" visible="true" width="4.0" x="3.0" y="3.0"/>
          <y:Shape type="ellipse"/>
        </y:ShapeNode>
      </data>
    </node>
    <node id="n546">
      <data key="d4"/>
      <data key="d6">
        <y:ShapeNode>
          <y:Geometry height="10.0" width="10.0" x="6373.855527809077" y="2044.3927778548314"/>
          <y:Fill color="#FFFFFF" transparent="false"/>
[truncated: 1,027,866 more chars]
