# Supplementary material for: Modelling the Structure and Dynamics of Biological Pathways
Source: PLoS Biol. 2016 Aug 10;14(8):e1002530. doi: 10.1371/journal.pbio.1002530 (PMC4980033; doi:10.1371/journal.pbio.1002530)
Supplement: S3 GraphML — (GRAPHML) [file pbio.1002530.s005.graphml]

<?xml version="1.0" encoding="UTF-8" standalone="no"?>
<graphml xmlns="http://graphml.graphdrawing.org/xmlns" xmlns:xsi="http://www.w3.org/2001/XMLSchema-instance" xmlns:y="http://www.yworks.com/xml/graphml" xmlns:yed="http://www.yworks.com/xml/yed/3" xsi:schemaLocation="http://graphml.graphdrawing.org/xmlns http://www.yworks.com/xml/schema/graphml/1.1/ygraphml.xsd">
  <!--Created by yEd 3.13-->
  <key attr.name="Description" attr.type="string" for="graph" id="d0"/>
  <key for="port" id="d1" yfiles.type="portgraphics"/>
  <key for="port" id="d2" yfiles.type="portgeometry"/>
  <key for="port" id="d3" yfiles.type="portuserdata"/>
  <key attr.name="url" attr.type="string" for="node" id="d4"/>
  <key attr.name="description" attr.type="string" for="node" id="d5"/>
  <key for="node" id="d6" yfiles.type="nodegraphics"/>
  <key for="graphml" id="d7" yfiles.type="resources"/>
  <key attr.name="url" attr.type="string" for="edge" id="d8"/>
  <key attr.name="description" attr.type="string" for="edge" id="d9"/>
  <key for="edge" id="d10" yfiles.type="edgegraphics"/>
  <graph edgedefault="directed" id="G">
    <data key="d0"/>
    <node id="n0">
      <data key="d4"/>
      <data key="d6">
        <y:ShapeNode>
          <y:Geometry height="8239.986726680752" width="18238.2774681202" x="-2674.757659673305" y="-2517.440195709716"/>
          <y:Fill color="#F1EDFF" transparent="false"/>
          <y:BorderStyle hasColor="false" type="line" width="4.0"/>
          <y:NodeLabel alignment="center" autoSizePolicy="content" fontFamily="Arial Black" fontSize="25" fontStyle="plain" hasBackgroundColor="false" hasLineColor="false" height="39.25390625" modelName="internal" modelPosition="tl" textColor="#000000" visible="true" width="337.4228515625" x="4.0" y="4.0">*EXTRACELLULAR*400*</y:NodeLabel>
          <y:Shape type="roundrectangle"/>
        </y:ShapeNode>
      </data>
    </node>
    <node id="n1">
      <data key="d4"/>
      <data key="d6">
        <y:ShapeNode>
          <y:Geometry height="7224.107425379643" width="17124.671640173117" x="-2157.677546697792" y="-1737.9185249099892"/>
          <y:Fill color="#F2CBA4" transparent="false"/>
          <y:BorderStyle hasColor="false" type="line" width="3.0"/>
          <y:NodeLabel alignment="center" autoSizePolicy="content" fontFamily="Arial Black" fontSize="25" fontStyle="plain" hasBackgroundColor="false" hasLineColor="false" height="39.25390625" modelName="internal" modelPosition="tl" textColor="#000000" visible="true" width="337.38623046875" x="4.0" y="4.0">*CELL MEMBRANE*200*</y:NodeLabel>
          <y:Shape type="rectangle"/>
        </y:ShapeNode>
      </data>
    </node>
    <node id="n2">
      <data key="d4"/>
      <data key="d6">
        <y:ShapeNode>
          <y:Geometry height="6823.768287077288" width="16773.917506528913" x="-1942.726768469949" y="-1537.7489557588106"/>
          <y:Fill color="#FFFFE7" transparent="false"/>
          <y:BorderStyle hasColor="false" type="line" width="4.0"/>
          <y:NodeLabel alignment="center" autoSizePolicy="content" fontFamily="Arial Black" fontSize="25" fontStyle="plain" hasBackgroundColor="false" hasLineColor="false" height="39.25390625" modelName="internal" modelPosition="tl" textColor="#000000" visible="true" width="269.33203125" x="4.0" y="4.0">*CYTOPLASM*150*</y:NodeLabel>
          <y:Shape type="roundrectangle"/>
        </y:ShapeNode>
      </data>
    </node>
    <node id="n3">
      <data key="d4"/>
      <data key="d6">
        <y:ShapeNode>
          <y:Geometry height="5380.5846124769505" width="7516.658816020823" x="1574.0669248345912" y="-157.94532410136708"/>
          <y:Fill color="#EAF5E7" transparent="false"/>
          <y:BorderStyle color="#F2CBA4" type="line" width="4.0"/>
          <y:NodeLabel alignment="center" autoSizePolicy="node_width" fontFamily="Arial Black" fontSize="25" fontStyle="plain" hasBackgroundColor="false" hasLineColor="false" height="39.25390625" modelName="internal" modelPosition="tl" textColor="#000000" visible="true" width="7516.658816020823" x="4.0" y="4.0">*NUCLEUS*100*</y:NodeLabel>
          <y:Shape type="roundrectangle"/>
        </y:ShapeNode>
      </data>
    </node>
    <node id="n4">
      <data key="d4"/>
      <data key="d6">
        <y:ShapeNode>
          <y:Geometry height="1115.4691445742778" width="1633.723807147287" x="11031.233524370466" y="158.91891119240307"/>
          <y:Fill color="#F2CFFF" transparent="false"/>
          <y:BorderStyle color="#F2CBA4" type="line" width="3.0"/>
          <y:NodeLabel alignment="center" autoSizePolicy="node_width" fontFamily="Arial Black" fontSize="25" fontStyle="plain" hasBackgroundColor="false" hasLineColor="false" height="39.25390625" modelName="internal" modelPosition="t" textColor="#000000" visible="true" width="1633.723807147287" x="0.0" y="4.0">*MITOCHONDRION*100*
</y:NodeLabel>
          <y:Shape type="rectangle"/>
        </y:ShapeNode>
      </data>
    </node>
    <node id="n5">
      <data key="d4"/>
      <data key="d6">
        <y:ShapeNode>
          <y:Geometry height="1510.1797244388138" width="1779.9863542501469" x="-799.322724032344" y="134.43736838588165"/>
          <y:Fill color="#CCCCFF" transparent="false"/>
          <y:BorderStyle color="#F2CBA4" type="line" width="2.0"/>
          <y:NodeLabel alignment="center" autoSizePolicy="content" fontFamily="Arial Black" fontSize="25" fontStyle="plain" hasBackgroundColor="false" hasLineColor="false" height="39.25390625" modelName="internal" modelPosition="tl" textColor="#000000" visible="true" width="255.416015625" x="4.0" y="4.0">*ENDOSOME*100*</y:NodeLabel>
          <y:Shape type="roundrectangle"/>
        </y:ShapeNode>
      </data>
    </node>
    <node id="n6">
      <data key="d4"/>
      <data key="d6">
        <y:ShapeNode>
          <y:Geometry height="542.6286066125097" width="880.0" x="11539.450793007767" y="-1451.6392552098039"/>
          <y:Fill color="#CCCCFF" transparent="false"/>
          <y:BorderStyle color="#F2CBA4" type="line" width="2.0"/>
          <y:NodeLabel alignment="center" autoSizePolicy="content" fontFamily="Arial Black" fontSize="25" fontStyle="plain" hasBackgroundColor="false" hasLineColor="false" height="39.25390625" modelName="internal" modelPosition="t" textColor="#000000" visible="true" width="363.77783203125" x="258.111083984375" y="4.0">*GOLGI APPARATUS*100*</y:NodeLabel>
          <y:Shape type="rectangle"/>
        </y:ShapeNode>
      </data>
    </node>
    <node id="n7">
      <data key="d4"/>
      <data key="d6">
        <y:ShapeNode>
          <y:Geometry height="402.4812351182617" width="693.461854662402" x="9528.71234469728" y="-1315.8814399540402"/>
          <y:Fill color="#EBFFFF" transparent="false"/>
          <y:BorderStyle color="#F2CBA4" type="line" width="3.0"/>
          <y:NodeLabel alignment="center" autoSizePolicy="content" fontFamily="Arial Black" fontSize="25" fontStyle="plain" hasBackgroundColor="false" hasLineColor="false" height="39.25390625" modelName="internal" modelPosition="t" textColor="#000000" visible="true" width="474.8740234375" x="109.29391561245029" y="4.0">*ENDOPLASMIC RETICULUM*100*</y:NodeLabel>
          <y:Shape type="rectangle"/>
        </y:ShapeNode>
      </data>
    </node>
    <node id="n8">
      <data key="d4"><![CDATA[http://www.ncbi.nlm.nih.gov/gene/956530]]></data>
      <data key="d5"><![CDATA[Neuraminidase is a glycosilated homotetrameric surface enzyme that cleaves the alpha-ketosidic linkage between a terminal sialic acid and a neighbouring D-galactose or D-galactoseamine residue of cell-surface glycoproteins or gangliosides, thus preventing virions aggregation on the cell surface.]]></data>
      <data key="d6">
        <y:ShapeNode>
          <y:Geometry height="40.0" width="100.0" x="14759.342658388141" y="-1134.6408223949093"/>
          <y:Fill color="#FFFF99" transparent="false"/>
          <y:BorderStyle color="#FF00FF" type="line" width="3.0"/>
          <y:NodeLabel alignment="center" autoSizePolicy="content" fontFamily="Arial Black" fontSize="13" fontStyle="plain" hasBackgroundColor="false" hasLineColor="false" height="22.33203125" modelName="internal" modelPosition="c" textColor="#000000" visible="true" width="83.99951171875" x="8.000244140625" y="8.833984375">&lt;4&gt;NA [Gy]</y:NodeLabel>
          <y:Shape type="roundrectangle"/>
        </y:ShapeNode>
      </data>
    </node>
    <node id="n9">
      <data key="d4"><![CDATA[http://www.ncbi.nlm.nih.gov/gene/956528]]></data>
      <data key="d5"><![CDATA[Matrix protein 2 is a single-spanning transmembrane protein that can act as a  channel pore.]]></data>
      <data key="d6">
        <y:ShapeNode>
          <y:Geometry height="40.0" width="100.0" x="14759.342658388141" y="-1032.0740087095428"/>
          <y:Fill color="#FFFF99" transparent="false"/>
          <y:BorderStyle color="#FF00FF" type="line" width="3.0"/>
          <y:NodeLabel alignment="center" autoSizePolicy="content" fontFamily="Arial Black" fontSize="13" fontStyle="plain" hasBackgroundColor="false" hasLineColor="false" height="22.33203125" modelName="internal" modelPosition="c" textColor="#000000" visible="true" width="83.28857421875" x="8.355712890625" y="8.833984375">&lt;4&gt;M2 [Pa]</y:NodeLabel>
          <y:Shape type="roundrectangle"/>
        </y:ShapeNode>
      </data>
    </node>
    <node id="n10">
      <data key="d4"><![CDATA[http://www.ncbi.nlm.nih.gov/gene/956529]]></data>
      <data key="d5"><![CDATA[Hemagglutinin is a homotrimeric integral membrane glycoprotein.HA monomers are synthesized as precursors that are then glycosylated and cleaved into two smaller polypeptides: the HA1 and HA2 subunits.]]></data>
      <data key="d6">
        <y:ShapeNode>
          <y:Geometry height="60.0" width="140.0" x="14734.408888242433" y="-1249.6431673047396"/>
          <y:Fill color="#FFFF99" transparent="false"/>
          <y:BorderStyle color="#FF00FF" type="line" width="3.0"/>
          <y:NodeLabel alignment="center" autoSizePolicy="content" fontFamily="Arial Black" fontSize="13" fontStyle="plain" hasBackgroundColor="false" hasLineColor="false" height="40.6640625" modelName="internal" modelPosition="c" textColor="#000000" visible="true" width="125.1767578125" x="7.41162109375" y="9.66796875">&lt;3&gt;HA1 [Gy][Pa]:
&lt;3&gt;HA2 [Gy][Pa]</y:NodeLabel>
          <y:Shape type="roundrectangle"/>
        </y:ShapeNode>
      </data>
    </node>
    <node id="n11">
      <data key="d6">
        <y:ShapeNode>
          <y:Geometry height="20.0" width="20.0" x="14794.408888242433" y="-1302.418633824879"/>
          <y:Fill color="#BFBFBF" transparent="false"/>
          <y:BorderStyle color="#000000" type="line" width="1.0"/>
          <y:NodeLabel alignment="center" autoSizePolicy="content" fontFamily="Arial Black" fontSize="13" fontStyle="plain" hasBackgroundColor="false" hasLineColor="false" height="22.33203125" modelName="internal" modelPosition="c" textColor="#000000" visible="true" width="14.11181640625" x="2.944091796875" y="-1.166015625">X</y:NodeLabel>
          <y:Shape type="ellipse"/>
        </y:ShapeNode>
      </data>
    </node>
    <node id="n12">
      <data key="d4"><![CDATA[http://www.ncbi.nlm.nih.gov/gene/956529]]></data>
      <data key="d5"><![CDATA[Hemagglutinin is a homotrimeric integral membrane glycoprotein.HA monomers are synthesized as precursors that are then glycosylated and cleaved into two smaller polypeptides: the HA1 and HA2 subunits.]]></data>
      <data key="d6">
        <y:ShapeNode>
          <y:Geometry height="40.0" width="140.0" x="14734.408888242433" y="-1365.8243781380866"/>
          <y:Fill color="#FFFF99" transparent="false"/>
          <y:BorderStyle color="#FF00FF" type="line" width="3.0"/>
          <y:NodeLabel alignment="center" autoSizePolicy="content" fontFamily="Arial Black" fontSize="13" fontStyle="plain" hasBackgroundColor="false" hasLineColor="false" height="22.33203125" modelName="internal" modelPosition="c" textColor="#000000" visible="true" width="112.1767578125" x="13.91162109375" y="8.833984375">&lt;3&gt;HA [Gy][Pa]
</y:NodeLabel>
          <y:Shape type="roundrectangle"/>
        </y:ShapeNode>
      </data>
    </node>
    <node id="n13">
      <data key="d4"><![CDATA[http://www.ncbi.nlm.nih.gov/gene/956529]]></data>
      <data key="d5"><![CDATA[Hemagglutinin  is a homotrimeric integral membrane glycoprotein.HA monomers are synthesized as precursors that are then glycosylated and cleaved into two smaller polypeptides: the HA1 and HA2 subunits.]]></data>
      <data key="d6">
        <y:ShapeNode>
          <y:Geometry height="20.0" width="100.0" x="9594.640660828481" y="-1229.6431673047396"/>
          <y:Fill color="#CCFFFF" transparent="false"/>
          <y:BorderStyle color="#FF00FF" type="line" width="3.0"/>
          <y:NodeLabel alignment="center" autoSizePolicy="content" fontFamily="Arial Black" fontSize="13" fontStyle="plain" hasBackgroundColor="false" hasLineColor="false" height="22.33203125" modelName="internal" modelPosition="c" textColor="#000000" visible="true" width="24.94091796875" x="37.529541015625" y="-1.166015625">HA</y:NodeLabel>
          <y:Shape type="roundrectangle"/>
        </y:ShapeNode>
      </data>
    </node>
    <node id="n14">
      <data key="d4"><![CDATA[http://www.ncbi.nlm.nih.gov/gene/956530]]></data>
      <data key="d5"><![CDATA[Neuraminidase is a glycosilated homotetrameric surface enzyme that cleaves the alpha-ketosidic linkage between a terminal sialic acid and a neighbouring D-galactose or D-galactoseamine residue of cell-surface glycoproteins or gangliosides, thus preventing virions aggregation on the cell surface.]]></data>
      <data key="d6">
        <y:ShapeNode>
          <y:Geometry height="20.0" width="100.0" x="9594.640660828481" y="-1124.6408223949093"/>
          <y:Fill color="#CCFFFF" transparent="false"/>
          <y:BorderStyle color="#FF00FF" type="line" width="3.0"/>
          <y:NodeLabel alignment="center" autoSizePolicy="content" fontFamily="Arial Black" fontSize="13" fontStyle="plain" hasBackgroundColor="false" hasLineColor="false" height="22.33203125" modelName="internal" modelPosition="c" textColor="#000000" visible="true" width="24.94091796875" x="37.529541015625" y="-1.166015625">NA</y:NodeLabel>
          <y:Shape type="roundrectangle"/>
        </y:ShapeNode>
      </data>
    </node>
    <node id="n15">
      <data key="d4"><![CDATA[http://www.ncbi.nlm.nih.gov/gene/956528]]></data>
      <data key="d5"><![CDATA[Matrix protein 2 is a single-spanning transmembrane protein that can act as a  channel pore.]]></data>
      <data key="d6">
        <y:ShapeNode>
          <y:Geometry height="20.0" width="100.0" x="9594.640660828481" y="-1022.0740087095428"/>
          <y:Fill color="#CCFFFF" transparent="false"/>
          <y:BorderStyle color="#FF00FF" type="line" width="3.0"/>
          <y:NodeLabel alignment="center" autoSizePolicy="content" fontFamily="Arial Black" fontSize="13" fontStyle="plain" hasBackgroundColor="false" hasLineColor="false" height="22.33203125" modelName="internal" modelPosition="c" textColor="#000000" visible="true" width="24.94091796875" x="37.529541015625" y="-1.166015625">M2</y:NodeLabel>
          <y:Shape type="roundrectangle"/>
        </y:ShapeNode>
      </data>
    </node>
    <node id="n16">
      <data key="d4"><![CDATA[http://www.ncbi.nlm.nih.gov/gene/956529]]></data>
      <data key="d5"><![CDATA[Hemagglutinin  is a homotrimeric integral membrane glycoprotein.HA monomers are synthesized as precursors that are then glycosylated and cleaved into two smaller polypeptides: the HA1 and HA2 subunits.]]></data>
      <data key="d6">
        <y:ShapeNode>
          <y:Geometry height="20.0" width="100.0" x="9825.443272028482" y="-1229.6431673047396"/>
          <y:Fill color="#CCFFFF" transparent="false"/>
          <y:BorderStyle color="#FF00FF" type="line" width="3.0"/>
          <y:NodeLabel alignment="center" autoSizePolicy="content" fontFamily="Arial Black" fontSize="13" fontStyle="plain" hasBackgroundColor="false" hasLineColor="false" height="22.33203125" modelName="internal" modelPosition="c" textColor="#000000" visible="true" width="58.16455078125" x="20.917724609375" y="-1.166015625">HA [Gy]</y:NodeLabel>
          <y:Shape type="roundrectangle"/>
        </y:ShapeNode>
      </data>
    </node>
    <node id="n17">
      <data key="d4"><![CDATA[http://www.ncbi.nlm.nih.gov/gene/956530]]></data>
      <data key="d5"><![CDATA[Neuraminidase is a glycosilated homotetrameric surface enzyme that cleaves the alpha-ketosidic linkage between a terminal sialic acid and a neighbouring D-galactose or D-galactoseamine residue of cell-surface glycoproteins or gangliosides, thus preventing virions aggregation on the cell surface.]]></data>
      <data key="d6">
        <y:ShapeNode>
          <y:Geometry height="20.0" width="100.0" x="9825.443272028482" y="-1124.6408223949093"/>
          <y:Fill color="#CCFFFF" transparent="false"/>
          <y:BorderStyle color="#FF00FF" type="line" width="3.0"/>
          <y:NodeLabel alignment="center" autoSizePolicy="content" fontFamily="Arial Black" fontSize="13" fontStyle="plain" hasBackgroundColor="false" hasLineColor="false" height="22.33203125" modelName="internal" modelPosition="c" textColor="#000000" visible="true" width="58.16455078125" x="20.917724609375" y="-1.166015625">NA [Gy]</y:NodeLabel>
          <y:Shape type="roundrectangle"/>
        </y:ShapeNode>
      </data>
    </node>
    <node id="n18">
      <data key="d4"><![CDATA[http://www.ncbi.nlm.nih.gov/gene/956530]]></data>
      <data key="d5"><![CDATA[Neuraminidase is a glycosilated homotetrameric surface enzyme that cleaves the alpha-ketosidic linkage between a terminal sialic acid and a neighbouring D-galactose or D-galactoseamine residue of cell-surface glycoproteins or gangliosides, thus preventing virions aggregation on the cell surface.]]></data>
      <data key="d6">
        <y:ShapeNode>
          <y:Geometry height="40.0" width="100.0" x="10034.015649555346" y="-1134.6408223949093"/>
          <y:Fill color="#FFFF99" transparent="false"/>
          <y:BorderStyle color="#FF00FF" type="line" width="3.0"/>
          <y:NodeLabel alignment="center" autoSizePolicy="content" fontFamily="Arial Black" fontSize="13" fontStyle="plain" hasBackgroundColor="false" hasLineColor="false" height="22.33203125" modelName="internal" modelPosition="c" textColor="#000000" visible="true" width="83.99951171875" x="8.000244140625" y="8.833984375">&lt;4&gt;NA [Gy]</y:NodeLabel>
          <y:Shape type="roundrectangle"/>
        </y:ShapeNode>
      </data>
    </node>
    <node id="n19">
      <data key="d4"><![CDATA[http://www.ncbi.nlm.nih.gov/gene/956529]]></data>
      <data key="d5"><![CDATA[Hemagglutinin is a homotrimeric integral membrane glycoprotein.HA monomers are synthesized as precursors that are then glycosylated and cleaved into two smaller polypeptides: the HA1 and HA2 subunits.]]></data>
      <data key="d6">
        <y:ShapeNode>
          <y:Geometry height="40.0" width="100.0" x="10034.015649555346" y="-1239.6431673047396"/>
          <y:Fill color="#FFFF99" transparent="false"/>
          <y:BorderStyle color="#FF00FF" type="line" width="3.0"/>
          <y:NodeLabel alignment="center" autoSizePolicy="content" fontFamily="Arial Black" fontSize="13" fontStyle="plain" hasBackgroundColor="false" hasLineColor="false" height="22.33203125" modelName="internal" modelPosition="c" textColor="#000000" visible="true" width="83.99951171875" x="8.000244140625" y="8.833984375">&lt;3&gt;HA [Gy]</y:NodeLabel>
          <y:Shape type="roundrectangle"/>
        </y:ShapeNode>
      </data>
    </node>
    <node id="n20">
      <data key="d4"><![CDATA[http://www.ncbi.nlm.nih.gov/gene/956528]]></data>
      <data key="d5"><![CDATA[Matrix protein 2 is a single-spanning transmembrane protein that can act as a  channel pore.]]></data>
      <data key="d6">
        <y:ShapeNode>
          <y:Geometry height="40.0" width="100.0" x="10034.015649555346" y="-1032.0740087095428"/>
          <y:Fill color="#FFFF99" transparent="false"/>
          <y:BorderStyle color="#FF00FF" type="line" width="3.0"/>
          <y:NodeLabel alignment="center" autoSizePolicy="content" fontFamily="Arial Black" fontSize="13" fontStyle="plain" hasBackgroundColor="false" hasLineColor="false" height="22.33203125" modelName="internal" modelPosition="c" textColor="#000000" visible="true" width="50.77587890625" x="24.612060546875" y="8.833984375">&lt;4&gt;M2</y:NodeLabel>
          <y:Shape type="roundrectangle"/>
        </y:ShapeNode>
      </data>
    </node>
    <node id="n21">
      <data key="d4"><![CDATA[http://www.ncbi.nlm.nih.gov/gene/956530]]></data>
      <data key="d5"><![CDATA[Neuraminidase is a glycosilated homotetrameric surface enzyme that cleaves the alpha-ketosidic linkage between a terminal sialic acid and a neighbouring D-galactose or D-galactoseamine residue of cell-surface glycoproteins or gangliosides, thus preventing virions aggregation on the cell surface.]]></data>
      <data key="d6">
        <y:ShapeNode>
          <y:Geometry height="40.0" width="100.0" x="11591.939482875641" y="-1134.6408223949093"/>
          <y:Fill color="#FFFF99" transparent="false"/>
          <y:BorderStyle color="#FF00FF" type="line" width="3.0"/>
          <y:NodeLabel alignment="center" autoSizePolicy="content" fontFamily="Arial Black" fontSize="13" fontStyle="plain" hasBackgroundColor="false" hasLineColor="false" height="22.33203125" modelName="internal" modelPosition="c" textColor="#000000" visible="true" width="83.99951171875" x="8.000244140625" y="8.833984375">&lt;4&gt;NA [Gy]</y:NodeLabel>
          <y:Shape type="roundrectangle"/>
        </y:ShapeNode>
      </data>
    </node>
    <node id="n22">
      <data key="d4"><![CDATA[http://www.ncbi.nlm.nih.gov/gene/956529]]></data>
      <data key="d5"><![CDATA[Hemagglutinin is a homotrimeric integral membrane glycoprotein.HA monomers are synthesized as precursors that are then glycosylated and cleaved into two smaller polypeptides: the HA1 and HA2 subunits.]]></data>
      <data key="d6">
        <y:ShapeNode>
          <y:Geometry height="40.0" width="120.0" x="11832.352898963512" y="-1239.6431673047396"/>
          <y:Fill color="#FFFF99" transparent="false"/>
          <y:BorderStyle color="#FF00FF" type="line" width="3.0"/>
          <y:NodeLabel alignment="center" autoSizePolicy="content" fontFamily="Arial Black" fontSize="13" fontStyle="plain" hasBackgroundColor="false" hasLineColor="false" height="22.33203125" modelName="internal" modelPosition="c" textColor="#000000" visible="true" width="112.1767578125" x="3.91162109375" y="8.833984375">&lt;3&gt;HA [Gy][Pa]</y:NodeLabel>
          <y:Shape type="roundrectangle"/>
        </y:ShapeNode>
      </data>
    </node>
    <node id="n23">
      <data key="d4"><![CDATA[http://www.ncbi.nlm.nih.gov/gene/956528]]></data>
      <data key="d5"><![CDATA[ION CHANNEL]]></data>
      <data key="d6">
        <y:ShapeNode>
          <y:Geometry height="40.0" width="100.0" x="11591.939482875641" y="-1032.0740087095428"/>
          <y:Fill color="#FFFF99" transparent="false"/>
          <y:BorderStyle color="#FF00FF" type="line" width="3.0"/>
          <y:NodeLabel alignment="center" autoSizePolicy="content" fontFamily="Arial Black" fontSize="13" fontStyle="plain" hasBackgroundColor="false" hasLineColor="false" height="22.33203125" modelName="internal" modelPosition="c" textColor="#000000" visible="true" width="50.77587890625" x="24.612060546875" y="8.833984375">&lt;4&gt;M2</y:NodeLabel>
          <y:Shape type="roundrectangle"/>
        </y:ShapeNode>
      </data>
    </node>
    <node id="n24">
      <data key="d6">
        <y:ShapeNode>
          <y:Geometry height="20.0" width="20.0" x="11519.450793007767" y="-1229.6431673047396"/>
          <y:Fill color="#00CCFF" transparent="false"/>
          <y:BorderStyle color="#000000" type="line" width="1.0"/>
          <y:NodeLabel alignment="center" autoSizePolicy="node_width" fontFamily="Arial Black" fontSize="13" fontStyle="plain" hasBackgroundColor="false" hasLineColor="false" height="22.33203125" modelName="internal" modelPosition="c" textColor="#000000" visible="true" width="20.0" x="0.0" y="-1.166015625">T</y:NodeLabel>
          <y:Shape type="ellipse"/>
        </y:ShapeNode>
      </data>
    </node>
    <node id="n25">
      <data key="d6">
        <y:ShapeNode>
          <y:Geometry height="20.0" width="20.0" x="11519.450793007767" y="-1124.6408223949093"/>
          <y:Fill color="#00CCFF" transparent="false"/>
          <y:BorderStyle color="#000000" type="line" width="1.0"/>
          <y:NodeLabel alignment="center" autoSizePolicy="node_width" fontFamily="Arial Black" fontSize="13" fontStyle="plain" hasBackgroundColor="false" hasLineColor="false" height="22.33203125" modelName="internal" modelPosition="c" textColor="#000000" visible="true" width="20.0" x="0.0" y="-1.166015625">T</y:NodeLabel>
          <y:Shape type="ellipse"/>
        </y:ShapeNode>
      </data>
    </node>
    <node id="n26">
      <data key="d6">
        <y:ShapeNode>
          <y:Geometry height="20.0" width="20.0" x="11519.450793007767" y="-1022.0740087095428"/>
          <y:Fill color="#00CCFF" transparent="false"/>
          <y:BorderStyle color="#000000" type="line" width="1.0"/>
          <y:NodeLabel alignment="center" autoSizePolicy="node_width" fontFamily="Arial Black" fontSize="13" fontStyle="plain" hasBackgroundColor="false" hasLineColor="false" height="22.33203125" modelName="internal" modelPosition="c" textColor="#000000" visible="true" width="20.0" x="0.0" y="-1.166015625">T</y:NodeLabel>
          <y:Shape type="ellipse"/>
        </y:ShapeNode>
      </data>
    </node>
    <node id="n27">
      <data key="d6">
        <y:ShapeNode>
          <y:Geometry height="20.0" width="20.0" x="9753.603390007906" y="-1229.6431673047396"/>
          <y:Fill color="#F0FFFF" transparent="false"/>
          <y:BorderStyle color="#000000" type="line" width="1.0"/>
          <y:NodeLabel alignment="center" autoSizePolicy="content" fontFamily="Arial Black" fontSize="13" fontStyle="plain" hasBackgroundColor="false" hasLineColor="false" height="22.33203125" modelName="internal" modelPosition="c" textColor="#000000" visible="true" width="22.77001953125" x="-1.385009765625" y="-1.166015625">Gy</y:NodeLabel>
          <y:Shape type="ellipse"/>
        </y:ShapeNode>
      </data>
    </node>
    <node id="n28">
      <data key="d6">
        <y:ShapeNode>
          <y:Geometry height="20.0" width="20.0" x="9753.603390007906" y="-1124.6408223949093"/>
          <y:Fill color="#F0FFFF" transparent="false"/>
          <y:BorderStyle color="#000000" type="line" width="1.0"/>
          <y:NodeLabel alignment="center" autoSizePolicy="content" fontFamily="Arial Black" fontSize="13" fontStyle="plain" hasBackgroundColor="false" hasLineColor="false" height="22.33203125" modelName="internal" modelPosition="c" textColor="#000000" visible="true" width="22.77001953125" x="-1.385009765625" y="-1.166015625">Gy</y:NodeLabel>
          <y:Shape type="ellipse"/>
        </y:ShapeNode>
      </data>
    </node>
    <node id="n29">
      <data key="d6">
        <y:ShapeNode>
          <y:Geometry height="20.0" width="20.0" x="9969.72946079191" y="-1229.6431673047396"/>
          <y:Fill color="#FFFF99" transparent="false"/>
          <y:BorderStyle color="#000000" type="line" width="1.0"/>
          <y:NodeLabel alignment="center" autoSizePolicy="node_width" fontFamily="Arial Black" fontSize="13" fontStyle="plain" hasBackgroundColor="false" hasLineColor="false" height="22.33203125" modelName="internal" modelPosition="c" textColor="#000000" visible="true" width="20.0" x="0.0" y="-1.166015625">O</y:NodeLabel>
          <y:Shape type="ellipse"/>
        </y:ShapeNode>
      </data>
    </node>
    <node id="n30">
      <data key="d6">
        <y:ShapeNode>
          <y:Geometry height="20.0" width="20.0" x="9969.72946079191" y="-1124.6408223949093"/>
          <y:Fill color="#FFFF99" transparent="false"/>
          <y:BorderStyle color="#000000" type="line" width="1.0"/>
          <y:NodeLabel alignment="center" autoSizePolicy="node_width" fontFamily="Arial Black" fontSize="13" fontStyle="plain" hasBackgroundColor="false" hasLineColor="false" height="22.33203125" modelName="internal" modelPosition="c" textColor="#000000" visible="true" width="20.0" x="0.0" y="-1.166015625">O</y:NodeLabel>
          <y:Shape type="ellipse"/>
        </y:ShapeNode>
      </data>
    </node>
    <node id="n31">
      <data key="d6">
        <y:ShapeNode>
          <y:Geometry height="20.0" width="20.0" x="9969.72946079191" y="-1022.0740087095428"/>
          <y:Fill color="#FFFF99" transparent="false"/>
          <y:BorderStyle color="#000000" type="line" width="1.0"/>
          <y:NodeLabel alignment="center" autoSizePolicy="node_width" fontFamily="Arial Black" fontSize="13" fontStyle="plain" hasBackgroundColor="false" hasLineColor="false" height="22.33203125" modelName="internal" modelPosition="c" textColor="#000000" visible="true" width="20.0" x="0.0" y="-1.166015625">O</y:NodeLabel>
          <y:Shape type="ellipse"/>
        </y:ShapeNode>
      </data>
    </node>
    <node id="n32">
      <data key="d4"><![CDATA[http://www.ncbi.nlm.nih.gov/gene/956529]]></data>
      <data key="d5"><![CDATA[Hemagglutinin is a homotrimeric integral membrane glycoprotein.HA monomers are synthesized as precursors that are then glycosylated and cleaved into two smaller polypeptides: the HA1 and HA2 subunits.]]></data>
      <data key="d6">
        <y:ShapeNode>
          <y:Geometry height="60.0" width="140.0" x="12196.924358721284" y="-1249.6431673047396"/>
          <y:Fill color="#FFFF99" transparent="false"/>
          <y:BorderStyle color="#FF00FF" type="line" width="3.0"/>
          <y:NodeLabel alignment="center" autoSizePolicy="content" fontFamily="Arial Black" fontSize="13" fontStyle="plain" hasBackgroundColor="false" hasLineColor="false" height="40.6640625" modelName="internal" modelPosition="c" textColor="#000000" visible="true" width="125.1767578125" x="7.41162109375" y="9.66796875">&lt;3&gt;HA1 [Gy][Pa]:
&lt;3&gt;HA2 [Gy][Pa]</y:NodeLabel>
          <y:Shape type="roundrectangle"/>
        </y:ShapeNode>
      </data>
    </node>
    <node id="n33">
      <data key="d6">
        <y:ShapeNode>
          <y:Geometry height="20.0" width="20.0" x="11752.146190919575" y="-1022.0740087095428"/>
          <y:Fill color="#F0FFFF" transparent="false"/>
          <y:BorderStyle color="#000000" type="line" width="1.0"/>
          <y:NodeLabel alignment="center" autoSizePolicy="content" fontFamily="Arial Black" fontSize="13" fontStyle="plain" hasBackgroundColor="false" hasLineColor="false" height="22.33203125" modelName="internal" modelPosition="c" textColor="#000000" visible="true" width="22.05908203125" x="-1.029541015625" y="-1.166015625">Pa</y:NodeLabel>
          <y:Shape type="ellipse"/>
        </y:ShapeNode>
      </data>
    </node>
    <node id="n34">
      <data key="d4"><![CDATA[http://www.ncbi.nlm.nih.gov/gene/956528]]></data>
      <data key="d5"><![CDATA[Matrix protein 2 is a single-spanning transmembrane protein that can act as a  channel pore.]]></data>
      <data key="d6">
        <y:ShapeNode>
          <y:Geometry height="40.0" width="100.0" x="11842.352898963512" y="-1032.0740087095428"/>
          <y:Fill color="#FFFF99" transparent="false"/>
          <y:BorderStyle color="#FF00FF" type="line" width="3.0"/>
          <y:NodeLabel alignment="center" autoSizePolicy="content" fontFamily="Arial Black" fontSize="13" fontStyle="plain" hasBackgroundColor="false" hasLineColor="false" height="22.33203125" modelName="internal" modelPosition="c" textColor="#000000" visible="true" width="83.28857421875" x="8.355712890625" y="8.833984375">&lt;4&gt;M2 [Pa]</y:NodeLabel>
          <y:Shape type="roundrectangle"/>
        </y:ShapeNode>
      </data>
    </node>
    <node id="n35">
      <data key="d6">
        <y:ShapeNode>
          <y:Geometry height="20.0" width="20.0" x="12407.278239374238" y="-1229.6431673047396"/>
          <y:Fill color="#00CCFF" transparent="false"/>
          <y:BorderStyle color="#000000" type="line" width="1.0"/>
          <y:NodeLabel alignment="center" autoSizePolicy="node_width" fontFamily="Arial Black" fontSize="13" fontStyle="plain" hasBackgroundColor="false" hasLineColor="false" height="22.33203125" modelName="internal" modelPosition="c" textColor="#000000" visible="true" width="20.0" x="0.0" y="-1.166015625">T</y:NodeLabel>
          <y:Shape type="ellipse"/>
        </y:ShapeNode>
      </data>
    </node>
    <node id="n36">
      <data key="d6">
        <y:ShapeNode>
          <y:Geometry height="20.0" width="20.0" x="12407.278239374238" y="-1124.6408223949093"/>
          <y:Fill color="#00CCFF" transparent="false"/>
          <y:BorderStyle color="#000000" type="line" width="1.0"/>
          <y:NodeLabel alignment="center" autoSizePolicy="node_width" fontFamily="Arial Black" fontSize="13" fontStyle="plain" hasBackgroundColor="false" hasLineColor="false" height="22.33203125" modelName="internal" modelPosition="c" textColor="#000000" visible="true" width="20.0" x="0.0" y="-1.166015625">T</y:NodeLabel>
          <y:Shape type="ellipse"/>
        </y:ShapeNode>
      </data>
    </node>
    <node id="n37">
      <data key="d6">
        <y:ShapeNode>
          <y:Geometry height="20.0" width="20.0" x="12407.278239374238" y="-1022.0740087095428"/>
          <y:Fill color="#00CCFF" transparent="false"/>
          <y:BorderStyle color="#000000" type="line" width="1.0"/>
          <y:NodeLabel alignment="center" autoSizePolicy="node_width" fontFamily="Arial Black" fontSize="13" fontStyle="plain" hasBackgroundColor="false" hasLineColor="false" height="22.33203125" modelName="internal" modelPosition="c" textColor="#000000" visible="true" width="20.0" x="0.0" y="-1.166015625">T</y:NodeLabel>
          <y:Shape type="ellipse"/>
        </y:ShapeNode>
      </data>
    </node>
    <node id="n38">
      <data key="d4"><![CDATA[http://www.ncbi.nlm.nih.gov/gene/956529]]></data>
      <data key="d5"><![CDATA[Hemagglutinin is a homotrimeric integral membrane glycoprotein.HA monomers are synthesized as precursors that are then glycosylated and cleaved into two smaller polypeptides: the HA1 and HA2 subunits.]]></data>
      <data key="d6">
        <y:ShapeNode>
          <y:Geometry height="40.0" width="100.0" x="11591.939482875641" y="-1239.6431673047396"/>
          <y:Fill color="#FFFF99" transparent="false"/>
          <y:BorderStyle color="#FF00FF" type="line" width="3.0"/>
          <y:NodeLabel alignment="center" autoSizePolicy="content" fontFamily="Arial Black" fontSize="13" fontStyle="plain" hasBackgroundColor="false" hasLineColor="false" height="22.33203125" modelName="internal" modelPosition="c" textColor="#000000" visible="true" width="83.99951171875" x="8.000244140625" y="8.833984375">&lt;3&gt;HA [Gy]</y:NodeLabel>
          <y:Shape type="roundrectangle"/>
        </y:ShapeNode>
      </data>
    </node>
    <node id="n39">
      <data key="d6">
        <y:ShapeNode>
          <y:Geometry height="20.0" width="20.0" x="12128.032178437239" y="-1229.6431673047396"/>
          <y:Fill color="#BFBFBF" transparent="false"/>
          <y:BorderStyle color="#000000" type="line" width="1.0"/>
          <y:NodeLabel alignment="center" autoSizePolicy="content" fontFamily="Arial Black" fontSize="13" fontStyle="plain" hasBackgroundColor="false" hasLineColor="false" height="22.33203125" modelName="internal" modelPosition="c" textColor="#000000" visible="true" width="14.11181640625" x="2.944091796875" y="-1.166015625">X</y:NodeLabel>
          <y:Shape type="ellipse"/>
        </y:ShapeNode>
      </data>
    </node>
    <node id="n40">
      <data key="d6">
        <y:ShapeNode>
          <y:Geometry height="20.0" width="20.0" x="11752.146190919575" y="-1229.6431673047396"/>
          <y:Fill color="#F0FFFF" transparent="false"/>
          <y:BorderStyle color="#000000" type="line" width="1.0"/>
          <y:NodeLabel alignment="center" autoSizePolicy="content" fontFamily="Arial Black" fontSize="13" fontStyle="plain" hasBackgroundColor="false" hasLineColor="false" height="22.33203125" modelName="internal" modelPosition="c" textColor="#000000" visible="true" width="22.05908203125" x="-1.029541015625" y="-1.166015625">Pa</y:NodeLabel>
          <y:Shape type="ellipse"/>
        </y:ShapeNode>
      </data>
    </node>
    <node id="n41">
      <data key="d4"/>
      <data key="d6">
        <y:ShapeNode>
          <y:Geometry height="15.0" width="15.0" x="11974.90916023932" y="-1227.1431673047396"/>
          <y:Fill color="#000000" color2="#000000" transparent="false"/>
          <y:BorderStyle color="#000000" type="line" width="1.0"/>
          <y:NodeLabel alignment="center" autoSizePolicy="content" fontFamily="Dialog" fontSize="12" fontStyle="plain" hasBackgroundColor="false" hasLineColor="false" hasText="false" height="4.0" modelName="internal" modelPosition="c" textColor="#000000" visible="true" width="4.0" x="5.5" y="5.5"/>
          <y:Shape type="diamond"/>
        </y:ShapeNode>
      </data>
    </node>
    <node id="n42">
      <data key="d6">
        <y:ShapeNode>
          <y:Geometry height="20.0" width="20.0" x="12407.278239374238" y="-1355.8243781380866"/>
          <y:Fill color="#00CCFF" transparent="false"/>
          <y:BorderStyle color="#000000" type="line" width="1.0"/>
          <y:NodeLabel alignment="center" autoSizePolicy="node_width" fontFamily="Arial Black" fontSize="13" fontStyle="plain" hasBackgroundColor="false" hasLineColor="false" height="22.33203125" modelName="internal" modelPosition="c" textColor="#000000" visible="true" width="20.0" x="0.0" y="-1.166015625">T</y:NodeLabel>
          <y:Shape type="ellipse"/>
        </y:ShapeNode>
      </data>
    </node>
    <node id="n43">
      <data key="d6">
        <y:ShapeNode>
          <y:Geometry height="20.0" width="20.0" x="11024.843239134923" y="1155.637967242248"/>
          <y:Fill color="#00CCFF" transparent="false"/>
          <y:BorderStyle color="#000000" type="line" width="1.0"/>
          <y:NodeLabel alignment="center" autoSizePolicy="node_width" fontFamily="Arial Black" fontSize="13" fontStyle="plain" hasBackgroundColor="false" hasLineColor="false" height="22.33203125" modelName="internal" modelPosition="c" textColor="#000000" visible="true" width="20.0" x="0.0" y="-1.166015625">T</y:NodeLabel>
          <y:Shape type="ellipse"/>
        </y:ShapeNode>
      </data>
    </node>
    <node id="n44">
      <data key="d6">
        <y:ShapeNode>
          <y:Geometry height="20.0" width="20.0" x="11024.843239134923" y="357.7101452914492"/>
          <y:Fill color="#00CCFF" transparent="false"/>
          <y:BorderStyle color="#000000" type="line" width="1.0"/>
          <y:NodeLabel alignment="center" autoSizePolicy="node_width" fontFamily="Arial Black" fontSize="13" fontStyle="plain" hasBackgroundColor="false" hasLineColor="false" height="22.33203125" modelName="internal" modelPosition="c" textColor="#000000" visible="true" width="20.0" x="0.0" y="-1.166015625">T</y:NodeLabel>
          <y:Shape type="ellipse"/>
        </y:ShapeNode>
      </data>
    </node>
    <node id="n45">
      <data key="d4"/>
      <data key="d6">
        <y:ShapeNode>
          <y:Geometry height="10.0" width="10.0" x="12019.90916023932" y="-1224.6431673047396"/>
          <y:Fill color="#FFFFFF" transparent="false"/>
          <y:BorderStyle color="#000000" type="line" width="1.0"/>
          <y:NodeLabel alignment="center" autoSizePolicy="content" fontFamily="Dialog" fontSize="13" fontStyle="plain" hasBackgroundColor="false" hasLineColor="false" hasText="false" height="4.0" modelName="internal" modelPosition="c" textColor="#000000" visible="true" width="4.0" x="3.0" y="3.0"/>
          <y:Shape type="ellipse"/>
        </y:ShapeNode>
      </data>
    </node>
    <node id="n46">
      <data key="d4"/>
      <data key="d6">
        <y:ShapeNode>
          <y:Geometry height="10.0" width="10.0" x="11977.40916023932" y="-1260.0842112270434"/>
          <y:Fill color="#FFFFFF" transparent="false"/>
          <y:BorderStyle color="#000000" type="line" width="1.0"/>
          <y:NodeLabel alignment="center" autoSizePolicy="content" fontFamily="Dialog" fontSize="13" fontStyle="plain" hasBackgroundColor="false" hasLineColor="false" hasText="false" height="4.0" modelName="internal" modelPosition="c" textColor="#000000" visible="true" width="4.0" x="3.0" y="3.0"/>
          <y:Shape type="ellipse"/>
        </y:ShapeNode>
      </data>
    </node>
    <node id="n47">
      <data key="d4"/>
      <data key="d6">
        <y:ShapeNode>
          <y:Geometry height="15.0" width="15.0" x="11974.90916023932" y="-1019.5740087095428"/>
          <y:Fill color="#000000" color2="#000000" transparent="false"/>
          <y:BorderStyle color="#000000" type="line" width="1.0"/>
          <y:NodeLabel alignment="center" autoSizePolicy="content" fontFamily="Dialog" fontSize="12" fontStyle="plain" hasBackgroundColor="false" hasLineColor="false" hasText="false" height="4.0" modelName="internal" modelPosition="c" textColor="#000000" visible="true" width="4.0" x="5.5" y="5.5"/>
          <y:Shape type="diamond"/>
        </y:ShapeNode>
      </data>
    </node>
    <node id="n48">
      <data key="d4"/>
      <data key="d6">
        <y:ShapeNode>
          <y:Geometry height="10.0" width="10.0" x="12038.427048735288" y="-1017.0740087095428"/>
          <y:Fill color="#FFFFFF" transparent="false"/>
          <y:BorderStyle color="#000000" type="line" width="1.0"/>
          <y:NodeLabel alignment="center" autoSizePolicy="content" fontFamily="Dialog" fontSize="13" fontStyle="plain" hasBackgroundColor="false" hasLineColor="false" hasText="false" height="4.0" modelName="internal" modelPosition="c" textColor="#000000" visible="true" width="4.0" x="3.0" y="3.0"/>
          <y:Shape type="ellipse"/>
        </y:ShapeNode>
      </data>
    </node>
    <node id="n49">
      <data key="d4"/>
      <data key="d6">
        <y:ShapeNode>
          <y:Geometry height="10.0" width="10.0" x="11977.40916023932" y="-983.112275811472"/>
          <y:Fill color="#FFFFFF" transparent="false"/>
          <y:BorderStyle color="#000000" type="line" width="1.0"/>
          <y:NodeLabel alignment="center" autoSizePolicy="content" fontFamily="Dialog" fontSize="13" fontStyle="plain" hasBackgroundColor="false" hasLineColor="false" hasText="false" height="4.0" modelName="internal" modelPosition="c" textColor="#000000" visible="true" width="4.0" x="3.0" y="3.0"/>
          <y:Shape type="ellipse"/>
        </y:ShapeNode>
      </data>
    </node>
    <node id="n50">
      <data key="d6">
        <y:ShapeNode>
          <y:Geometry height="40.0" width="40.0" x="12259.179693043352" y="-958.112275811472"/>
          <y:Fill color="#FFFFFF" transparent="false"/>
          <y:BorderStyle color="#000000" type="line" width="1.0"/>
          <y:NodeLabel alignment="center" autoSizePolicy="content" fontFamily="Arial" fontSize="13" fontStyle="plain" hasBackgroundColor="false" hasLineColor="false" height="18.5234375" modelName="internal" modelPosition="c" textColor="#000000" visible="true" width="20.97998046875" x="9.510009765625" y="10.73828125">H+</y:NodeLabel>
          <y:Shape type="diamond"/>
        </y:ShapeNode>
      </data>
    </node>
    <node id="n51">
      <data key="d6">
        <y:ShapeNode>
          <y:Geometry height="20.0" width="20.0" x="12407.278239374238" y="-948.112275811472"/>
          <y:Fill color="#00CCFF" transparent="false"/>
          <y:BorderStyle color="#000000" type="line" width="1.0"/>
          <y:NodeLabel alignment="center" autoSizePolicy="node_width" fontFamily="Arial Black" fontSize="13" fontStyle="plain" hasBackgroundColor="false" hasLineColor="false" height="22.33203125" modelName="internal" modelPosition="c" textColor="#000000" visible="true" width="20.0" x="0.0" y="-1.166015625">T</y:NodeLabel>
          <y:Shape type="ellipse"/>
        </y:ShapeNode>
      </data>
    </node>
    <node id="n52">
      <data key="d6">
        <y:ShapeNode>
          <y:Geometry height="40.0" width="40.0" x="12843.719605450491" y="-958.112275811472"/>
          <y:Fill color="#FFFFFF" transparent="false"/>
          <y:BorderStyle color="#000000" type="line" width="1.0"/>
          <y:NodeLabel alignment="center" autoSizePolicy="content" fontFamily="Arial" fontSize="13" fontStyle="plain" hasBackgroundColor="false" hasLineColor="false" height="18.5234375" modelName="internal" modelPosition="c" textColor="#000000" visible="true" width="20.97998046875" x="9.510009765625" y="10.73828125">H+</y:NodeLabel>
          <y:Shape type="diamond"/>
        </y:ShapeNode>
      </data>
    </node>
    <node id="n53">
      <data key="d4"/>
      <data key="d6">
        <y:ShapeNode>
          <y:Geometry height="140.0" width="180.0" x="14801.190738058966" y="775.4719226439022"/>
          <y:Fill color="#FFFF99" transparent="false"/>
          <y:BorderStyle color="#FF00FF" type="line" width="3.0"/>
          <y:NodeLabel alignment="center" autoSizePolicy="content" fontFamily="Arial Black" fontSize="13" fontStyle="plain" hasBackgroundColor="false" hasLineColor="false" height="113.9921875" modelName="internal" modelPosition="c" textColor="#000000" visible="true" width="163.986328125" x="8.0068359375" y="13.00390625">&lt;3&gt;HA1 [Gy][Pa]:
&lt;3&gt;HA2 [Gy][Pa]:
&lt;4&gt;NA[Gy]:&lt;4&gt;M2[Gy]:
M1:NS2:NP:vRNA:
PB1:PB2:PA
(IAV assembly)</y:NodeLabel>
          <y:Shape type="roundrectangle"/>
        </y:ShapeNode>
      </data>
    </node>
    <node id="n54">
      <data key="d6">
        <y:ShapeNode>
          <y:Geometry height="20.0" width="20.0" x="14881.190738058966" y="-120.64347358455302"/>
          <y:Fill color="#FFFF99" transparent="false"/>
          <y:BorderStyle color="#000000" type="line" width="1.0"/>
          <y:NodeLabel alignment="center" autoSizePolicy="node_width" fontFamily="Arial Black" fontSize="13" fontStyle="plain" hasBackgroundColor="false" hasLineColor="false" height="22.33203125" modelName="internal" modelPosition="c" textColor="#000000" visible="true" width="20.0" x="0.0" y="-1.166015625">B</y:NodeLabel>
          <y:Shape type="ellipse"/>
        </y:ShapeNode>
      </data>
    </node>
    <node id="n55">
      <data key="d6">
        <y:ShapeNode>
          <y:Geometry height="40.0" width="140.0" x="14288.992334406497" y="-130.64347358455302"/>
          <y:Fill color="#FFFF99" transparent="false"/>
          <y:BorderStyle color="#FF00FF" type="line" width="3.0"/>
          <y:NodeLabel alignment="center" autoSizePolicy="content" fontFamily="Arial Black" fontSize="13" fontStyle="plain" hasBackgroundColor="false" hasLineColor="false" height="40.6640625" modelName="internal" modelPosition="c" textColor="#000000" visible="true" width="126.02734375" x="6.986328125" y="-0.33203125">M1:NS2:NP:vRNA
(Viral Genome)</y:NodeLabel>
          <y:Shape type="roundrectangle"/>
        </y:ShapeNode>
      </data>
    </node>
    <node id="n56">
      <data key="d6">
        <y:ShapeNode>
          <y:Geometry height="20.0" width="20.0" x="15029.22679379932" y="1091.978290341675"/>
          <y:Fill color="#FFFF99" transparent="false"/>
          <y:BorderStyle color="#000000" type="line" width="1.0"/>
          <y:NodeLabel alignment="center" autoSizePolicy="node_width" fontFamily="Arial Black" fontSize="13" fontStyle="plain" hasBackgroundColor="false" hasLineColor="false" height="22.33203125" modelName="internal" modelPosition="c" textColor="#000000" visible="true" width="20.0" x="0.0" y="-1.166015625">B</y:NodeLabel>
          <y:Shape type="ellipse"/>
        </y:ShapeNode>
      </data>
    </node>
    <node id="n57">
      <data key="d4"><![CDATA[http://www.ncbi.nlm.nih.gov/pubmed/16014749]]></data>
      <data key="d5"><![CDATA[Siglecs are a subset of Ig-type lectins. Each lectin has a specific linkage that connects sialic acid to the glycan. Macrophages express Siglec-1 (sialoadhesin), Siglec-5 and CD33.]]></data>
      <data key="d6">
        <y:ShapeNode>
          <y:Geometry height="40.0" width="120.0" x="14851.266537320362" y="1081.978290341675"/>
          <y:Fill color="#FFFF99" transparent="false"/>
          <y:BorderStyle color="#000000" type="line" width="1.0"/>
          <y:NodeLabel alignment="center" autoSizePolicy="content" fontFamily="Arial Black" fontSize="13" fontStyle="plain" hasBackgroundColor="false" hasLineColor="false" height="22.33203125" modelName="internal" modelPosition="c" textColor="#000000" visible="true" width="116.6708984375" x="1.66455078125" y="8.833984375">SA:SA Receptor</y:NodeLabel>
          <y:Shape type="roundrectangle"/>
        </y:ShapeNode>
      </data>
    </node>
    <node id="n58">
      <data key="d6">
        <y:ShapeNode>
          <y:Geometry height="30.0" width="6.0" x="14801.190738058966" y="1086.978290341675"/>
          <y:Fill color="#000000" transparent="false"/>
          <y:BorderStyle color="#000000" type="line" width="1.0"/>
          <y:NodeLabel alignment="center" autoSizePolicy="content" borderDistance="0.0" fontFamily="Dialog" fontSize="13" fontStyle="plain" hasBackgroundColor="false" hasLineColor="false" hasText="false" height="4.0" modelName="internal" modelPosition="c" textColor="#000000" visible="true" width="4.0" x="1.0" y="13.0"/>
          <y:Shape type="rectangle"/>
        </y:ShapeNode>
      </data>
    </node>
    <node id="n59">
      <data key="d6">
        <y:ShapeNode>
          <y:Geometry height="20.0" width="20.0" x="-1949.281279774203" y="770.0106478758275"/>
          <y:Fill color="#00CCFF" transparent="false"/>
          <y:BorderStyle color="#000000" type="line" width="1.0"/>
          <y:NodeLabel alignment="center" autoSizePolicy="node_width" fontFamily="Arial Black" fontSize="13" fontStyle="plain" hasBackgroundColor="false" hasLineColor="false" height="22.33203125" modelName="internal" modelPosition="c" textColor="#000000" visible="true" width="20.0" x="0.0" y="-1.166015625">T</y:NodeLabel>
          <y:Shape type="ellipse"/>
        </y:ShapeNode>
      </data>
    </node>
    <node id="n60">
      <data key="d4"/>
      <data key="d6">
        <y:ShapeNode>
          <y:Geometry height="10.0" width="10.0" x="-1879.3783379249132" y="807.6628753432112"/>
          <y:Fill color="#FFFFFF" transparent="false"/>
          <y:BorderStyle color="#000000" type="line" width="1.0"/>
          <y:NodeLabel alignment="center" autoSizePolicy="content" fontFamily="Dialog" fontSize="13" fontStyle="plain" hasBackgroundColor="false" hasLineColor="false" hasText="false" height="4.0" modelName="internal" modelPosition="c" textColor="#000000" visible="true" width="4.0" x="3.0" y="3.0"/>
          <y:Shape type="ellipse"/>
        </y:ShapeNode>
      </data>
    </node>
    <node id="n61">
      <data key="d4"/>
      <data key="d6">
        <y:ShapeNode>
          <y:Geometry height="10.0" width="10.0" x="-1884.3424948451125" y="739.3150920919795"/>
          <y:Fill color="#FFFFFF" transparent="false"/>
          <y:BorderStyle color="#000000" type="line" width="1.0"/>
          <y:NodeLabel alignment="center" autoSizePolicy="content" fontFamily="Dialog" fontSize="13" fontStyle="plain" hasBackgroundColor="false" hasLineColor="false" hasText="false" height="4.0" modelName="internal" modelPosition="c" textColor="#000000" visible="true" width="4.0" x="3.0" y="3.0"/>
          <y:Shape type="ellipse"/>
        </y:ShapeNode>
      </data>
    </node>
    <node id="n62">
      <data key="d4"><![CDATA[http://www.ncbi.nlm.nih.gov/sites/entrez?Db=gene&Cmd=ShowDetailView&TermToSearch=7187&ordinalpos=2&itool=EntrezSystem2.PEntrez.Gene.Gene_ResultsPanel.Gene_RVDocSum]]></data>
      <data key="d5"><![CDATA[The protein encoded by this gene is a member of the TNF receptor associated factor (TRAF) protein
 family. TRAF proteins associate with, and mediate the signal transduction from, members of the 
TNF receptor (TNFR) superfamily. This protein participates in the signal transduction of CD40, a 
TNFR family member important for the activation of the immune response. This protein is found to 
be a critical component of the lymphotoxin-beta receptor (LTbetaR) signaling complex, which 
induces NF-kappaB activation and cell death initiated by LTbeta ligation. Epstein-Barr virus encoded 
latent infection membrane protein-1 (LMP1) can interact with this and several other members of the 
TRAF family, which may be essential for the oncogenic effects of LMP1. Three alternatively spliced 
transcript variants encoding two distinct isoforms have been reported. [provided by RefSeq]]]></data>
      <data key="d6">
        <y:ShapeNode>
          <y:Geometry height="20.0" width="80.0" x="292.5662125460358" y="2081.4401255864937"/>
          <y:Fill color="#CCFFFF" transparent="false"/>
          <y:BorderStyle color="#000000" type="line" width="1.0"/>
          <y:NodeLabel alignment="center" autoSizePolicy="content" fontFamily="Arial Black" fontSize="13" fontStyle="plain" hasBackgroundColor="false" hasLineColor="false" height="22.33203125" modelName="internal" modelPosition="c" textColor="#000000" visible="true" width="50.95361328125" x="14.523193359375" y="-1.166015625">TRAF3</y:NodeLabel>
          <y:Shape type="roundrectangle"/>
        </y:ShapeNode>
      </data>
    </node>
    <node id="n63">
      <data key="d4"><![CDATA[http://www.ncbi.nlm.nih.gov/sites/entrez?Db=gene&Cmd=ShowDetailView&TermToSearch=9641&ordinalpos=2&itool=EntrezSystem2.PEntrez.Gene.Gene_ResultsPanel.Gene_RVDocSum]]></data>
      <data key="d5"><![CDATA[IKBKE is a noncanonical I-kappa-B (see MIM 164008) kinase (IKK) that is essential for regulating 
antiviral signaling pathways. IKBKE has also been identified as a breast cancer (MIM 114480) 
oncogene and is amplified and overexpressed in over 30% of breast carcinomas and breast cancer 
cell lines (Hutti et al., 2009 [PubMed 19481526]).[supplied by OMIM, Oct 2009]
]]></data>
      <data key="d6">
        <y:ShapeNode>
          <y:Geometry height="20.0" width="100.0" x="-250.3543868984824" y="2910.37252353204"/>
          <y:Fill color="#CCFFFF" transparent="false"/>
          <y:BorderStyle color="#000000" type="line" width="1.0"/>
          <y:NodeLabel alignment="center" autoSizePolicy="content" fontFamily="Arial Black" fontSize="13" fontStyle="plain" hasBackgroundColor="false" hasLineColor="false" height="22.33203125" modelName="internal" modelPosition="c" textColor="#000000" visible="true" width="54.552734375" x="22.7236328125" y="-1.166015625">IKBKE </y:NodeLabel>
          <y:Shape type="roundrectangle"/>
        </y:ShapeNode>
      </data>
    </node>
    <node id="n64">
      <data key="d4"><![CDATA[http://www.ncbi.nlm.nih.gov/sites/entrez?Db=gene&Cmd=ShowDetailView&TermToSearch=29110&ordinalpos=2&itool=EntrezSystem2.PEntrez.Gene.Gene_ResultsPanel.Gene_RVDocSum]]></data>
      <data key="d5"><![CDATA[The NF-kappa-B (NFKB) complex of proteins is inhibited by I-kappa-B (IKB) proteins, which 
inactivate NFKB by trapping it in the cytoplasm. Phosphorylation of serine residues on the IKB 
proteins by IKB kinases marks them for destruction via the ubiquitination pathway, thereby allowing 
activation and nuclear translocation of the NFKB complex. The protein encoded by this gene is 
similar to IKB kinases and can mediate NFKB activation in response to certain growth factors. For 
example, the protein can form a complex with the IKB protein TANK and TRAF2 and release the 
NFKB inhibition caused by TANK. [provided by RefSeq]]]></data>
      <data key="d6">
        <y:ShapeNode>
          <y:Geometry height="20.0" width="100.0" x="-250.3543868984824" y="2860.37252353204"/>
          <y:Fill color="#CCFFFF" transparent="false"/>
          <y:BorderStyle color="#000000" type="line" width="1.0"/>
          <y:NodeLabel alignment="center" autoSizePolicy="content" fontFamily="Arial Black" fontSize="13" fontStyle="plain" hasBackgroundColor="false" hasLineColor="false" height="22.33203125" modelName="internal" modelPosition="c" textColor="#000000" visible="true" width="43.0" x="28.5" y="-1.166015625">TBK1</y:NodeLabel>
          <y:Shape type="roundrectangle"/>
        </y:ShapeNode>
      </data>
    </node>
    <node id="n65">
      <data key="d4"/>
      <data key="d6">
        <y:ShapeNode>
          <y:Geometry height="60.0" width="140.0" x="-163.84229877043242" y="2987.745381054184"/>
          <y:Fill color="#FFFF99" transparent="false"/>
          <y:BorderStyle color="#000000" type="line" width="1.0"/>
          <y:NodeLabel alignment="center" autoSizePolicy="node_width" fontFamily="Arial Black" fontSize="13" fontStyle="plain" hasBackgroundColor="false" hasLineColor="false" height="58.99609375" modelName="internal" modelPosition="c" textColor="#000000" visible="true" width="140.0" x="0.0" y="0.501953125">&lt;2&gt;TLR3:TICAM1:
TRAF3:&lt;2&gt;TBK1:
IKBKE:</y:NodeLabel>
          <y:Shape type="roundrectangle"/>
        </y:ShapeNode>
      </data>
    </node>
    <node id="n66">
      <data key="d6">
        <y:ShapeNode>
          <y:Geometry height="20.0" width="20.0" x="-103.84229877043242" y="2885.37252353204"/>
          <y:Fill color="#FFFF99" transparent="false"/>
          <y:BorderStyle color="#000000" type="line" width="1.0"/>
          <y:NodeLabel alignment="center" autoSizePolicy="node_width" fontFamily="Arial Black" fontSize="13" fontStyle="plain" hasBackgroundColor="false" hasLineColor="false" height="22.33203125" modelName="internal" modelPosition="c" textColor="#000000" visible="true" width="20.0" x="0.0" y="-1.166015625">B</y:NodeLabel>
          <y:Shape type="ellipse"/>
        </y:ShapeNode>
      </data>
    </node>
    <node id="n67">
      <data key="d4"><![CDATA[http://www.ncbi.nlm.nih.gov/sites/entrez?Db=gene&Cmd=ShowDetailView&TermToSearch=51284&ordinalpos=1&itool=EntrezSystem2.PEntrez.Gene.Gene_ResultsPanel.Gene_RVDocSum]]></data>
      <data key="d5"><![CDATA[The protein encoded by this gene is a member of the Toll-like receptor (TLR) family which plays a 
fundamental role in pathogen recognition and activation of innate immunity. TLRs are highly 
conserved from Drosophila to humans and share structural and functional similarities. They 
recognize pathogen-associated molecular patterns (PAMPs) that are expressed on infectious 
agents, and mediate the production of cytokines necessary for the development of effective 
immunity. The various TLRs exhibit different patterns of expression. This gene is predominantly 
expressed in lung, placenta, and spleen, and lies in close proximity to another family member, TLR8,
 on chromosome X. [provided by RefSeq]]]></data>
      <data key="d6">
        <y:ShapeNode>
          <y:Geometry height="20.0" width="100.0" x="87.63263577878297" y="1635.5936912656666"/>
          <y:Fill color="#CCFFFF" transparent="false"/>
          <y:BorderStyle color="#000000" type="line" width="1.0"/>
          <y:NodeLabel alignment="center" autoSizePolicy="node_width" fontFamily="Arial Black" fontSize="13" fontStyle="plain" hasBackgroundColor="false" hasLineColor="false" height="22.33203125" modelName="internal" modelPosition="c" textColor="#000000" visible="true" width="100.0" x="0.0" y="-1.166015625">TLR7</y:NodeLabel>
          <y:Shape type="roundrectangle"/>
        </y:ShapeNode>
      </data>
    </node>
    <node id="n68">
      <data key="d4"/>
      <data key="d6">
        <y:ShapeNode>
          <y:Geometry height="20.0" width="20.0" x="220.09942416240938" y="1635.5936912656666"/>
          <y:Fill color="#FFFF99" transparent="false"/>
          <y:BorderStyle color="#000000" type="line" width="1.0"/>
          <y:NodeLabel alignment="center" autoSizePolicy="node_width" fontFamily="Arial Black" fontSize="13" fontStyle="plain" hasBackgroundColor="false" hasLineColor="false" height="22.33203125" modelName="internal" modelPosition="c" textColor="#000000" visible="true" width="20.0" x="0.0" y="-1.166015625">O</y:NodeLabel>
          <y:Shape type="ellipse"/>
        </y:ShapeNode>
      </data>
    </node>
    <node id="n69">
      <data key="d4"/>
      <data key="d6">
        <y:ShapeNode>
          <y:Geometry height="40.0" width="100.0" x="272.5662125460358" y="1625.5936912656666"/>
          <y:Fill color="#FFFF99" transparent="false"/>
          <y:BorderStyle color="#000000" type="line" width="1.0"/>
          <y:NodeLabel alignment="center" autoSizePolicy="node_width" fontFamily="Arial Black" fontSize="13" fontStyle="plain" hasBackgroundColor="false" hasLineColor="false" height="40.6640625" modelName="internal" modelPosition="c" textColor="#000000" visible="true" width="100.0" x="0.0" y="-0.33203125">TLR7:
TLR7</y:NodeLabel>
          <y:Shape type="roundrectangle"/>
        </y:ShapeNode>
      </data>
    </node>
    <node id="n70">
      <data key="d4"/>
      <data key="d6">
        <y:ShapeNode>
          <y:Geometry height="20.0" width="20.0" x="602.5994241624094" y="1635.5936912656666"/>
          <y:Fill color="#FFFF99" transparent="false"/>
          <y:BorderStyle color="#000000" type="line" width="1.0"/>
          <y:NodeLabel alignment="center" autoSizePolicy="node_width" fontFamily="Arial Black" fontSize="13" fontStyle="plain" hasBackgroundColor="false" hasLineColor="false" height="22.33203125" modelName="internal" modelPosition="c" textColor="#000000" visible="true" width="20.0" x="0.0" y="-1.166015625">O</y:NodeLabel>
          <y:Shape type="ellipse"/>
        </y:ShapeNode>
      </data>
    </node>
    <node id="n71">
      <data key="d4"/>
      <data key="d6">
        <y:ShapeNode>
          <y:Geometry height="40.0" width="100.0" x="647.3360067625704" y="1625.5936912656666"/>
          <y:Fill color="#FFFF99" transparent="false"/>
          <y:BorderStyle color="#000000" type="line" width="1.0"/>
          <y:NodeLabel alignment="center" autoSizePolicy="node_width" fontFamily="Arial Black" fontSize="13" fontStyle="plain" hasBackgroundColor="false" hasLineColor="false" height="40.6640625" modelName="internal" modelPosition="c" textColor="#000000" visible="true" width="100.0" x="0.0" y="-0.33203125">TLR8:
TLR8</y:NodeLabel>
          <y:Shape type="roundrectangle"/>
        </y:ShapeNode>
      </data>
    </node>
    <node id="n72">
      <data key="d4"><![CDATA[http://www.ncbi.nlm.nih.gov/sites/entrez?Db=gene&Cmd=ShowDetailView&TermToSearch=51135&ordinalpos=1&itool=EntrezSystem2.PEntrez.Gene.Gene_ResultsPanel.Gene_RVDocSum]]></data>
      <data key="d5"><![CDATA[Interleukin-1 receptor (see IL1R; MIM 147810)-associated kinases (e.g., IRAK1; MIM 300283) are 
important mediators in the signal transduction of Toll-like receptor (TLR, e.g., TLR4; MIM 603030) 
and IL1R family members, collectively referred to as TIRs. IRAK4 functions in this signal 
transduction pathway.[supplied by OMIM]]]></data>
      <data key="d6">
        <y:ShapeNode>
          <y:Geometry height="20.0" width="80.0" x="572.5994241624094" y="2222.083515153741"/>
          <y:Fill color="#CCFFFF" transparent="false"/>
          <y:BorderStyle color="#000000" type="line" width="1.0"/>
          <y:NodeLabel alignment="center" autoSizePolicy="node_width" fontFamily="Arial Black" fontSize="13" fontStyle="plain" hasBackgroundColor="false" hasLineColor="false" height="22.33203125" modelName="internal" modelPosition="c" textColor="#000000" visible="true" width="80.0" x="0.0" y="-1.166015625">IRAK4</y:NodeLabel>
          <y:Shape type="roundrectangle"/>
        </y:ShapeNode>
      </data>
    </node>
    <node id="n73">
      <data key="d4"><![CDATA[http://www.ncbi.nlm.nih.gov/sites/entrez?Db=gene&Cmd=ShowDetailView&TermToSearch=3654&ordinalpos=2&itool=EntrezSystem2.PEntrez.Gene.Gene_ResultsPanel.Gene_RVDocSum]]></data>
      <data key="d5"><![CDATA[This gene encodes the interleukin-1 receptor-associated kinase 1, one of two putative 
serine/threonine kinases that become associated with the interleukin-1 receptor (IL1R) upon 
stimulation. This gene is partially responsible for IL1-induced upregulation of the transcription factor
 NF-kappa B. Alternatively spliced transcript variants encoding different isoforms have been found 
for this gene.
"EntrezGene"]]></data>
      <data key="d6">
        <y:ShapeNode>
          <y:Geometry height="20.0" width="80.0" x="572.5994241624094" y="2174.261820370117"/>
          <y:Fill color="#CCFFFF" transparent="false"/>
          <y:BorderStyle color="#000000" type="line" width="1.0"/>
          <y:NodeLabel alignment="center" autoSizePolicy="node_width" fontFamily="Arial Black" fontSize="13" fontStyle="plain" hasBackgroundColor="false" hasLineColor="false" height="22.33203125" modelName="internal" modelPosition="c" textColor="#000000" visible="true" width="80.0" x="0.0" y="-1.166015625">IRAK1</y:NodeLabel>
          <y:Shape type="roundrectangle"/>
        </y:ShapeNode>
      </data>
    </node>
    <node id="n74">
      <data key="d4"><![CDATA[http://www.ncbi.nlm.nih.gov/sites/entrez?Db=gene&Cmd=ShowDetailView&TermToSearch=1147&ordinalpos=1&itool=EntrezSystem2.PEntrez.Gene.Gene_ResultsPanel.Gene_RVDocSum]]></data>
      <data key="d5"><![CDATA[This gene encodes a member of the serine/threonine protein kinase family. The encoded protein, a 
component of a cytokine-activated protein complex that is an inhibitor of the essential transcription 
factor NF-kappa-B complex, phosphorylates sites that trigger the degradation of the inhibitor via 
the ubiquination pathway, thereby activating the transcription factor.
"EntrezGene"]]></data>
      <data key="d6">
        <y:ShapeNode>
          <y:Geometry height="40.0" width="80.0" x="572.5994241624094" y="2269.9052099373644"/>
          <y:Fill color="#CCFFFF" transparent="false"/>
          <y:BorderStyle color="#000000" type="line" width="1.0"/>
          <y:NodeLabel alignment="center" autoSizePolicy="content" fontFamily="Arial Black" fontSize="13" fontStyle="plain" hasBackgroundColor="false" hasLineColor="false" height="40.6640625" modelName="internal" modelPosition="c" textColor="#000000" visible="true" width="50.9345703125" x="14.53271484375" y="-0.33203125">CHUK 
(IKKa)</y:NodeLabel>
          <y:Shape type="roundrectangle"/>
        </y:ShapeNode>
      </data>
    </node>
    <node id="n75">
      <data key="d6">
        <y:ShapeNode>
          <y:Geometry height="20.0" width="20.0" x="428.7792346536212" y="2204.3665011135527"/>
          <y:Fill color="#FFFF99" transparent="false"/>
          <y:BorderStyle color="#000000" type="line" width="1.0"/>
          <y:NodeLabel alignment="center" autoSizePolicy="node_width" fontFamily="Arial Black" fontSize="13" fontStyle="plain" hasBackgroundColor="false" hasLineColor="false" height="22.33203125" modelName="internal" modelPosition="c" textColor="#000000" visible="true" width="20.0" x="0.0" y="-1.166015625">B</y:NodeLabel>
          <y:Shape type="ellipse"/>
        </y:ShapeNode>
      </data>
    </node>
    <node id="n76">
      <data key="d4"/>
      <data key="d6">
        <y:ShapeNode>
          <y:Geometry height="80.0" width="120.0" x="378.7792346536212" y="2573.253950965608"/>
          <y:Fill color="#FFFF99" transparent="false"/>
          <y:BorderStyle color="#000000" type="line" width="1.0"/>
          <y:NodeLabel alignment="center" autoSizePolicy="node_width" fontFamily="Arial Black" fontSize="13" fontStyle="plain" hasBackgroundColor="false" hasLineColor="false" height="58.99609375" modelName="internal" modelPosition="c" textColor="#000000" visible="true" width="120.0" x="0.0" y="10.501953125">MYD88:IRAK1:
IRAK4:TRAF6:
TRAF3:CHUK</y:NodeLabel>
          <y:Shape type="roundrectangle"/>
        </y:ShapeNode>
      </data>
    </node>
    <node id="n77">
      <data key="d4"><![CDATA[http://www.ncbi.nlm.nih.gov/sites/entrez?Db=gene&Cmd=ShowDetailView&TermToSearch=4615&ordinalpos=2&itool=EntrezSystem2.PEntrez.Gene.Gene_ResultsPanel.Gene_RVDocSum]]></data>
      <data key="d5"><![CDATA[This gene encodes a cytosolic adapter protein that plays a central role in the innate and adaptive immune response. This protein functions as an essential signal transducer in the interleukin-1 and Toll-like receptor signaling pathways. These pathways regulate that activation of numerous proinflammatory genes. The encoded protein consists of an N-terminal death domain and a C-terminal Toll-interleukin1 receptor domain. Patients with defects in this gene have an increased susceptibility to pyogenic bacterial infections. Alternate splicing results in multiple transcript variants. ]]></data>
      <data key="d6">
        <y:ShapeNode>
          <y:Geometry height="20.0" width="80.0" x="572.5994241624094" y="2126.4401255864937"/>
          <y:Fill color="#CCFFFF" transparent="false"/>
          <y:BorderStyle color="#000000" type="line" width="1.0"/>
          <y:NodeLabel alignment="center" autoSizePolicy="node_width" fontFamily="Arial Black" fontSize="13" fontStyle="plain" hasBackgroundColor="false" hasLineColor="false" height="22.33203125" modelName="internal" modelPosition="c" textColor="#000000" visible="true" width="80.0" x="0.0" y="-1.166015625">MYD88</y:NodeLabel>
          <y:Shape type="roundrectangle"/>
        </y:ShapeNode>
      </data>
    </node>
    <node id="n78">
      <data key="d6">
        <y:ShapeNode>
          <y:Geometry height="60.0" width="200.0" x="8284.469542897767" y="3560.7340021764976"/>
          <y:Fill color="#00FF00" transparent="false"/>
          <y:BorderStyle color="#000000" type="line" width="2.0"/>
          <y:NodeLabel alignment="center" autoSizePolicy="node_width" fontFamily="Arial Black" fontSize="18" fontStyle="plain" hasBackgroundColor="false" hasLineColor="false" height="54.765625" modelName="internal" modelPosition="c" textColor="#000000" visible="true" width="200.0" x="0.0" y="2.6171875">Pro-inflammatory 
Cytokines</y:NodeLabel>
          <y:Shape type="octagon"/>
        </y:ShapeNode>
      </data>
    </node>
    <node id="n79">
      <data key="d4"><![CDATA[http://www.ncbi.nlm.nih.gov/gene/5609]]></data>
      <data key="d5"><![CDATA[The protein encoded by this gene is a dual specificity protein kinase that belongs to the MAP kinase 
kinase family. This kinase specifically activates MAPK8/JNK1 and MAPK9/JNK2, and this kinase itself 
is phosphorylated and activated by MAP kinase kinase kinases including MAP3K1/MEKK1, 
MAP3K2/MEKK2,MAP3K3/MEKK5, and MAP4K2/GCK. This kinase is involved in the signal 
transduction mediating the cell responses to proinflammatory cytokines, and environmental stresses. 
Multiple alternatively spliced transcript variants encoding distinct isoforms have been found, but only
 one transcript variant has been supported and defined. [provided by RefSeq, Jul 2008]]]></data>
      <data key="d6">
        <y:ShapeNode>
          <y:Geometry height="20.0" width="100.0" x="-1108.23989860208" y="3219.8599013187086"/>
          <y:Fill color="#CCFFFF" transparent="false"/>
          <y:BorderStyle color="#000000" type="line" width="1.0"/>
          <y:NodeLabel alignment="center" autoSizePolicy="content" fontFamily="Arial Black" fontSize="13" fontStyle="plain" hasBackgroundColor="false" hasLineColor="false" height="22.33203125" modelName="internal" modelPosition="c" textColor="#000000" visible="true" width="63.94091796875" x="18.029541015625" y="-1.166015625">MAP2K7</y:NodeLabel>
          <y:Shape type="roundrectangle"/>
        </y:ShapeNode>
      </data>
    </node>
    <node id="n80">
      <data key="d4"><![CDATA[http://www.ncbi.nlm.nih.gov/sites/entrez?Db=gene&Cmd=ShowDetailView&TermToSearch=51311&ordinalpos=1&itool=EntrezSystem2.PEntrez.Gene.Gene_ResultsPanel.Gene_RVDocSum]]></data>
      <data key="d5"><![CDATA[The protein encoded by this gene is a member of the Toll-like receptor (TLR) family which plays a 
fundamental role in pathogen recognition and activation of innate immunity. TLRs are highly 
conserved from Drosophila to humans and share structural and functional similarities. They 
recognize pathogen-associated molecular patterns (PAMPs) that are expressed on infectious 
agents, and mediate the production of cytokines necessary for the development of effective 
immunity. The various TLRs exhibit different patterns of expression. This gene is predominantly 
expressed in lung and peripheral blood leukocytes, and lies in close proximity to another family 
member, TLR7, on chromosome X. [provided by RefSeq]]]></data>
      <data key="d6">
        <y:ShapeNode>
          <y:Geometry height="20.0" width="100.0" x="477.8628415622484" y="1635.5936912656666"/>
          <y:Fill color="#CCFFFF" transparent="false"/>
          <y:BorderStyle color="#000000" type="line" width="1.0"/>
          <y:NodeLabel alignment="center" autoSizePolicy="node_width" fontFamily="Arial Black" fontSize="13" fontStyle="plain" hasBackgroundColor="false" hasLineColor="false" height="22.33203125" modelName="internal" modelPosition="c" textColor="#000000" visible="true" width="100.0" x="0.0" y="-1.166015625">TLR8</y:NodeLabel>
          <y:Shape type="roundrectangle"/>
        </y:ShapeNode>
      </data>
    </node>
    <node id="n81">
      <data key="d6">
        <y:ShapeNode>
          <y:Geometry height="20.0" width="20.0" x="-744.293237789544" y="2772.999666009896"/>
          <y:Fill color="#F0FFFF" transparent="false"/>
          <y:BorderStyle color="#000000" type="line" width="1.0"/>
          <y:NodeLabel alignment="center" autoSizePolicy="content" fontFamily="Arial Black" fontSize="13" fontStyle="plain" hasBackgroundColor="false" hasLineColor="false" height="22.33203125" modelName="internal" modelPosition="c" textColor="#000000" visible="true" width="23.5" x="-1.75" y="-1.166015625">Ub</y:NodeLabel>
          <y:Shape type="ellipse"/>
        </y:ShapeNode>
      </data>
    </node>
    <node id="n82">
      <data key="d4"/>
      <data key="d6">
        <y:ShapeNode>
          <y:Geometry height="60.0" width="160.0" x="-682.3891636858625" y="2987.745381054184"/>
          <y:Fill color="#FFFF99" transparent="false"/>
          <y:BorderStyle color="#000000" type="line" width="1.0"/>
          <y:NodeLabel alignment="center" autoSizePolicy="content" fontFamily="Arial Black" fontSize="13" fontStyle="plain" hasBackgroundColor="false" hasLineColor="false" height="58.99609375" modelName="internal" modelPosition="c" textColor="#000000" visible="true" width="141.9599609375" x="9.02001953125" y="0.501953125">MAP3K7 [Ub][A][P]:
MAP3K7IP1[P]:
MAP3K7IP2</y:NodeLabel>
          <y:Shape type="roundrectangle"/>
        </y:ShapeNode>
      </data>
    </node>
    <node id="n83">
      <data key="d4"/>
      <data key="d6">
        <y:ShapeNode>
          <y:Geometry height="60.0" width="160.0" x="-682.3891636858625" y="2752.999666009896"/>
          <y:Fill color="#FFFF99" transparent="false"/>
          <y:BorderStyle color="#000000" type="line" width="1.0"/>
          <y:NodeLabel alignment="center" autoSizePolicy="content" fontFamily="Arial Black" fontSize="13" fontStyle="plain" hasBackgroundColor="false" hasLineColor="false" height="58.99609375" modelName="internal" modelPosition="c" textColor="#000000" visible="true" width="118.1181640625" x="20.94091796875" y="0.501953125">MAP3K7[Ub][A]:
MAP3K7IP1:
MAP3K7IP2</y:NodeLabel>
          <y:Shape type="roundrectangle"/>
        </y:ShapeNode>
      </data>
    </node>
    <node id="n84">
      <data key="d4"/>
      <data key="d5"><![CDATA[12372426
10838074
11259596
(17635639)
12242293
This is the formation of the primary MAP3K7 complex involved in TLR activation of NFkB]]></data>
      <data key="d6">
        <y:ShapeNode>
          <y:Geometry height="20.0" width="20.0" x="-1008.1013859969071" y="2772.999666009896"/>
          <y:Fill color="#FFFF99" transparent="false"/>
          <y:BorderStyle color="#000000" type="line" width="1.0"/>
          <y:NodeLabel alignment="center" autoSizePolicy="node_width" fontFamily="Arial Black" fontSize="13" fontStyle="plain" hasBackgroundColor="false" hasLineColor="false" height="22.33203125" modelName="internal" modelPosition="c" textColor="#000000" visible="true" width="20.0" x="0.0" y="-1.166015625">B</y:NodeLabel>
          <y:Shape type="ellipse"/>
        </y:ShapeNode>
      </data>
    </node>
    <node id="n85">
      <data key="d4"/>
      <data key="d6">
        <y:ShapeNode>
          <y:Geometry height="80.0" width="160.0" x="-946.1973118932256" y="2742.999666009896"/>
          <y:Fill color="#FFFF99" transparent="false"/>
          <y:BorderStyle color="#000000" type="line" width="1.0"/>
          <y:NodeLabel alignment="center" autoSizePolicy="content" fontFamily="Arial Black" fontSize="13" fontStyle="plain" hasBackgroundColor="false" hasLineColor="false" height="77.328125" modelName="internal" modelPosition="c" textColor="#000000" visible="true" width="142.68994140625" x="8.655029296875" y="1.3359375">MAP3K7:
MAP3K7IP1:
MAP3K7IP2
(TAK/TAB complex)</y:NodeLabel>
          <y:Shape type="roundrectangle"/>
        </y:ShapeNode>
      </data>
    </node>
    <node id="n86">
      <data key="d4"><![CDATA[http://www.ncbi.nlm.nih.gov/sites/entrez?Db=gene&Cmd=ShowDetailView&TermToSearch=23118&ordinalpos=1&itool=EntrezSystem2.PEntrez.Gene.Gene_ResultsPanel.Gene_RVDocSum]]></data>
      <data key="d5"><![CDATA[The protein encoded by this gene is an activator of MAP3K7/TAK1, which is required for for the IL-1
 induced activation of nuclear factor kappaB and MAPK8/JNK. This protein forms a kinase complex 
with TRAF6, MAP3K7 and TAB1, thus serves as an adaptor linking MAP3K7 and TRAF6. This protein,
 TAB1, and MAP3K7 also participate in the signal transduction induced by TNFSF11/RANKl through 
the activation of the receptor activator of NF-kappB (TNFRSF11A/RANK), which may regulate the 
development and function of osteoclasts.
"EntrezGene"]]></data>
      <data key="d6">
        <y:ShapeNode>
          <y:Geometry height="40.0" width="100.0" x="-1150.0054601005886" y="2822.999666009896"/>
          <y:Fill color="#CCFFFF" transparent="false"/>
          <y:BorderStyle color="#000000" type="line" width="1.0"/>
          <y:NodeLabel alignment="center" autoSizePolicy="node_width" fontFamily="Arial Black" fontSize="13" fontStyle="plain" hasBackgroundColor="false" hasLineColor="false" height="40.6640625" modelName="internal" modelPosition="c" textColor="#000000" visible="true" width="100.0" x="0.0" y="-0.33203125">MAP3K7IP2 
(TAB2)</y:NodeLabel>
          <y:Shape type="roundrectangle"/>
        </y:ShapeNode>
      </data>
    </node>
    <node id="n87">
      <data key="d4"><![CDATA[http://www.ncbi.nlm.nih.gov/sites/entrez?Db=gene&Cmd=ShowDetailView&TermToSearch=10454&ordinalpos=1&itool=EntrezSystem2.PEntrez.Gene.Gene_ResultsPanel.Gene_RVDocSum]]></data>
      <data key="d5"><![CDATA[The protein encoded by this gene was identified as a regulator of the MAP kinase kinase kinase 
MAP3K7/TAK1, which is known to mediate various intracellular signaling pathways, such as those 
induced by TGF beta, interleukin 1, and WNT-1. This protein interacts and thus activates TAK1 
kinase. It has been shown that the C-terminal portion of this protein is sufficient for binding and 
activation of TAK1, while a portion of the N-terminus acts as a dominant-negative inhibitor of TGF 
beta, suggesting that this protein may function as a mediator between TGF beta receptors and 
TAK1. This protein can also interact with and activate the mitogen-activated protein kinase 14 
(MAPK14/p38alpha), and thus represents an alternative activation pathway, in addition to the 
MAPKK pathways, which contributes to the biological responses of MAPK14 to various stimuli. 
Alternatively spliced transcript variants encoding distinct isoforms have been reported.
"EntrezGene"]]></data>
      <data key="d6">
        <y:ShapeNode>
          <y:Geometry height="40.0" width="100.0" x="-1150.0054601005886" y="2762.999666009896"/>
          <y:Fill color="#CCFFFF" transparent="false"/>
          <y:BorderStyle color="#000000" type="line" width="1.0"/>
          <y:NodeLabel alignment="center" autoSizePolicy="node_width" fontFamily="Arial Black" fontSize="13" fontStyle="plain" hasBackgroundColor="false" hasLineColor="false" height="40.6640625" modelName="internal" modelPosition="c" textColor="#000000" visible="true" width="100.0" x="0.0" y="-0.33203125">MAP3K7IP1 
(TAB1)</y:NodeLabel>
          <y:Shape type="roundrectangle"/>
        </y:ShapeNode>
      </data>
    </node>
    <node id="n88">
      <data key="d6">
        <y:ShapeNode>
          <y:Geometry height="20.0" width="20.0" x="-612.3891636858625" y="2890.37252353204"/>
          <y:Fill color="#F0FFFF" transparent="false"/>
          <y:BorderStyle color="#000000" type="line" width="1.0"/>
          <y:NodeLabel alignment="center" autoSizePolicy="node_width" fontFamily="Arial Black" fontSize="13" fontStyle="plain" hasBackgroundColor="false" hasLineColor="false" height="22.33203125" modelName="internal" modelPosition="c" textColor="#000000" visible="true" width="23.5" x="-1.75" y="-1.166015625">AP</y:NodeLabel>
          <y:Shape type="ellipse"/>
        </y:ShapeNode>
      </data>
    </node>
    <node id="n89">
      <data key="d6">
        <y:ShapeNode>
          <y:Geometry height="20.0" width="20.0" x="-1728.421793824209" y="3352.9212503011713"/>
          <y:Fill color="#F0FFFF" transparent="false"/>
          <y:BorderStyle color="#000000" type="line" width="1.0"/>
          <y:NodeLabel alignment="center" autoSizePolicy="node_width" fontFamily="Arial Black" fontSize="13" fontStyle="plain" hasBackgroundColor="false" hasLineColor="false" height="22.33203125" modelName="internal" modelPosition="c" textColor="#000000" visible="true" width="20.0" x="0.0" y="-1.166015625">P</y:NodeLabel>
          <y:Shape type="ellipse"/>
        </y:ShapeNode>
      </data>
    </node>
    <node id="n90">
      <data key="d6">
        <y:ShapeNode>
          <y:Geometry height="20.0" width="20.0" x="-970.1148986020801" y="3219.8599013187086"/>
          <y:Fill color="#F0FFFF" transparent="false"/>
          <y:BorderStyle color="#000000" type="line" width="1.0"/>
          <y:NodeLabel alignment="center" autoSizePolicy="node_width" fontFamily="Arial Black" fontSize="13" fontStyle="plain" hasBackgroundColor="false" hasLineColor="false" height="22.33203125" modelName="internal" modelPosition="c" textColor="#000000" visible="true" width="20.0" x="0.0" y="-1.166015625">P</y:NodeLabel>
          <y:Shape type="ellipse"/>
        </y:ShapeNode>
      </data>
    </node>
    <node id="n91">
      <data key="d4"/>
      <data key="d6">
        <y:ShapeNode>
          <y:Geometry height="20.0" width="20.0" x="-554.4870185056445" y="3219.8599013187086"/>
          <y:Fill color="#CCFFFF" transparent="false"/>
          <y:BorderStyle color="#000000" type="line" width="1.0"/>
          <y:NodeLabel alignment="center" autoSizePolicy="content" fontFamily="Arial Black" fontSize="13" fontStyle="plain" hasBackgroundColor="false" hasLineColor="false" height="22.33203125" modelName="internal" modelPosition="c" textColor="#000000" visible="true" width="13.38818359375" x="3.305908203125" y="-1.166015625">P</y:NodeLabel>
          <y:Shape type="ellipse"/>
        </y:ShapeNode>
      </data>
    </node>
    <node id="n92">
      <data key="d6">
        <y:ShapeNode>
          <y:Geometry height="30.0" width="6.0" x="-1181.1689917554565" y="2767.999666009896"/>
          <y:Fill color="#000000" transparent="false"/>
          <y:BorderStyle color="#000000" type="line" width="1.0"/>
          <y:NodeLabel alignment="center" autoSizePolicy="content" borderDistance="0.0" fontFamily="Dialog" fontSize="13" fontStyle="plain" hasBackgroundColor="false" hasLineColor="false" hasText="false" height="4.0" modelName="internal" modelPosition="c" textColor="#000000" visible="true" width="4.0" x="1.0" y="13.0"/>
          <y:Shape type="rectangle"/>
        </y:ShapeNode>
      </data>
    </node>
    <node id="n93">
      <data key="d6">
        <y:ShapeNode>
          <y:Geometry height="30.0" width="6.0" x="-1181.1689917554565" y="2827.999666009896"/>
          <y:Fill color="#000000" transparent="false"/>
          <y:BorderStyle color="#000000" type="line" width="1.0"/>
          <y:NodeLabel alignment="center" autoSizePolicy="content" borderDistance="0.0" fontFamily="Dialog" fontSize="13" fontStyle="plain" hasBackgroundColor="false" hasLineColor="false" hasText="false" height="4.0" modelName="internal" modelPosition="c" textColor="#000000" visible="true" width="4.0" x="1.0" y="13.0"/>
          <y:Shape type="rectangle"/>
        </y:ShapeNode>
      </data>
    </node>
    <node id="n94">
      <data key="d4"/>
      <data key="d6">
        <y:ShapeNode>
          <y:Geometry height="60.0" width="100.0" x="-689.4870185056445" y="3199.8599013187086"/>
          <y:Fill color="#FFFF99" transparent="false"/>
          <y:BorderStyle color="#000000" type="line" width="1.0"/>
          <y:NodeLabel alignment="center" autoSizePolicy="content" fontFamily="Arial Black" fontSize="13" fontStyle="plain" hasBackgroundColor="false" hasLineColor="false" height="58.99609375" modelName="internal" modelPosition="c" textColor="#000000" visible="true" width="102.1982421875" x="-1.09912109375" y="0.501953125">CHUK:IKBKB:
IKBKG
(IKK)
</y:NodeLabel>
          <y:Shape type="roundrectangle"/>
        </y:ShapeNode>
      </data>
    </node>
    <node id="n95">
      <data key="d4"/>
      <data key="d6">
        <y:ShapeNode>
          <y:Geometry height="60.0" width="100.0" x="-499.48701850564476" y="3199.8599013187086"/>
          <y:Fill color="#FFFF99" transparent="false"/>
          <y:BorderStyle color="#000000" type="line" width="1.0"/>
          <y:NodeLabel alignment="center" autoSizePolicy="content" fontFamily="Arial Black" fontSize="13" fontStyle="plain" hasBackgroundColor="false" hasLineColor="false" height="58.99609375" modelName="internal" modelPosition="c" textColor="#000000" visible="true" width="95.00634765625" x="2.496826171875" y="0.501953125">CHUK:
IKBKB[P][A]:
IKBKG
</y:NodeLabel>
          <y:Shape type="roundrectangle"/>
        </y:ShapeNode>
      </data>
    </node>
    <node id="n96">
      <data key="d4"/>
      <data key="d6">
        <y:ShapeNode>
          <y:Geometry height="15.0" width="15.0" x="-609.8891636858625" y="3072.745381054184"/>
          <y:Fill color="#000000" color2="#000000" transparent="false"/>
          <y:BorderStyle color="#000000" type="line" width="1.0"/>
          <y:NodeLabel alignment="center" autoSizePolicy="content" fontFamily="Dialog" fontSize="12" fontStyle="plain" hasBackgroundColor="false" hasLineColor="false" hasText="false" height="4.0" modelName="internal" modelPosition="c" textColor="#000000" visible="true" width="4.0" x="5.5" y="5.5"/>
          <y:Shape type="diamond"/>
        </y:ShapeNode>
      </data>
    </node>
    <node id="n97">
      <data key="d4"/>
      <data key="d6">
        <y:ShapeNode>
          <y:Geometry height="10.0" width="10.0" x="-589.1753204795759" y="3096.3302123334975"/>
          <y:Fill color="#FFFFFF" transparent="false"/>
          <y:BorderStyle color="#000000" type="line" width="1.0"/>
          <y:NodeLabel alignment="center" autoSizePolicy="content" fontFamily="Dialog" fontSize="13" fontStyle="plain" hasBackgroundColor="false" hasLineColor="false" hasText="false" height="4.0" modelName="internal" modelPosition="c" textColor="#000000" visible="true" width="4.0" x="3.0" y="3.0"/>
          <y:Shape type="ellipse"/>
        </y:ShapeNode>
      </data>
    </node>
    <node id="n98">
      <data key="d4"/>
      <data key="d6">
        <y:ShapeNode>
          <y:Geometry height="10.0" width="10.0" x="-570.2913088660805" y="3075.245381054184"/>
          <y:Fill color="#FFFFFF" transparent="false"/>
          <y:BorderStyle color="#000000" type="line" width="1.0"/>
          <y:NodeLabel alignment="center" autoSizePolicy="content" fontFamily="Dialog" fontSize="13" fontStyle="plain" hasBackgroundColor="false" hasLineColor="false" hasText="false" height="4.0" modelName="internal" modelPosition="c" textColor="#000000" visible="true" width="4.0" x="3.0" y="3.0"/>
          <y:Shape type="ellipse"/>
        </y:ShapeNode>
      </data>
    </node>
    <node id="n99">
      <data key="d4"/>
      <data key="d6">
        <y:ShapeNode>
          <y:Geometry height="10.0" width="10.0" x="-644.4870185056445" y="3075.245381054184"/>
          <y:Fill color="#FFFFFF" transparent="false"/>
          <y:BorderStyle color="#000000" type="line" width="1.0"/>
          <y:NodeLabel alignment="center" autoSizePolicy="content" fontFamily="Dialog" fontSize="13" fontStyle="plain" hasBackgroundColor="false" hasLineColor="false" hasText="false" height="4.0" modelName="internal" modelPosition="c" textColor="#000000" visible="true" width="4.0" x="3.0" y="3.0"/>
          <y:Shape type="ellipse"/>
        </y:ShapeNode>
      </data>
    </node>
    <node id="n100">
      <data key="d4"><![CDATA[http://www.ncbi.nlm.nih.gov/sites/entrez?Db=gene&Cmd=ShowDetailView&TermToSearch=5599&ordinalpos=1&itool=EntrezSystem2.PEntrez.Gene.Gene_ResultsPanel.Gene_RVDocSum]]></data>
      <data key="d5"><![CDATA[The protein encoded by this gene is a member of the MAP kinase family. MAP kinases act as an 
integration point for multiple biochemical signals, and are involved in a wide variety of cellular 
processes such as proliferation, differentiation, transcription regulation and development. This 
kinase is activated by various cell stimuli, and targets specific transcription factors, and thus 
mediates immediate-early gene expression in response to cell stimuli. The activation of this kinase 
by tumor-necrosis factor alpha (TNF-alpha) is found to be required for TNF-alpha induced 
apoptosis. This kinase is also involved in UV radiation induced apoptosis, which is thought to be 
related to cytochrom c-mediated cell death pathway. Studies of the mouse counterpart of this gene
 suggested that this kinase play a key role in T cell proliferation, apoptosis and differentiation. Four 
alternatively spliced transcript variants encoding distinct isoforms have been reported.
"EntrezGene"]]></data>
      <data key="d6">
        <y:ShapeNode>
          <y:Geometry height="40.0" width="80.0" x="-996.9898986020801" y="3468.9013064817436"/>
          <y:Fill color="#CCFFFF" transparent="false"/>
          <y:BorderStyle color="#000000" type="line" width="1.0"/>
          <y:NodeLabel alignment="center" autoSizePolicy="content" fontFamily="Arial Black" fontSize="13" fontStyle="plain" hasBackgroundColor="false" hasLineColor="false" height="40.6640625" modelName="internal" modelPosition="c" textColor="#000000" visible="true" width="59.60546875" x="10.197265625" y="-0.33203125">MAPK8 
(JNK)</y:NodeLabel>
          <y:Shape type="roundrectangle"/>
        </y:ShapeNode>
      </data>
    </node>
    <node id="n101">
      <data key="d4"/>
      <data key="d5"><![CDATA[10465784
11460167
12686512  
Phosphorylation of JNK is an event occurring downstream of JAK2 activation 
14699155 
PI3K also activates a Syk-independent pathway leading to JNK

demonstrate that CARD9 has a critical function
in Nod2-mediated activation of p38 and Jnk in 
innate immune responses to intracellular pathogens.
17187069

activation of NOD1 by its ligand leads to the activation of JUN
N-terminal kinase (JNK) (43).
16493424

11463746
17186025
(Dominant-negative versions of CARD4 block activation of JNK by 
S. flexneri as well as microinjected LPS. Nod1-dependent JNK 
activation and IL-8 production require RIPK2 and activation of TAK1) G. E]]></data>
      <data key="d6">
        <y:ShapeNode>
          <y:Geometry height="20.0" width="20.0" x="-871.9898986020801" y="3478.9013064817436"/>
          <y:Fill color="#CCFFFF" transparent="false"/>
          <y:BorderStyle color="#000000" type="line" width="1.0"/>
          <y:NodeLabel alignment="center" autoSizePolicy="content" fontFamily="Arial Black" fontSize="13" fontStyle="plain" hasBackgroundColor="false" hasLineColor="false" height="22.33203125" modelName="internal" modelPosition="c" textColor="#000000" visible="true" width="13.38818359375" x="3.305908203125" y="-1.166015625">P</y:NodeLabel>
          <y:Shape type="ellipse"/>
        </y:ShapeNode>
      </data>
    </node>
    <node id="n102">
      <data key="d4"/>
      <data key="d6">
        <y:ShapeNode>
          <y:Geometry height="20.0" width="80.0" x="2203.883903877746" y="3478.9013064817436"/>
          <y:Fill color="#CCFFFF" transparent="false"/>
          <y:BorderStyle color="#000000" type="line" width="1.0"/>
          <y:NodeLabel alignment="center" autoSizePolicy="content" fontFamily="Arial Black" fontSize="13" fontStyle="plain" hasBackgroundColor="false" hasLineColor="false" height="22.33203125" modelName="internal" modelPosition="c" textColor="#000000" visible="true" width="74.7763671875" x="2.61181640625" y="-1.166015625">MAPK8[P]</y:NodeLabel>
          <y:Shape type="roundrectangle"/>
        </y:ShapeNode>
      </data>
    </node>
    <node id="n103">
      <data key="d4"><![CDATA[http://www.ncbi.nlm.nih.gov/sites/entrez?Db=gene&Cmd=ShowDetailView&TermToSearch=3725&ordinalpos=5&itool=EntrezSystem2.PEntrez.Gene.Gene_ResultsPanel.Gene_RVDocSum]]></data>
      <data key="d5"><![CDATA[This gene is the putative transforming gene of avian sarcoma virus 17. It encodes a protein which is
 highly similar to the viral protein, and which interacts directly with specific target DNA sequences to
 regulate gene expression. This gene is intronless and is mapped to 1p32-p31, a chromosomal 
region involved in both translocations and deletions in human malignancies.
"EntrezGene"]]></data>
      <data key="d6">
        <y:ShapeNode>
          <y:Geometry height="40.0" width="80.0" x="2416.9457665461787" y="3473.9013064817436"/>
          <y:Fill color="#CCFFFF" transparent="false"/>
          <y:BorderStyle color="#000000" type="line" width="1.0"/>
          <y:NodeLabel alignment="center" autoSizePolicy="content" fontFamily="Arial Black" fontSize="13" fontStyle="plain" hasBackgroundColor="false" hasLineColor="false" height="40.6640625" modelName="internal" modelPosition="c" textColor="#000000" visible="true" width="42.2890625" x="18.85546875" y="-0.33203125">JUN
(AP1)</y:NodeLabel>
          <y:Shape type="roundrectangle"/>
        </y:ShapeNode>
      </data>
    </node>
    <node id="n104">
      <data key="d4"/>
      <data key="d6">
        <y:ShapeNode>
          <y:Geometry height="20.0" width="80.0" x="2606.9457665461787" y="3483.9013064817436"/>
          <y:Fill color="#CCFFFF" transparent="false"/>
          <y:BorderStyle color="#000000" type="line" width="1.0"/>
          <y:NodeLabel alignment="center" autoSizePolicy="content" fontFamily="Arial Black" fontSize="13" fontStyle="plain" hasBackgroundColor="false" hasLineColor="false" height="22.33203125" modelName="internal" modelPosition="c" textColor="#000000" visible="true" width="53.83544921875" x="13.082275390625" y="-1.166015625">JUN[P]</y:NodeLabel>
          <y:Shape type="roundrectangle"/>
        </y:ShapeNode>
      </data>
    </node>
    <node id="n105">
      <data key="d4"/>
      <data key="d5"><![CDATA[11460167
phosphorylated at S63 and S73]]></data>
      <data key="d6">
        <y:ShapeNode>
          <y:Geometry height="20.0" width="20.0" x="2541.9457665461787" y="3483.9013064817436"/>
          <y:Fill color="#CCFFFF" transparent="false"/>
          <y:BorderStyle color="#000000" type="line" width="1.0"/>
          <y:NodeLabel alignment="center" autoSizePolicy="content" fontFamily="Arial Black" fontSize="13" fontStyle="plain" hasBackgroundColor="false" hasLineColor="false" height="22.33203125" modelName="internal" modelPosition="c" textColor="#000000" visible="true" width="13.38818359375" x="3.305908203125" y="-1.166015625">P</y:NodeLabel>
          <y:Shape type="ellipse"/>
        </y:ShapeNode>
      </data>
    </node>
    <node id="n106">
      <data key="d4"><![CDATA[http://www.ncbi.nlm.nih.gov/sites/entrez?Db=gene&Cmd=ShowDetailView&TermToSearch=5608&ordinalpos=1&itool=EntrezSystem2.PEntrez.Gene.Gene_ResultsPanel.Gene_RVDocSum]]></data>
      <data key="d5"><![CDATA[This gene encodes a member of the dual specificity protein kinase family, which functions as a 
mitogen-activated protein (MAP) kinase kinase. MAP kinases, also known as extracellular 
signal-regulated kinases (ERKs), act as an integration point for multiple biochemical signals. This 
protein phosphorylates and activates p38 MAP kinase in response to inflammatory cytokines or 
environmental stress. As an essential component of p38 MAP kinase mediated signal transduction 
pathway, this gene is involved in many cellular processes such as stress induced cell cycle arrest, 
transcription activation and apoptosis.
"EntrezGene"]]></data>
      <data key="d6">
        <y:ShapeNode>
          <y:Geometry height="20.0" width="100.0" x="-1672.796793824209" y="3219.8599013187086"/>
          <y:Fill color="#CCFFFF" transparent="false"/>
          <y:BorderStyle color="#000000" type="line" width="1.0"/>
          <y:NodeLabel alignment="center" autoSizePolicy="content" fontFamily="Arial Black" fontSize="13" fontStyle="plain" hasBackgroundColor="false" hasLineColor="false" height="22.33203125" modelName="internal" modelPosition="c" textColor="#000000" visible="true" width="63.94091796875" x="18.029541015625" y="-1.166015625">MAP2K6</y:NodeLabel>
          <y:Shape type="roundrectangle"/>
        </y:ShapeNode>
      </data>
    </node>
    <node id="n107">
      <data key="d4"/>
      <data key="d6">
        <y:ShapeNode>
          <y:Geometry height="20.0" width="105.0" x="-1479.046793824209" y="3219.8599013187086"/>
          <y:Fill color="#CCFFFF" transparent="false"/>
          <y:BorderStyle color="#000000" type="line" width="1.0"/>
          <y:NodeLabel alignment="center" autoSizePolicy="content" fontFamily="Arial Black" fontSize="13" fontStyle="plain" hasBackgroundColor="false" hasLineColor="false" height="22.33203125" modelName="internal" modelPosition="c" textColor="#000000" visible="true" width="83.447265625" x="10.7763671875" y="-1.166015625">MAP2K6[P]</y:NodeLabel>
          <y:Shape type="roundrectangle"/>
        </y:ShapeNode>
      </data>
    </node>
    <node id="n108">
      <data key="d4"/>
      <data key="d6">
        <y:ShapeNode>
          <y:Geometry height="20.0" width="100.0" x="1864.961542466648" y="3524.948107434392"/>
          <y:Fill color="#CCFFFF" transparent="false"/>
          <y:BorderStyle color="#000000" type="line" width="1.0"/>
          <y:NodeLabel alignment="center" autoSizePolicy="content" fontFamily="Arial Black" fontSize="13" fontStyle="plain" hasBackgroundColor="false" hasLineColor="false" height="22.33203125" modelName="internal" modelPosition="c" textColor="#000000" visible="true" width="83.447265625" x="8.2763671875" y="-1.166015625">MAPK14[P]</y:NodeLabel>
          <y:Shape type="roundrectangle"/>
        </y:ShapeNode>
      </data>
    </node>
    <node id="n109">
      <data key="d4"><![CDATA[http://www.ncbi.nlm.nih.gov/sites/entrez?Db=gene&Cmd=ShowDetailView&TermToSearch=1432&ordinalpos=1&itool=EntrezSystem2.PEntrez.Gene.Gene_ResultsPanel.Gene_RVDocSum]]></data>
      <data key="d5"><![CDATA[The protein encoded by this gene is a member of the MAP kinase family. MAP kinases act as an 
integration point for multiple biochemical signals, and are involved in a wide variety of cellular 
processes such as proliferation, differentiation, transcription regulation and development. This 
kinase is activated by various environmental stresses and proinflammatory cytokines. The activation
 requires its phosphorylation by MAP kinase kinases (MKKs), or its autophosphorylation triggered by 
the interaction of MAP3K7IP1/TAB1 protein with this kinase. The substrates of this kinase include 
transcription regulator ATF2, MEF2C, and MAX, cell cycle regulator CDC25B, and tumor suppressor 
p53, which suggest the roles of this kinase in stress related transcription and cell cycle regulation, 
as well as in genotoxic stress response. Four alternatively spliced transcript variants of this gene 
encoding distinct isoforms have been reported.
"EntrezGene"]]></data>
      <data key="d6">
        <y:ShapeNode>
          <y:Geometry height="40.0" width="100.0" x="-1572.171793824209" y="3514.948107434392"/>
          <y:Fill color="#CCFFFF" transparent="false"/>
          <y:BorderStyle color="#000000" type="line" width="1.0"/>
          <y:NodeLabel alignment="center" autoSizePolicy="content" fontFamily="Arial Black" fontSize="13" fontStyle="plain" hasBackgroundColor="false" hasLineColor="false" height="40.6640625" modelName="internal" modelPosition="c" textColor="#000000" visible="true" width="63.94091796875" x="18.029541015625" y="-0.33203125">MAPK14
(p38)</y:NodeLabel>
          <y:Shape type="roundrectangle"/>
        </y:ShapeNode>
      </data>
    </node>
    <node id="n110">
      <data key="d4"><![CDATA[http://www.ncbi.nlm.nih.gov/sites/entrez?Db=gene&Cmd=ShowDetailView&TermToSearch=5606&ordinalpos=2&itool=EntrezSystem2.PEntrez.Gene.Gene_ResultsPanel.Gene_RVDocSum]]></data>
      <data key="d5"><![CDATA[The protein encoded by this gene is a dual specificity protein kinase that belongs to the MAP kinase 
kinase family. This kinase is activated by mitogenic and environmental stress, and participates in the
 MAP kinase-mediated signaling cascade. It phosphorylates and thus activates MAPK14/p38-MAPK. 
This kinase can be activated by insulin, and is necessary for the expression of glucose transporter. 
Expression of RAS oncogene is found to result in the accumulation of the active form of this kinase, 
which thus leads to the constitutive activation of MAPK14, and confers oncogenic transformation of 
primary cells. The inhibition of this kinase is involved in the pathogenesis of Yersina 
pseudotuberculosis. Multiple alternatively spliced transcript variants that encode distinct isoforms 
have been reported for this gene.
"EntrezGene"]]></data>
      <data key="d6">
        <y:ShapeNode>
          <y:Geometry height="20.0" width="100.0" x="-1864.046793824209" y="3352.9212503011713"/>
          <y:Fill color="#CCFFFF" transparent="false"/>
          <y:BorderStyle color="#000000" type="line" width="1.0"/>
          <y:NodeLabel alignment="center" autoSizePolicy="content" fontFamily="Arial Black" fontSize="13" fontStyle="plain" hasBackgroundColor="false" hasLineColor="false" height="22.33203125" modelName="internal" modelPosition="c" textColor="#000000" visible="true" width="63.94091796875" x="18.029541015625" y="-1.166015625">MAP2K3</y:NodeLabel>
          <y:Shape type="roundrectangle"/>
        </y:ShapeNode>
      </data>
    </node>
    <node id="n111">
      <data key="d4"/>
      <data key="d6">
        <y:ShapeNode>
          <y:Geometry height="20.0" width="110.0" x="-1672.796793824209" y="3352.9212503011713"/>
          <y:Fill color="#CCFFFF" transparent="false"/>
          <y:BorderStyle color="#000000" type="line" width="1.0"/>
          <y:NodeLabel alignment="center" autoSizePolicy="content" fontFamily="Arial Black" fontSize="13" fontStyle="plain" hasBackgroundColor="false" hasLineColor="false" height="22.33203125" modelName="internal" modelPosition="c" textColor="#000000" visible="true" width="87.78271484375" x="11.108642578125" y="-1.166015625">MAP2K3 [P]</y:NodeLabel>
          <y:Shape type="roundrectangle"/>
        </y:ShapeNode>
      </data>
    </node>
    <node id="n112">
      <data key="d6">
        <y:ShapeNode>
          <y:Geometry height="20.0" width="20.0" x="-1436.546793824209" y="3352.9212503011713"/>
          <y:Fill color="#CC99FF" transparent="false"/>
          <y:BorderStyle color="#000000" type="line" width="1.0"/>
          <y:NodeLabel alignment="center" autoSizePolicy="content" fontFamily="Arial Black" fontSize="13" fontStyle="plain" hasBackgroundColor="false" hasLineColor="false" height="22.33203125" modelName="internal" modelPosition="c" textColor="#000000" visible="true" width="24.94091796875" x="-2.470458984375" y="-1.166015625">OR</y:NodeLabel>
          <y:Shape type="ellipse"/>
        </y:ShapeNode>
      </data>
    </node>
    <node id="n113">
      <data key="d6">
        <y:ShapeNode>
          <y:Geometry height="20.0" width="20.0" x="-1436.546793824209" y="3524.948107434392"/>
          <y:Fill color="#F0FFFF" transparent="false"/>
          <y:BorderStyle color="#000000" type="line" width="1.0"/>
          <y:NodeLabel alignment="center" autoSizePolicy="node_width" fontFamily="Arial Black" fontSize="13" fontStyle="plain" hasBackgroundColor="false" hasLineColor="false" height="22.33203125" modelName="internal" modelPosition="c" textColor="#000000" visible="true" width="20.0" x="0.0" y="-1.166015625">P</y:NodeLabel>
          <y:Shape type="ellipse"/>
        </y:ShapeNode>
      </data>
    </node>
    <node id="n114">
      <data key="d6">
        <y:ShapeNode>
          <y:Geometry height="20.0" width="20.0" x="-1535.921793824209" y="3219.8599013187086"/>
          <y:Fill color="#F0FFFF" transparent="false"/>
          <y:BorderStyle color="#000000" type="line" width="1.0"/>
          <y:NodeLabel alignment="center" autoSizePolicy="node_width" fontFamily="Arial Black" fontSize="13" fontStyle="plain" hasBackgroundColor="false" hasLineColor="false" height="22.33203125" modelName="internal" modelPosition="c" textColor="#000000" visible="true" width="20.0" x="0.0" y="-1.166015625">P</y:NodeLabel>
          <y:Shape type="ellipse"/>
        </y:ShapeNode>
      </data>
    </node>
    <node id="n115">
      <data key="d4"/>
      <data key="d6">
        <y:ShapeNode>
          <y:Geometry height="10.0" width="10.0" x="-629.1753204795759" y="3096.3302123334975"/>
          <y:Fill color="#FFFFFF" transparent="false"/>
          <y:BorderStyle color="#000000" type="line" width="1.0"/>
          <y:NodeLabel alignment="center" autoSizePolicy="content" fontFamily="Dialog" fontSize="13" fontStyle="plain" hasBackgroundColor="false" hasLineColor="false" hasText="false" height="4.0" modelName="internal" modelPosition="c" textColor="#000000" visible="true" width="4.0" x="3.0" y="3.0"/>
          <y:Shape type="ellipse"/>
        </y:ShapeNode>
      </data>
    </node>
    <node id="n116">
      <data key="d4"><![CDATA[http://www.ncbi.nlm.nih.gov/gene/6416]]></data>
      <data key="d5"><![CDATA[This gene encodes a member of the mitogen-activated protein kinase (MAPK) family. Members of this 
family act as an integration point for multiple biochemical signals and are involved in a wide variety of 
cellular processes such as proliferation, differentiation, transcription regulation, and development. 
They form a three-tiered signaling module composed of MAPKKKs, MAPKKs, and MAPKs. This 
protein is phosphorylated at serine and threonine residues by MAPKKKs and subsequently 
phosphorylates downstream MAPK targets at threonine and tyrosine residues. A similar protein in 
mouse has been reported to play a role in liver organogenesis. A pseudogene of this gene is located 
on the long arm of chromosome X. Alternative splicing results in multiple transcript variants. [provided 
by RefSeq, Jul 2013]]]></data>
      <data key="d6">
        <y:ShapeNode>
          <y:Geometry height="20.0" width="100.0" x="-1304.48989860208" y="3352.9212503011713"/>
          <y:Fill color="#CCFFFF" transparent="false"/>
          <y:BorderStyle color="#000000" type="line" width="1.0"/>
          <y:NodeLabel alignment="center" autoSizePolicy="content" fontFamily="Arial Black" fontSize="13" fontStyle="plain" hasBackgroundColor="false" hasLineColor="false" height="22.33203125" modelName="internal" modelPosition="c" textColor="#000000" visible="true" width="63.94091796875" x="18.029541015625" y="-1.166015625">MAP2K4</y:NodeLabel>
          <y:Shape type="roundrectangle"/>
        </y:ShapeNode>
      </data>
    </node>
    <node id="n117">
      <data key="d4"><![CDATA[http://www.ncbi.nlm.nih.gov/gene/6416]]></data>
      <data key="d5"><![CDATA[This gene encodes a member of the mitogen-activated protein kinase (MAPK) family. Members of this 
family act as an integration point for multiple biochemical signals and are involved in a wide variety of 
cellular processes such as proliferation, differentiation, transcription regulation, and development. 
They form a three-tiered signaling module composed of MAPKKKs, MAPKKs, and MAPKs. This 
protein is phosphorylated at serine and threonine residues by MAPKKKs and subsequently 
phosphorylates downstream MAPK targets at threonine and tyrosine residues. A similar protein in 
mouse has been reported to play a role in liver organogenesis. A pseudogene of this gene is located 
on the long arm of chromosome X. Alternative splicing results in multiple transcript variants. [provided 
by RefSeq, Jul 2013]]]></data>
      <data key="d6">
        <y:ShapeNode>
          <y:Geometry height="20.0" width="100.0" x="-1108.23989860208" y="3352.9212503011713"/>
          <y:Fill color="#CCFFFF" transparent="false"/>
          <y:BorderStyle color="#000000" type="line" width="1.0"/>
          <y:NodeLabel alignment="center" autoSizePolicy="content" fontFamily="Arial Black" fontSize="13" fontStyle="plain" hasBackgroundColor="false" hasLineColor="false" height="22.33203125" modelName="internal" modelPosition="c" textColor="#000000" visible="true" width="83.447265625" x="8.2763671875" y="-1.166015625">MAP2K4[P]</y:NodeLabel>
          <y:Shape type="roundrectangle"/>
        </y:ShapeNode>
      </data>
    </node>
    <node id="n118">
      <data key="d6">
        <y:ShapeNode>
          <y:Geometry height="20.0" width="20.0" x="-1166.36489860208" y="3352.9212503011713"/>
          <y:Fill color="#F0FFFF" transparent="false"/>
          <y:BorderStyle color="#000000" type="line" width="1.0"/>
          <y:NodeLabel alignment="center" autoSizePolicy="node_width" fontFamily="Arial Black" fontSize="13" fontStyle="plain" hasBackgroundColor="false" hasLineColor="false" height="22.33203125" modelName="internal" modelPosition="c" textColor="#000000" visible="true" width="20.0" x="0.0" y="-1.166015625">P</y:NodeLabel>
          <y:Shape type="ellipse"/>
        </y:ShapeNode>
      </data>
    </node>
    <node id="n119">
      <data key="d4"/>
      <data key="d6">
        <y:ShapeNode>
          <y:Geometry height="10.0" width="10.0" x="-607.3891636858625" y="3106.3302123334975"/>
          <y:Fill color="#FFFFFF" transparent="false"/>
          <y:BorderStyle color="#000000" type="line" width="1.0"/>
          <y:NodeLabel alignment="center" autoSizePolicy="content" fontFamily="Dialog" fontSize="13" fontStyle="plain" hasBackgroundColor="false" hasLineColor="false" hasText="false" height="4.0" modelName="internal" modelPosition="c" textColor="#000000" visible="true" width="4.0" x="3.0" y="3.0"/>
          <y:Shape type="ellipse"/>
        </y:ShapeNode>
      </data>
    </node>
    <node id="n120">
      <data key="d4"><![CDATA[http://www.ncbi.nlm.nih.gov/gene/5609]]></data>
      <data key="d5"><![CDATA[The protein encoded by this gene is a dual specificity protein kinase that belongs to the MAP kinase 
kinase family. This kinase specifically activates MAPK8/JNK1 and MAPK9/JNK2, and this kinase itself 
is phosphorylated and activated by MAP kinase kinase kinases including MAP3K1/MEKK1, 
MAP3K2/MEKK2,MAP3K3/MEKK5, and MAP4K2/GCK. This kinase is involved in the signal 
transduction mediating the cell responses to proinflammatory cytokines, and environmental stresses. 
Multiple alternatively spliced transcript variants encoding distinct isoforms have been found, but only
 one transcript variant has been supported and defined. [provided by RefSeq, Jul 2008]]]></data>
      <data key="d6">
        <y:ShapeNode>
          <y:Geometry height="20.0" width="100.0" x="-911.9898986020801" y="3219.8599013187086"/>
          <y:Fill color="#CCFFFF" transparent="false"/>
          <y:BorderStyle color="#000000" type="line" width="1.0"/>
          <y:NodeLabel alignment="center" autoSizePolicy="content" fontFamily="Arial Black" fontSize="13" fontStyle="plain" hasBackgroundColor="false" hasLineColor="false" height="22.33203125" modelName="internal" modelPosition="c" textColor="#000000" visible="true" width="83.447265625" x="8.2763671875" y="-1.166015625">MAP2K7[P]</y:NodeLabel>
          <y:Shape type="roundrectangle"/>
        </y:ShapeNode>
      </data>
    </node>
    <node id="n121">
      <data key="d6">
        <y:ShapeNode>
          <y:Geometry height="20.0" width="20.0" x="-871.9898986020801" y="3352.9212503011713"/>
          <y:Fill color="#CC99FF" transparent="false"/>
          <y:BorderStyle color="#000000" type="line" width="1.0"/>
          <y:NodeLabel alignment="center" autoSizePolicy="content" fontFamily="Arial Black" fontSize="13" fontStyle="plain" hasBackgroundColor="false" hasLineColor="false" height="22.33203125" modelName="internal" modelPosition="c" textColor="#000000" visible="true" width="24.94091796875" x="-2.470458984375" y="-1.166015625">OR</y:NodeLabel>
          <y:Shape type="ellipse"/>
        </y:ShapeNode>
      </data>
    </node>
    <node id="n122">
      <data key="d4"/>
      <data key="d6">
        <y:ShapeNode>
          <y:Geometry height="20.0" width="20.0" x="-545.1643988370315" y="1635.5936912656666"/>
          <y:Fill color="#FFFF99" transparent="false"/>
          <y:BorderStyle color="#000000" type="line" width="1.0"/>
          <y:NodeLabel alignment="center" autoSizePolicy="node_width" fontFamily="Arial Black" fontSize="13" fontStyle="plain" hasBackgroundColor="false" hasLineColor="false" height="22.33203125" modelName="internal" modelPosition="c" textColor="#000000" visible="true" width="20.0" x="0.0" y="-1.166015625">O</y:NodeLabel>
          <y:Shape type="ellipse"/>
        </y:ShapeNode>
      </data>
    </node>
    <node id="n123">
      <data key="d4"><![CDATA[http://www.ncbi.nlm.nih.gov/sites/entrez?Db=gene&Cmd=ShowDetailView&TermToSearch=7098&ordinalpos=1&itool=EntrezSystem2.PEntrez.Gene.Gene_ResultsPanel.Gene_RVDocSum]]></data>
      <data key="d5"><![CDATA[The protein encoded by this gene is a member of the Toll-like receptor (TLR) family which plays a 
fundamental role in pathogen recognition and activation of innate immunity. TLRs are highly 
conserved from Drosophila to humans and share structural and functional similarities. They 
recognize pathogen-associated molecular patterns (PAMPs) that are expressed on infectious 
agents, and mediate the production of cytokines necessary for the development of effective 
immunity. The various TLRs exhibit different patterns of expression. This receptor is most 
abundantly expressed in placenta and pancreas, and is restricted to the dendritic subpopulation of 
the leukocytes. It recognizes dsRNA associated with viral infection, and induces the activation of 
NF-kappaB and the production of type I interferons. It may thus play a role in host defense against 
viruses. Use of alternative polyadenylation sites to generate different length transcripts has been 
noted for this gene. [provided by RefSeq]]]></data>
      <data key="d6">
        <y:ShapeNode>
          <y:Geometry height="20.0" width="100.0" x="-716.322724032344" y="1635.5936912656666"/>
          <y:Fill color="#CCFFFF" transparent="false"/>
          <y:BorderStyle color="#000000" type="line" width="1.0"/>
          <y:NodeLabel alignment="center" autoSizePolicy="node_width" fontFamily="Arial Black" fontSize="13" fontStyle="plain" hasBackgroundColor="false" hasLineColor="false" height="22.33203125" modelName="internal" modelPosition="c" textColor="#000000" visible="true" width="100.0" x="0.0" y="-1.166015625">TLR3</y:NodeLabel>
          <y:Shape type="roundrectangle"/>
        </y:ShapeNode>
      </data>
    </node>
    <node id="n124">
      <data key="d4"/>
      <data key="d6">
        <y:ShapeNode>
          <y:Geometry height="40.0" width="100.0" x="-454.006073641719" y="1625.5936912656666"/>
          <y:Fill color="#FFFF99" transparent="false"/>
          <y:BorderStyle color="#000000" type="line" width="1.0"/>
          <y:NodeLabel alignment="center" autoSizePolicy="node_width" fontFamily="Arial Black" fontSize="13" fontStyle="plain" hasBackgroundColor="false" hasLineColor="false" height="22.33203125" modelName="internal" modelPosition="c" textColor="#000000" visible="true" width="100.0" x="0.0" y="8.833984375">TLR3:TLR3</y:NodeLabel>
          <y:Shape type="roundrectangle"/>
        </y:ShapeNode>
      </data>
    </node>
    <node id="n125">
      <data key="d4"><![CDATA[http://www.ncbi.nlm.nih.gov/sites/entrez?Db=gene&Cmd=ShowDetailView&TermToSearch=148022&ordinalpos=3&itool=EntrezSystem2.PEntrez.Gene.Gene_ResultsPanel.Gene_RVDocSum]]></data>
      <data key="d5"><![CDATA[TRIF, or TICAM1, is a Toll/IL1R (MIM 147810) (TIR) domain-containing adaptor molecule, like MYD88
 (MIM 602170) and TIRAP (MIM 606252), that induces interferon-beta (IFNB; MIM 147640), 
specifically interacts with TLR3 (MIM 603029), and activates nuclear factor kappa-B (NFKB; see MIM
 164011).[supplied by OMIM]]]></data>
      <data key="d6">
        <y:ShapeNode>
          <y:Geometry height="40.0" width="80.0" x="-553.6002747800326" y="1699.6864626749043"/>
          <y:Fill color="#CCFFFF" transparent="false"/>
          <y:BorderStyle color="#000000" type="line" width="1.0"/>
          <y:NodeLabel alignment="center" autoSizePolicy="node_width" fontFamily="Arial Black" fontSize="13" fontStyle="plain" hasBackgroundColor="false" hasLineColor="false" height="40.6640625" modelName="internal" modelPosition="c" textColor="#000000" visible="true" width="80.0" x="0.0" y="-0.33203125">TICAM1
(TRIF)</y:NodeLabel>
          <y:Shape type="roundrectangle"/>
        </y:ShapeNode>
      </data>
    </node>
    <node id="n126">
      <data key="d4"><![CDATA[http://www.ncbi.nlm.nih.gov/sites/entrez?Db=gene&Cmd=ShowDetailView&TermToSearch=7189&ordinalpos=1&itool=EntrezSystem2.PEntrez.Gene.Gene_ResultsPanel.Gene_RVDocSum]]></data>
      <data key="d5"><![CDATA[The protein encoded by this gene is a member of the TNF receptor associated factor (TRAF) 
protein family. TRAF proteins are associated with, and mediate signal transduction from 
members of the TNF receptor superfamily. This protein mediates the signaling not only from the 
members of the TNF receptor superfamily, but also from the members of the Toll/IL-1 family. 
Signals from receptors such as CD40, TNFSF11/RANCE and IL-1 have been shown to be 
mediated by this protein. This protein also interacts with various protein kinases including 
IRAK1/IRAK, SRC and PKCzeta, which provides a link between distinct signaling pathways. This 
protein functions as a signal transducer in the NF-kappaB pathway that activates IkappaB 
kinase (IKK) in response to proinflammatory cytokines. The interaction of this protein with 
UBE2N/UBC13, and UBE2V1/UEV1A, which are ubiquitin conjugating enzymes catalyzing the 
formation of polyubiquitin chains, has been found to be required for IKK activation by this 
protein. Two alternatively spliced transcript variants encoding identical proteins have been 
reported. [provided by RefSeq]]]></data>
      <data key="d6">
        <y:ShapeNode>
          <y:Geometry height="20.0" width="80.0" x="292.5662125460358" y="2158.0977159869544"/>
          <y:Fill color="#CCFFFF" transparent="false"/>
          <y:BorderStyle color="#000000" type="line" width="1.0"/>
          <y:NodeLabel alignment="center" autoSizePolicy="node_width" fontFamily="Arial Black" fontSize="13" fontStyle="plain" hasBackgroundColor="false" hasLineColor="false" height="22.33203125" modelName="internal" modelPosition="c" textColor="#000000" visible="true" width="80.0" x="0.0" y="-1.166015625">TRAF6</y:NodeLabel>
          <y:Shape type="roundrectangle"/>
        </y:ShapeNode>
      </data>
    </node>
    <node id="n127">
      <data key="d4"><![CDATA[http://www.ncbi.nlm.nih.gov/sites/entrez?Db=gene&Cmd=ShowDetailView&TermToSearch=8737&ordinalpos=8&itool=EntrezSystem2.PEntrez.Gene.Gene_ResultsPanel.Gene_RVDocSum]]></data>
      <data key="d5"><![CDATA[Serine-threonine kinase which transduces inflammatory and cell-death signals (programmed necrosis)
following death receptors ligation, activation of pathogen recognition receptors (PRRs), and DNA damage. Upon
activation of TNFR1 by the TNF-alpha family cytokines, TRADD and TRAF2 are recruited to the receptor.
Phosphorylates DAB2IP at 'Ser-728' in a TNF-alpha-dependent manner, and thereby activates the MAP3K5-JNK
apoptotic cascade. Ubiquitination by TRAF2 via 'Lys-63'-link chains acts as a critical enhancer of communication
with downstream signal transducers in the mitogen-activated protein kinase pathway and the NF-kappa-B pathway,
which in turn mediate downstream events including the activation of genes encoding inflammatory molecules.
Polyubiquitinated protein binds to IKBKG/NEMO, the regulatory subunit of the IKK complex, a critical event for
NF-kappa-B activation. Interaction with other cellular RHIM-containing adapters initiates gene activation and
cell death. RIPK1 and RIPK3 association, in particular, forms a necrosis-inducing complex]]></data>
      <data key="d6">
        <y:ShapeNode>
          <y:Geometry height="40.0" width="80.0" x="-960.4515629848565" y="2139.3665011135527"/>
          <y:Fill color="#CCFFFF" transparent="false"/>
          <y:BorderStyle color="#000000" type="line" width="1.0"/>
          <y:NodeLabel alignment="center" autoSizePolicy="content" fontFamily="Arial Black" fontSize="13" fontStyle="plain" hasBackgroundColor="false" hasLineColor="false" height="40.6640625" modelName="internal" modelPosition="c" textColor="#000000" visible="true" width="48.05908203125" x="15.970458984375" y="-0.33203125">RIPK1
(RIP1)</y:NodeLabel>
          <y:Shape type="roundrectangle"/>
        </y:ShapeNode>
      </data>
    </node>
    <node id="n128">
      <data key="d6">
        <y:ShapeNode>
          <y:Geometry height="60.0" width="180.0" x="-824.293237789544" y="2278.6379516962475"/>
          <y:Fill color="#FFFF99" transparent="false"/>
          <y:BorderStyle color="#000000" type="line" width="1.0"/>
          <y:NodeLabel alignment="center" autoSizePolicy="content" fontFamily="Arial Black" fontSize="13" fontStyle="plain" hasBackgroundColor="false" hasLineColor="false" height="58.99609375" modelName="internal" modelPosition="c" textColor="#000000" visible="true" width="130.94677734375" x="24.526611328125" y="0.501953125">&lt;2&gt;TLR3:TICAM1:
RIPK1:TRADD:
TRAF6:PELI1</y:NodeLabel>
          <y:Shape type="roundrectangle"/>
        </y:ShapeNode>
      </data>
    </node>
    <node id="n129">
      <data key="d6">
        <y:ShapeNode>
          <y:Geometry height="20.0" width="20.0" x="-744.293237789544" y="2204.3665011135527"/>
          <y:Fill color="#FFFF99" transparent="false"/>
          <y:BorderStyle color="#000000" type="line" width="1.0"/>
          <y:NodeLabel alignment="center" autoSizePolicy="node_width" fontFamily="Arial Black" fontSize="13" fontStyle="plain" hasBackgroundColor="false" hasLineColor="false" height="22.33203125" modelName="internal" modelPosition="c" textColor="#000000" visible="true" width="20.0" x="0.0" y="-1.166015625">B</y:NodeLabel>
          <y:Shape type="ellipse"/>
        </y:ShapeNode>
      </data>
    </node>
    <node id="n130">
      <data key="d4"><![CDATA[http://www.ncbi.nlm.nih.gov/gene/57162]]></data>
      <data key="d5"><![CDATA[E3 ubiquitin ligase catalyzing the covalent attachment of ubiquitin moieties onto substrate proteins.
Involved in the TLR and IL-1 signaling pathways via interaction with the complex containing IRAK kinases and
TRAF6. Mediates 'Lys-63'-linked polyubiquitination of IRAK1 and RIP1.]]></data>
      <data key="d6">
        <y:ShapeNode>
          <y:Geometry height="20.0" width="80.0" x="-960.4515629848565" y="2256.6842335557067"/>
          <y:Fill color="#CCFFFF" transparent="false"/>
          <y:BorderStyle color="#000000" type="line" width="1.0"/>
          <y:NodeLabel alignment="center" autoSizePolicy="content" fontFamily="Arial Black" fontSize="13" fontStyle="plain" hasBackgroundColor="false" hasLineColor="false" height="22.33203125" modelName="internal" modelPosition="c" textColor="#000000" visible="true" width="45.17724609375" x="17.411376953125" y="-1.166015625">PELI1</y:NodeLabel>
          <y:Shape type="roundrectangle"/>
        </y:ShapeNode>
      </data>
    </node>
    <node id="n131">
      <data key="d4"><![CDATA[http://www.ncbi.nlm.nih.gov/gene/8717]]></data>
      <data key="d5"><![CDATA[The protein encoded by this gene is a death domain containing adaptor molecule that interacts with 
TNFRSF1A/TNFR1 and mediates programmed cell death signaling and NF-kappaB activation. This 
protein binds adaptor protein TRAF2, reduces the recruitment of inhibitor-of-apoptosis proteins 
(IAPs) by TRAF2, and thus suppresses TRAF2 mediated apoptosis. This protein can also interact with 
receptor TNFRSF6/FAS and adaptor protein FADD/MORT1, and is involved in the Fas-induced cell 
death pathway.
]]></data>
      <data key="d6">
        <y:ShapeNode>
          <y:Geometry height="20.0" width="80.0" x="-960.4515629848565" y="2204.3665011135527"/>
          <y:Fill color="#CCFFFF" transparent="false"/>
          <y:BorderStyle color="#000000" type="line" width="1.0"/>
          <y:NodeLabel alignment="center" autoSizePolicy="content" fontFamily="Arial Black" fontSize="13" fontStyle="plain" hasBackgroundColor="false" hasLineColor="false" height="22.33203125" modelName="internal" modelPosition="c" textColor="#000000" visible="true" width="53.83544921875" x="13.082275390625" y="-1.166015625">TRADD</y:NodeLabel>
          <y:Shape type="roundrectangle"/>
        </y:ShapeNode>
      </data>
    </node>
    <node id="n132">
      <data key="d6">
        <y:ShapeNode>
          <y:Geometry height="20.0" width="20.0" x="-744.293237789544" y="2397.8858296080643"/>
          <y:Fill color="#F0FFFF" transparent="false"/>
          <y:BorderStyle color="#000000" type="line" width="1.0"/>
          <y:NodeLabel alignment="center" autoSizePolicy="content" fontFamily="Arial Black" fontSize="13" fontStyle="plain" hasBackgroundColor="false" hasLineColor="false" height="22.33203125" modelName="internal" modelPosition="c" textColor="#000000" visible="true" width="23.5" x="-1.75" y="-1.166015625">Ub</y:NodeLabel>
          <y:Shape type="ellipse"/>
        </y:ShapeNode>
      </data>
    </node>
    <node id="n133">
      <data key="d6">
        <y:ShapeNode>
          <y:Geometry height="60.0" width="180.0" x="-824.293237789544" y="2477.133707519881"/>
          <y:Fill color="#FFFF99" transparent="false"/>
          <y:BorderStyle color="#000000" type="line" width="1.0"/>
          <y:NodeLabel alignment="center" autoSizePolicy="content" fontFamily="Arial Black" fontSize="13" fontStyle="plain" hasBackgroundColor="false" hasLineColor="false" height="58.99609375" modelName="internal" modelPosition="c" textColor="#000000" visible="true" width="173.96484375" x="3.017578125" y="0.501953125">&lt;2&gt;TLR3:TICAM1:
RIPK1[Ub@K63]:TRADD:
TRAF6[Ub@K63]:PELI1</y:NodeLabel>
          <y:Shape type="roundrectangle"/>
        </y:ShapeNode>
      </data>
    </node>
    <node id="n134">
      <data key="d4"><![CDATA[http://www.ncbi.nlm.nih.gov/sites/entrez?Db=gene&Cmd=ShowDetailView&TermToSearch=6885&ordinalpos=1&itool=EntrezSystem2.PEntrez.Gene.Gene_ResultsPanel.Gene_RVDocSum]]></data>
      <data key="d5"><![CDATA[The protein encoded by this gene is a member of the serine/threonine protein kinase family. This 
kinase mediates the signaling transduction induced by TGF beta and morphogenetic protein (BMP), 
and controls a variety of cell functions including transcription regulation and apoptosis. In response 
to IL-1, this protein forms a kinase complex including TRAF6, MAP3K7P1/TAB1 and 
MAP3K7P2/TAB2; this complex is required for the activation of nuclear factor kappa B. This kinase 
can also activate MAPK8/JNK, MAP2K4/MKK4, and thus plays a role in the cell response to 
environmental stresses. Four alternatively spliced transcript variants encoding distinct isoforms 
have been reported.
"EntrezGene"]]></data>
      <data key="d6">
        <y:ShapeNode>
          <y:Geometry height="40.0" width="100.0" x="-1150.0054601005886" y="2708.912607671263"/>
          <y:Fill color="#CCFFFF" transparent="false"/>
          <y:BorderStyle color="#000000" type="line" width="1.0"/>
          <y:NodeLabel alignment="center" autoSizePolicy="node_width" fontFamily="Arial Black" fontSize="13" fontStyle="plain" hasBackgroundColor="false" hasLineColor="false" height="40.6640625" modelName="internal" modelPosition="c" textColor="#000000" visible="true" width="100.0" x="0.0" y="-0.33203125">MAP3K7 
(TAK1)</y:NodeLabel>
          <y:Shape type="roundrectangle"/>
        </y:ShapeNode>
      </data>
    </node>
    <node id="n135">
      <data key="d6">
        <y:ShapeNode>
          <y:Geometry height="30.0" width="6.0" x="-752.322724032344" y="1630.5936912656666"/>
          <y:Fill color="#000000" transparent="false"/>
          <y:BorderStyle color="#000000" type="line" width="1.0"/>
          <y:NodeLabel alignment="center" autoSizePolicy="content" borderDistance="0.0" fontFamily="Dialog" fontSize="13" fontStyle="plain" hasBackgroundColor="false" hasLineColor="false" hasText="false" height="4.0" modelName="internal" modelPosition="c" textColor="#000000" visible="true" width="4.0" x="1.0" y="13.0"/>
          <y:Shape type="rectangle"/>
        </y:ShapeNode>
      </data>
    </node>
    <node id="n136">
      <data key="d6">
        <y:ShapeNode>
          <y:Geometry height="30.0" width="6.0" x="-1181.1689917554565" y="2712.999666009896"/>
          <y:Fill color="#000000" transparent="false"/>
          <y:BorderStyle color="#000000" type="line" width="1.0"/>
          <y:NodeLabel alignment="center" autoSizePolicy="content" borderDistance="0.0" fontFamily="Dialog" fontSize="13" fontStyle="plain" hasBackgroundColor="false" hasLineColor="false" hasText="false" height="4.0" modelName="internal" modelPosition="c" textColor="#000000" visible="true" width="4.0" x="1.0" y="13.0"/>
          <y:Shape type="rectangle"/>
        </y:ShapeNode>
      </data>
    </node>
    <node id="n137">
      <data key="d6">
        <y:ShapeNode>
          <y:Geometry height="30.0" width="6.0" x="-1003.3589282153489" y="2251.6842335557067"/>
          <y:Fill color="#000000" transparent="false"/>
          <y:BorderStyle color="#000000" type="line" width="1.0"/>
          <y:NodeLabel alignment="center" autoSizePolicy="content" borderDistance="0.0" fontFamily="Dialog" fontSize="13" fontStyle="plain" hasBackgroundColor="false" hasLineColor="false" hasText="false" height="4.0" modelName="internal" modelPosition="c" textColor="#000000" visible="true" width="4.0" x="1.0" y="13.0"/>
          <y:Shape type="rectangle"/>
        </y:ShapeNode>
      </data>
    </node>
    <node id="n138">
      <data key="d6">
        <y:ShapeNode>
          <y:Geometry height="30.0" width="6.0" x="256.5662125460358" y="2153.0977159869544"/>
          <y:Fill color="#000000" transparent="false"/>
          <y:BorderStyle color="#000000" type="line" width="1.0"/>
          <y:NodeLabel alignment="center" autoSizePolicy="content" borderDistance="0.0" fontFamily="Dialog" fontSize="13" fontStyle="plain" hasBackgroundColor="false" hasLineColor="false" hasText="false" height="4.0" modelName="internal" modelPosition="c" textColor="#000000" visible="true" width="4.0" x="1.0" y="13.0"/>
          <y:Shape type="rectangle"/>
        </y:ShapeNode>
      </data>
    </node>
    <node id="n139">
      <data key="d6">
        <y:ShapeNode>
          <y:Geometry height="30.0" width="6.0" x="-1003.3589282153489" y="2199.3665011135527"/>
          <y:Fill color="#000000" transparent="false"/>
          <y:BorderStyle color="#000000" type="line" width="1.0"/>
          <y:NodeLabel alignment="center" autoSizePolicy="content" borderDistance="0.0" fontFamily="Dialog" fontSize="13" fontStyle="plain" hasBackgroundColor="false" hasLineColor="false" hasText="false" height="4.0" modelName="internal" modelPosition="c" textColor="#000000" visible="true" width="4.0" x="1.0" y="13.0"/>
          <y:Shape type="rectangle"/>
        </y:ShapeNode>
      </data>
    </node>
    <node id="n140">
      <data key="d6">
        <y:ShapeNode>
          <y:Geometry height="30.0" width="6.0" x="-1003.3589282153489" y="2144.3665011135527"/>
          <y:Fill color="#000000" transparent="false"/>
          <y:BorderStyle color="#000000" type="line" width="1.0"/>
          <y:NodeLabel alignment="center" autoSizePolicy="content" borderDistance="0.0" fontFamily="Dialog" fontSize="13" fontStyle="plain" hasBackgroundColor="false" hasLineColor="false" hasText="false" height="4.0" modelName="internal" modelPosition="c" textColor="#000000" visible="true" width="4.0" x="1.0" y="13.0"/>
          <y:Shape type="rectangle"/>
        </y:ShapeNode>
      </data>
    </node>
    <node id="n141">
      <data key="d6">
        <y:ShapeNode>
          <y:Geometry height="30.0" width="6.0" x="-589.6002747800326" y="1704.6864626749043"/>
          <y:Fill color="#000000" transparent="false"/>
          <y:BorderStyle color="#000000" type="line" width="1.0"/>
          <y:NodeLabel alignment="center" autoSizePolicy="content" borderDistance="0.0" fontFamily="Dialog" fontSize="13" fontStyle="plain" hasBackgroundColor="false" hasLineColor="false" hasText="false" height="4.0" modelName="internal" modelPosition="c" textColor="#000000" visible="true" width="4.0" x="1.0" y="13.0"/>
          <y:Shape type="rectangle"/>
        </y:ShapeNode>
      </data>
    </node>
    <node id="n142">
      <data key="d4"><![CDATA[http://www.ncbi.nlm.nih.gov/gene/1386]]></data>
      <data key="d5"><![CDATA[This gene encodes a transcription factor that is a member of the leucine zipper family of DNA binding 
proteins. The encoded protein has been identified as a moonlighting protein based on its ability to 
perform mechanistically distinct functions This protein binds to the cAMP-responsive element (CRE), 
an octameric palindrome. It forms a homodimer or a heterodimer with c-Jun and stimulates CRE-
dependent transcription. This protein is also a histone acetyltransferase (HAT) that specifically 
acetylates histones H2B and H4 in vitro; thus it may represent a class of sequence-specific factors 
that activate transcription by direct effects on chromatin components. The encoded protein may also 
be involved in cell's DNA damage response independent of its role in transcriptional regulation. 
Several alternatively spliced transcript variants have been found for this gene [provided by RefSeq, 
Jan 2014]
]]></data>
      <data key="d6">
        <y:ShapeNode>
          <y:Geometry height="20.0" width="100.0" x="2073.883903877746" y="3532.4022532904637"/>
          <y:Fill color="#CCFFFF" transparent="false"/>
          <y:BorderStyle color="#000000" type="line" width="1.0"/>
          <y:NodeLabel alignment="center" autoSizePolicy="node_width" fontFamily="Arial Black" fontSize="13" fontStyle="plain" hasBackgroundColor="false" hasLineColor="false" height="22.33203125" modelName="internal" modelPosition="c" textColor="#000000" visible="true" width="100.0" x="0.0" y="-1.166015625">ATF2</y:NodeLabel>
          <y:Shape type="roundrectangle"/>
        </y:ShapeNode>
      </data>
    </node>
    <node id="n143">
      <data key="d4"><![CDATA[http://www.ncbi.nlm.nih.gov/gene/1386]]></data>
      <data key="d5"><![CDATA[This gene encodes a transcription factor that is a member of the leucine zipper family of DNA binding 
proteins. The encoded protein has been identified as a moonlighting protein based on its ability to 
perform mechanistically distinct functions This protein binds to the cAMP-responsive element (CRE), 
an octameric palindrome. It forms a homodimer or a heterodimer with c-Jun and stimulates CRE-
dependent transcription. This protein is also a histone acetyltransferase (HAT) that specifically 
acetylates histones H2B and H4 in vitro; thus it may represent a class of sequence-specific factors 
that activate transcription by direct effects on chromatin components. The encoded protein may also 
be involved in cell's DNA damage response independent of its role in transcriptional regulation. 
Several alternatively spliced transcript variants have been found for this gene [provided by RefSeq, 
Jan 2014]
]]></data>
      <data key="d6">
        <y:ShapeNode>
          <y:Geometry height="20.0" width="100.0" x="2270.133903877746" y="3532.4022532904637"/>
          <y:Fill color="#CCFFFF" transparent="false"/>
          <y:BorderStyle color="#000000" type="line" width="1.0"/>
          <y:NodeLabel alignment="center" autoSizePolicy="node_width" fontFamily="Arial Black" fontSize="13" fontStyle="plain" hasBackgroundColor="false" hasLineColor="false" height="22.33203125" modelName="internal" modelPosition="c" textColor="#000000" visible="true" width="100.0" x="0.0" y="-1.166015625">ATF2[P]</y:NodeLabel>
          <y:Shape type="roundrectangle"/>
        </y:ShapeNode>
      </data>
    </node>
    <node id="n144">
      <data key="d6">
        <y:ShapeNode>
          <y:Geometry height="20.0" width="20.0" x="2213.023405135081" y="3532.4022532904637"/>
          <y:Fill color="#F0FFFF" transparent="false"/>
          <y:BorderStyle color="#000000" type="line" width="1.0"/>
          <y:NodeLabel alignment="center" autoSizePolicy="node_width" fontFamily="Arial Black" fontSize="13" fontStyle="plain" hasBackgroundColor="false" hasLineColor="false" height="22.33203125" modelName="internal" modelPosition="c" textColor="#000000" visible="true" width="20.0" x="0.0" y="-1.166015625">P</y:NodeLabel>
          <y:Shape type="ellipse"/>
        </y:ShapeNode>
      </data>
    </node>
    <node id="n145">
      <data key="d6">
        <y:ShapeNode>
          <y:Geometry height="20.0" width="20.0" x="428.7792346536212" y="1718.5728017298557"/>
          <y:Fill color="#CC99FF" transparent="false"/>
          <y:BorderStyle color="#000000" type="line" width="1.0"/>
          <y:NodeLabel alignment="center" autoSizePolicy="content" fontFamily="Arial Black" fontSize="13" fontStyle="plain" hasBackgroundColor="false" hasLineColor="false" height="22.33203125" modelName="internal" modelPosition="c" textColor="#000000" visible="true" width="24.94091796875" x="-2.470458984375" y="-1.166015625">OR</y:NodeLabel>
          <y:Shape type="ellipse"/>
        </y:ShapeNode>
      </data>
    </node>
    <node id="n146">
      <data key="d4"/>
      <data key="d6">
        <y:ShapeNode>
          <y:Geometry height="40.0" width="100.0" x="-599.4870185056445" y="3342.9212503011713"/>
          <y:Fill color="#FFFF99" transparent="false"/>
          <y:BorderStyle color="#000000" type="line" width="1.0"/>
          <y:NodeLabel alignment="center" autoSizePolicy="content" fontFamily="Arial Black" fontSize="13" fontStyle="plain" hasBackgroundColor="false" hasLineColor="false" height="40.6640625" modelName="internal" modelPosition="c" textColor="#000000" visible="true" width="100.052734375" x="-0.0263671875" y="-0.33203125">NFKB1:RELA:
NFKBIB</y:NodeLabel>
          <y:Shape type="roundrectangle"/>
        </y:ShapeNode>
      </data>
    </node>
    <node id="n147">
      <data key="d4"/>
      <data key="d6">
        <y:ShapeNode>
          <y:Geometry height="40.0" width="100.0" x="1782.1039555948437" y="3428.9013064817436"/>
          <y:Fill color="#FFFF99" transparent="false"/>
          <y:BorderStyle color="#000000" type="line" width="1.0"/>
          <y:NodeLabel alignment="center" autoSizePolicy="content" fontFamily="Arial Black" fontSize="13" fontStyle="plain" hasBackgroundColor="false" hasLineColor="false" height="40.6640625" modelName="internal" modelPosition="c" textColor="#000000" visible="true" width="95.7236328125" x="2.13818359375" y="-0.33203125">NFKB1:RELA
(p50/p65)</y:NodeLabel>
          <y:Shape type="roundrectangle"/>
        </y:ShapeNode>
      </data>
    </node>
    <node id="n148">
      <data key="d6">
        <y:ShapeNode>
          <y:Geometry height="20.0" width="20.0" x="-359.48701850564476" y="3438.9013064817436"/>
          <y:Fill color="#FFCC99" transparent="false"/>
          <y:BorderStyle color="#000000" type="line" width="1.0"/>
          <y:NodeLabel alignment="center" autoSizePolicy="node_width" fontFamily="Arial Black" fontSize="13" fontStyle="plain" hasBackgroundColor="false" hasLineColor="false" height="22.33203125" modelName="internal" modelPosition="c" textColor="#000000" visible="true" width="20.0" x="0.0" y="-1.166015625">D</y:NodeLabel>
          <y:Shape type="ellipse"/>
        </y:ShapeNode>
      </data>
    </node>
    <node id="n149">
      <data key="d4"/>
      <data key="d6">
        <y:ShapeNode>
          <y:Geometry height="20.0" width="20.0" x="-459.48701850564476" y="3352.9212503011713"/>
          <y:Fill color="#CCFFFF" transparent="false"/>
          <y:BorderStyle color="#000000" type="line" width="1.0"/>
          <y:NodeLabel alignment="center" autoSizePolicy="content" fontFamily="Arial Black" fontSize="13" fontStyle="plain" hasBackgroundColor="false" hasLineColor="false" height="22.33203125" modelName="internal" modelPosition="c" textColor="#000000" visible="true" width="13.38818359375" x="3.305908203125" y="-1.166015625">P</y:NodeLabel>
          <y:Shape type="ellipse"/>
        </y:ShapeNode>
      </data>
    </node>
    <node id="n150">
      <data key="d4"/>
      <data key="d6">
        <y:ShapeNode>
          <y:Geometry height="40.0" width="100.0" x="-399.48701850564476" y="3342.9212503011713"/>
          <y:Fill color="#FFFF99" transparent="false"/>
          <y:BorderStyle color="#000000" type="line" width="1.0"/>
          <y:NodeLabel alignment="center" autoSizePolicy="content" fontFamily="Arial Black" fontSize="13" fontStyle="plain" hasBackgroundColor="false" hasLineColor="false" height="40.6640625" modelName="internal" modelPosition="c" textColor="#000000" visible="true" width="100.052734375" x="-0.0263671875" y="-0.33203125">NFKB1:RELA:
NFKBIB[P]</y:NodeLabel>
          <y:Shape type="roundrectangle"/>
        </y:ShapeNode>
      </data>
    </node>
    <node id="n151">
      <data key="d4"><![CDATA[http://www.ncbi.nlm.nih.gov/sites/entrez?Db=gene&Cmd=ShowDetailView&TermToSearch=4793&ordinalpos=1&itool=EntrezSystem2.PEntrez.Gene.Gene_ResultsPanel.Gene_RVDocSum]]></data>
      <data key="d5"><![CDATA[NFKB1 (MIM 164011) or NFKB2 (MIM 164012) is bound to REL (MIM 164910), RELA (MIM 164014), 
or RELB (MIM 604758) to form the NFKB complex. The NFKB complex is inhibited by I-kappa-B 
proteins (NFKBIA, MIM 164008, or NFKBIB), which inactivate NF-kappa-B by trapping it in the 
cytoplasm. Phosphorylation of serine residues on the I-kappa-B proteins by kinases (IKBKA, MIM 
600664 or IKBKB, MIM 603258) marks them for destruction via the ubiquitination pathway, thereby 
allowing activation of the NF-kappa-B complex. Activated NFKB complex translocates into the 
nucleus and binds DNA at kappa-B-binding motifs such as 5-prime GGGRNNYYCC 3-prime or 5-prime 
HGGARNYYCC 3-prime (where H is A, C, or T; R is an A or G purine; and Y is a C or T 
pyrimidine).[supplied by OMIM]]]></data>
      <data key="d6">
        <y:ShapeNode>
          <y:Geometry height="40.0" width="80.0" x="-519.4870185056448" y="3428.9013064817436"/>
          <y:Fill color="#CCFFFF" transparent="false"/>
          <y:BorderStyle color="#000000" type="line" width="1.0"/>
          <y:NodeLabel alignment="center" autoSizePolicy="content" fontFamily="Arial Black" fontSize="13" fontStyle="plain" hasBackgroundColor="false" hasLineColor="false" height="40.6640625" modelName="internal" modelPosition="c" textColor="#000000" visible="true" width="59.61181640625" x="10.194091796875" y="-0.33203125">NFKBIB
(IKBB)</y:NodeLabel>
          <y:Shape type="roundrectangle"/>
        </y:ShapeNode>
      </data>
    </node>
    <node id="n152">
      <data key="d6">
        <y:ShapeNode>
          <y:Geometry height="20.0" width="20.0" x="-569.4870185056445" y="3438.9013064817436"/>
          <y:Fill color="#FFFFFF" transparent="false"/>
          <y:BorderStyle color="#000000" type="line" width="1.0"/>
          <y:NodeLabel alignment="center" autoSizePolicy="content" fontFamily="Arial Black" fontSize="30" fontStyle="plain" hasBackgroundColor="false" hasLineColor="false" height="46.3046875" modelName="internal" modelPosition="c" textColor="#000000" visible="true" width="12.3349609375" x="3.83251953125" y="-13.15234375">/</y:NodeLabel>
          <y:Shape type="ellipse"/>
        </y:ShapeNode>
      </data>
    </node>
    <node id="n153">
      <data key="d6">
        <y:ShapeNode>
          <y:Geometry height="20.0" width="20.0" x="-744.293237789544" y="2680.626808487752"/>
          <y:Fill color="#CC99FF" transparent="false"/>
          <y:BorderStyle color="#000000" type="line" width="1.0"/>
          <y:NodeLabel alignment="center" autoSizePolicy="content" fontFamily="Arial Black" fontSize="13" fontStyle="plain" hasBackgroundColor="false" hasLineColor="false" height="22.33203125" modelName="internal" modelPosition="c" textColor="#000000" visible="true" width="24.94091796875" x="-2.470458984375" y="-1.166015625">OR</y:NodeLabel>
          <y:Shape type="ellipse"/>
        </y:ShapeNode>
      </data>
    </node>
    <node id="n154">
      <data key="d6">
        <y:ShapeNode>
          <y:Geometry height="20.0" width="20.0" x="-414.006073641719" y="1709.6864626749043"/>
          <y:Fill color="#FFFF99" transparent="false"/>
          <y:BorderStyle color="#000000" type="line" width="1.0"/>
          <y:NodeLabel alignment="center" autoSizePolicy="node_width" fontFamily="Arial Black" fontSize="13" fontStyle="plain" hasBackgroundColor="false" hasLineColor="false" height="22.33203125" modelName="internal" modelPosition="c" textColor="#000000" visible="true" width="20.0" x="0.0" y="-1.166015625">B</y:NodeLabel>
          <y:Shape type="ellipse"/>
        </y:ShapeNode>
      </data>
    </node>
    <node id="n155">
      <data key="d6">
        <y:ShapeNode>
          <y:Geometry height="30.0" width="6.0" x="256.5662125460358" y="2076.4401255864937"/>
          <y:Fill color="#000000" transparent="false"/>
          <y:BorderStyle color="#000000" type="line" width="1.0"/>
          <y:NodeLabel alignment="center" autoSizePolicy="content" borderDistance="0.0" fontFamily="Dialog" fontSize="13" fontStyle="plain" hasBackgroundColor="false" hasLineColor="false" hasText="false" height="4.0" modelName="internal" modelPosition="c" textColor="#000000" visible="true" width="4.0" x="1.0" y="13.0"/>
          <y:Shape type="rectangle"/>
        </y:ShapeNode>
      </data>
    </node>
    <node id="n156">
      <data key="d6">
        <y:ShapeNode>
          <y:Geometry height="40.0" width="140.0" x="-163.84229877043242" y="2762.999666009896"/>
          <y:Fill color="#FFFF99" transparent="false"/>
          <y:BorderStyle color="#000000" type="line" width="1.0"/>
          <y:NodeLabel alignment="center" autoSizePolicy="content" fontFamily="Arial Black" fontSize="13" fontStyle="plain" hasBackgroundColor="false" hasLineColor="false" height="40.6640625" modelName="internal" modelPosition="c" textColor="#000000" visible="true" width="130.94677734375" x="4.526611328125" y="-0.33203125">&lt;2&gt;TLR3:TICAM1:
TRAF3</y:NodeLabel>
          <y:Shape type="roundrectangle"/>
        </y:ShapeNode>
      </data>
    </node>
    <node id="n157">
      <data key="d6">
        <y:ShapeNode>
          <y:Geometry height="20.0" width="20.0" x="-104.14117642970587" y="2126.4401255864937"/>
          <y:Fill color="#FFFF99" transparent="false"/>
          <y:BorderStyle color="#000000" type="line" width="1.0"/>
          <y:NodeLabel alignment="center" autoSizePolicy="node_width" fontFamily="Arial Black" fontSize="13" fontStyle="plain" hasBackgroundColor="false" hasLineColor="false" height="22.33203125" modelName="internal" modelPosition="c" textColor="#000000" visible="true" width="20.0" x="0.0" y="-1.166015625">B</y:NodeLabel>
          <y:Shape type="ellipse"/>
        </y:ShapeNode>
      </data>
    </node>
    <node id="n158">
      <data key="d4"/>
      <data key="d6">
        <y:ShapeNode>
          <y:Geometry height="15.0" width="15.0" x="-410.00046419467856" y="2128.9401255864937"/>
          <y:Fill color="#000000" color2="#000000" transparent="false"/>
          <y:BorderStyle color="#000000" type="line" width="1.0"/>
          <y:NodeLabel alignment="center" autoSizePolicy="content" fontFamily="Dialog" fontSize="12" fontStyle="plain" hasBackgroundColor="false" hasLineColor="false" hasText="false" height="4.0" modelName="internal" modelPosition="c" textColor="#000000" visible="true" width="4.0" x="5.5" y="5.5"/>
          <y:Shape type="diamond"/>
        </y:ShapeNode>
      </data>
    </node>
    <node id="n159">
      <data key="d4"/>
      <data key="d6">
        <y:ShapeNode>
          <y:Geometry height="10.0" width="10.0" x="-382.50046419467856" y="2131.4401255864937"/>
          <y:Fill color="#FFFFFF" transparent="false"/>
          <y:BorderStyle color="#000000" type="line" width="1.0"/>
          <y:NodeLabel alignment="center" autoSizePolicy="content" fontFamily="Dialog" fontSize="13" fontStyle="plain" hasBackgroundColor="false" hasLineColor="false" hasText="false" height="4.0" modelName="internal" modelPosition="c" textColor="#000000" visible="true" width="4.0" x="3.0" y="3.0"/>
          <y:Shape type="ellipse"/>
        </y:ShapeNode>
      </data>
    </node>
    <node id="n160">
      <data key="d4"/>
      <data key="d6">
        <y:ShapeNode>
          <y:Geometry height="10.0" width="10.0" x="-432.50046419467856" y="2131.4401255864937"/>
          <y:Fill color="#FFFFFF" transparent="false"/>
          <y:BorderStyle color="#000000" type="line" width="1.0"/>
          <y:NodeLabel alignment="center" autoSizePolicy="content" fontFamily="Dialog" fontSize="13" fontStyle="plain" hasBackgroundColor="false" hasLineColor="false" hasText="false" height="4.0" modelName="internal" modelPosition="c" textColor="#000000" visible="true" width="4.0" x="3.0" y="3.0"/>
          <y:Shape type="ellipse"/>
        </y:ShapeNode>
      </data>
    </node>
    <node id="n161">
      <data key="d6">
        <y:ShapeNode>
          <y:Geometry height="40.0" width="140.0" x="-474.006073641719" y="2062.708910713092"/>
          <y:Fill color="#FFFF99" transparent="false"/>
          <y:BorderStyle color="#000000" type="line" width="1.0"/>
          <y:NodeLabel alignment="center" autoSizePolicy="content" fontFamily="Arial Black" fontSize="13" fontStyle="plain" hasBackgroundColor="false" hasLineColor="false" height="22.33203125" modelName="internal" modelPosition="c" textColor="#000000" visible="true" width="130.94677734375" x="4.526611328125" y="8.833984375">&lt;2&gt;TLR3:TICAM1:</y:NodeLabel>
          <y:Shape type="roundrectangle"/>
        </y:ShapeNode>
      </data>
    </node>
    <node id="n162">
      <data key="d4"/>
      <data key="d6">
        <y:ShapeNode>
          <y:Geometry height="15.0" width="15.0" x="325.0662125460358" y="2206.8665011135527"/>
          <y:Fill color="#000000" color2="#000000" transparent="false"/>
          <y:BorderStyle color="#000000" type="line" width="1.0"/>
          <y:NodeLabel alignment="center" autoSizePolicy="content" fontFamily="Dialog" fontSize="12" fontStyle="plain" hasBackgroundColor="false" hasLineColor="false" hasText="false" height="4.0" modelName="internal" modelPosition="c" textColor="#000000" visible="true" width="4.0" x="5.5" y="5.5"/>
          <y:Shape type="diamond"/>
        </y:ShapeNode>
      </data>
    </node>
    <node id="n163">
      <data key="d4"/>
      <data key="d6">
        <y:ShapeNode>
          <y:Geometry height="10.0" width="10.0" x="352.5662125460358" y="2209.3665011135527"/>
          <y:Fill color="#FFFFFF" transparent="false"/>
          <y:BorderStyle color="#000000" type="line" width="1.0"/>
          <y:NodeLabel alignment="center" autoSizePolicy="content" fontFamily="Dialog" fontSize="13" fontStyle="plain" hasBackgroundColor="false" hasLineColor="false" hasText="false" height="4.0" modelName="internal" modelPosition="c" textColor="#000000" visible="true" width="4.0" x="3.0" y="3.0"/>
          <y:Shape type="ellipse"/>
        </y:ShapeNode>
      </data>
    </node>
    <node id="n164">
      <data key="d4"/>
      <data key="d6">
        <y:ShapeNode>
          <y:Geometry height="10.0" width="10.0" x="302.5662125460358" y="2209.3665011135527"/>
          <y:Fill color="#FFFFFF" transparent="false"/>
          <y:BorderStyle color="#000000" type="line" width="1.0"/>
          <y:NodeLabel alignment="center" autoSizePolicy="content" fontFamily="Dialog" fontSize="13" fontStyle="plain" hasBackgroundColor="false" hasLineColor="false" hasText="false" height="4.0" modelName="internal" modelPosition="c" textColor="#000000" visible="true" width="4.0" x="3.0" y="3.0"/>
          <y:Shape type="ellipse"/>
        </y:ShapeNode>
      </data>
    </node>
    <node id="n165">
      <data key="d4"/>
      <data key="d6">
        <y:ShapeNode>
          <y:Geometry height="15.0" width="15.0" x="325.0662125460358" y="2128.9401255864937"/>
          <y:Fill color="#000000" color2="#000000" transparent="false"/>
          <y:BorderStyle color="#000000" type="line" width="1.0"/>
          <y:NodeLabel alignment="center" autoSizePolicy="content" fontFamily="Dialog" fontSize="12" fontStyle="plain" hasBackgroundColor="false" hasLineColor="false" hasText="false" height="4.0" modelName="internal" modelPosition="c" textColor="#000000" visible="true" width="4.0" x="5.5" y="5.5"/>
          <y:Shape type="diamond"/>
        </y:ShapeNode>
      </data>
    </node>
    <node id="n166">
      <data key="d4"/>
      <data key="d6">
        <y:ShapeNode>
          <y:Geometry height="10.0" width="10.0" x="352.5662125460358" y="2131.4401255864937"/>
          <y:Fill color="#FFFFFF" transparent="false"/>
          <y:BorderStyle color="#000000" type="line" width="1.0"/>
          <y:NodeLabel alignment="center" autoSizePolicy="content" fontFamily="Dialog" fontSize="13" fontStyle="plain" hasBackgroundColor="false" hasLineColor="false" hasText="false" height="4.0" modelName="internal" modelPosition="c" textColor="#000000" visible="true" width="4.0" x="3.0" y="3.0"/>
          <y:Shape type="ellipse"/>
        </y:ShapeNode>
      </data>
    </node>
    <node id="n167">
      <data key="d4"/>
      <data key="d6">
        <y:ShapeNode>
          <y:Geometry height="10.0" width="10.0" x="302.5662125460358" y="2131.4401255864937"/>
          <y:Fill color="#FFFFFF" transparent="false"/>
          <y:BorderStyle color="#000000" type="line" width="1.0"/>
          <y:NodeLabel alignment="center" autoSizePolicy="content" fontFamily="Dialog" fontSize="13" fontStyle="plain" hasBackgroundColor="false" hasLineColor="false" hasText="false" height="4.0" modelName="internal" modelPosition="c" textColor="#000000" visible="true" width="4.0" x="3.0" y="3.0"/>
          <y:Shape type="ellipse"/>
        </y:ShapeNode>
      </data>
    </node>
    <node id="n168">
      <data key="d6">
        <y:ShapeNode>
          <y:Geometry height="30.0" width="6.0" x="672.2824039046718" y="2274.9052099373644"/>
          <y:Fill color="#000000" transparent="false"/>
          <y:BorderStyle color="#000000" type="line" width="1.0"/>
          <y:NodeLabel alignment="center" autoSizePolicy="content" borderDistance="0.0" fontFamily="Dialog" fontSize="13" fontStyle="plain" hasBackgroundColor="false" hasLineColor="false" hasText="false" height="4.0" modelName="internal" modelPosition="c" textColor="#000000" visible="true" width="4.0" x="1.0" y="13.0"/>
          <y:Shape type="rectangle"/>
        </y:ShapeNode>
      </data>
    </node>
    <node id="n169">
      <data key="d6">
        <y:ShapeNode>
          <y:Geometry height="30.0" width="6.0" x="672.2824039046718" y="2217.083515153741"/>
          <y:Fill color="#000000" transparent="false"/>
          <y:BorderStyle color="#000000" type="line" width="1.0"/>
          <y:NodeLabel alignment="center" autoSizePolicy="content" borderDistance="0.0" fontFamily="Dialog" fontSize="13" fontStyle="plain" hasBackgroundColor="false" hasLineColor="false" hasText="false" height="4.0" modelName="internal" modelPosition="c" textColor="#000000" visible="true" width="4.0" x="1.0" y="13.0"/>
          <y:Shape type="rectangle"/>
        </y:ShapeNode>
      </data>
    </node>
    <node id="n170">
      <data key="d6">
        <y:ShapeNode>
          <y:Geometry height="30.0" width="6.0" x="672.2824039046718" y="2169.261820370117"/>
          <y:Fill color="#000000" transparent="false"/>
          <y:BorderStyle color="#000000" type="line" width="1.0"/>
          <y:NodeLabel alignment="center" autoSizePolicy="content" borderDistance="0.0" fontFamily="Dialog" fontSize="13" fontStyle="plain" hasBackgroundColor="false" hasLineColor="false" hasText="false" height="4.0" modelName="internal" modelPosition="c" textColor="#000000" visible="true" width="4.0" x="1.0" y="13.0"/>
          <y:Shape type="rectangle"/>
        </y:ShapeNode>
      </data>
    </node>
    <node id="n171">
      <data key="d6">
        <y:ShapeNode>
          <y:Geometry height="30.0" width="6.0" x="672.2824039046718" y="2121.4401255864946"/>
          <y:Fill color="#000000" transparent="false"/>
          <y:BorderStyle color="#000000" type="line" width="1.0"/>
          <y:NodeLabel alignment="center" autoSizePolicy="content" borderDistance="0.0" fontFamily="Dialog" fontSize="13" fontStyle="plain" hasBackgroundColor="false" hasLineColor="false" hasText="false" height="4.0" modelName="internal" modelPosition="c" textColor="#000000" visible="true" width="4.0" x="1.0" y="13.0"/>
          <y:Shape type="rectangle"/>
        </y:ShapeNode>
      </data>
    </node>
    <node id="n172">
      <data key="d6">
        <y:ShapeNode>
          <y:Geometry height="30.0" width="6.0" x="447.1262589620874" y="1630.5936912656666"/>
          <y:Fill color="#000000" transparent="false"/>
          <y:BorderStyle color="#000000" type="line" width="1.0"/>
          <y:NodeLabel alignment="center" autoSizePolicy="content" borderDistance="0.0" fontFamily="Dialog" fontSize="13" fontStyle="plain" hasBackgroundColor="false" hasLineColor="false" hasText="false" height="4.0" modelName="internal" modelPosition="c" textColor="#000000" visible="true" width="4.0" x="1.0" y="13.0"/>
          <y:Shape type="rectangle"/>
        </y:ShapeNode>
      </data>
    </node>
    <node id="n173">
      <data key="d6">
        <y:ShapeNode>
          <y:Geometry height="30.0" width="6.0" x="64.67372851350183" y="1630.5936912656666"/>
          <y:Fill color="#000000" transparent="false"/>
          <y:BorderStyle color="#000000" type="line" width="1.0"/>
          <y:NodeLabel alignment="center" autoSizePolicy="content" borderDistance="0.0" fontFamily="Dialog" fontSize="13" fontStyle="plain" hasBackgroundColor="false" hasLineColor="false" hasText="false" height="4.0" modelName="internal" modelPosition="c" textColor="#000000" visible="true" width="4.0" x="1.0" y="13.0"/>
          <y:Shape type="rectangle"/>
        </y:ShapeNode>
      </data>
    </node>
    <node id="n174">
      <data key="d4"/>
      <data key="d6">
        <y:ShapeNode>
          <y:Geometry height="10.0" width="10.0" x="316.9454457669235" y="1723.5728017298557"/>
          <y:Fill color="#000000" color2="#000000" transparent="false"/>
          <y:BorderStyle color="#000000" type="line" width="1.0"/>
          <y:NodeLabel alignment="center" autoSizePolicy="content" fontFamily="Dialog" fontSize="12" fontStyle="plain" hasBackgroundColor="false" hasLineColor="false" hasText="false" height="4.0" modelName="internal" modelPosition="c" textColor="#000000" visible="true" width="4.0" x="3.0" y="3.0"/>
          <y:Shape type="diamond"/>
        </y:ShapeNode>
      </data>
    </node>
    <node id="n175">
      <data key="d4"/>
      <data key="d6">
        <y:ShapeNode>
          <y:Geometry height="10.0" width="10.0" x="692.3360067625704" y="1723.5728017298557"/>
          <y:Fill color="#000000" color2="#000000" transparent="false"/>
          <y:BorderStyle color="#000000" type="line" width="1.0"/>
          <y:NodeLabel alignment="center" autoSizePolicy="content" fontFamily="Dialog" fontSize="12" fontStyle="plain" hasBackgroundColor="false" hasLineColor="false" hasText="false" height="4.0" modelName="internal" modelPosition="c" textColor="#000000" visible="true" width="4.0" x="3.0" y="3.0"/>
          <y:Shape type="diamond"/>
        </y:ShapeNode>
      </data>
    </node>
    <node id="n176">
      <data key="d4"/>
      <data key="d6">
        <y:ShapeNode>
          <y:Geometry height="10.0" width="10.0" x="-739.293237789544" y="2562.53007690569"/>
          <y:Fill color="#000000" color2="#000000" transparent="false"/>
          <y:BorderStyle color="#000000" type="line" width="1.0"/>
          <y:NodeLabel alignment="center" autoSizePolicy="content" fontFamily="Dialog" fontSize="12" fontStyle="plain" hasBackgroundColor="false" hasLineColor="false" hasText="false" height="4.0" modelName="internal" modelPosition="c" textColor="#000000" visible="true" width="4.0" x="3.0" y="3.0"/>
          <y:Shape type="diamond"/>
        </y:ShapeNode>
      </data>
    </node>
    <node id="n177">
      <data key="d6">
        <y:ShapeNode>
          <y:Geometry height="30.0" width="6.0" x="-725.4870185056445" y="3214.8599013187086"/>
          <y:Fill color="#000000" transparent="false"/>
          <y:BorderStyle color="#000000" type="line" width="1.0"/>
          <y:NodeLabel alignment="center" autoSizePolicy="content" borderDistance="0.0" fontFamily="Dialog" fontSize="13" fontStyle="plain" hasBackgroundColor="false" hasLineColor="false" hasText="false" height="4.0" modelName="internal" modelPosition="c" textColor="#000000" visible="true" width="4.0" x="1.0" y="13.0"/>
          <y:Shape type="rectangle"/>
        </y:ShapeNode>
      </data>
    </node>
    <node id="n178">
      <data key="d6">
        <y:ShapeNode>
          <y:Geometry height="30.0" width="6.0" x="-635.4870185056445" y="3347.9212503011713"/>
          <y:Fill color="#000000" transparent="false"/>
          <y:BorderStyle color="#000000" type="line" width="1.0"/>
          <y:NodeLabel alignment="center" autoSizePolicy="content" borderDistance="0.0" fontFamily="Dialog" fontSize="13" fontStyle="plain" hasBackgroundColor="false" hasLineColor="false" hasText="false" height="4.0" modelName="internal" modelPosition="c" textColor="#000000" visible="true" width="4.0" x="1.0" y="13.0"/>
          <y:Shape type="rectangle"/>
        </y:ShapeNode>
      </data>
    </node>
    <node id="n179">
      <data key="d6">
        <y:ShapeNode>
          <y:Geometry height="30.0" width="6.0" x="-278.626271593292" y="2855.37252353204"/>
          <y:Fill color="#000000" transparent="false"/>
          <y:BorderStyle color="#000000" type="line" width="1.0"/>
          <y:NodeLabel alignment="center" autoSizePolicy="content" borderDistance="0.0" fontFamily="Dialog" fontSize="13" fontStyle="plain" hasBackgroundColor="false" hasLineColor="false" hasText="false" height="4.0" modelName="internal" modelPosition="c" textColor="#000000" visible="true" width="4.0" x="1.0" y="13.0"/>
          <y:Shape type="rectangle"/>
        </y:ShapeNode>
      </data>
    </node>
    <node id="n180">
      <data key="d6">
        <y:ShapeNode>
          <y:Geometry height="30.0" width="6.0" x="-278.626271593292" y="2905.37252353204"/>
          <y:Fill color="#000000" transparent="false"/>
          <y:BorderStyle color="#000000" type="line" width="1.0"/>
          <y:NodeLabel alignment="center" autoSizePolicy="content" borderDistance="0.0" fontFamily="Dialog" fontSize="13" fontStyle="plain" hasBackgroundColor="false" hasLineColor="false" hasText="false" height="4.0" modelName="internal" modelPosition="c" textColor="#000000" visible="true" width="4.0" x="1.0" y="13.0"/>
          <y:Shape type="rectangle"/>
        </y:ShapeNode>
      </data>
    </node>
    <node id="n181">
      <data key="d6">
        <y:ShapeNode>
          <y:Geometry height="30.0" width="6.0" x="2047.963628780306" y="3527.4022532904637"/>
          <y:Fill color="#000000" transparent="false"/>
          <y:BorderStyle color="#000000" type="line" width="1.0"/>
          <y:NodeLabel alignment="center" autoSizePolicy="content" borderDistance="0.0" fontFamily="Dialog" fontSize="13" fontStyle="plain" hasBackgroundColor="false" hasLineColor="false" hasText="false" height="4.0" modelName="internal" modelPosition="c" textColor="#000000" visible="true" width="4.0" x="1.0" y="13.0"/>
          <y:Shape type="rectangle"/>
        </y:ShapeNode>
      </data>
    </node>
    <node id="n182">
      <data key="d6">
        <y:ShapeNode>
          <y:Geometry height="30.0" width="6.0" x="-1598.1594276810795" y="3519.948107434392"/>
          <y:Fill color="#000000" transparent="false"/>
          <y:BorderStyle color="#000000" type="line" width="1.0"/>
          <y:NodeLabel alignment="center" autoSizePolicy="content" borderDistance="0.0" fontFamily="Dialog" fontSize="13" fontStyle="plain" hasBackgroundColor="false" hasLineColor="false" hasText="false" height="4.0" modelName="internal" modelPosition="c" textColor="#000000" visible="true" width="4.0" x="1.0" y="13.0"/>
          <y:Shape type="rectangle"/>
        </y:ShapeNode>
      </data>
    </node>
    <node id="n183">
      <data key="d6">
        <y:ShapeNode>
          <y:Geometry height="30.0" width="6.0" x="-1698.421793824209" y="3214.8599013187086"/>
          <y:Fill color="#000000" transparent="false"/>
          <y:BorderStyle color="#000000" type="line" width="1.0"/>
          <y:NodeLabel alignment="center" autoSizePolicy="content" borderDistance="0.0" fontFamily="Dialog" fontSize="13" fontStyle="plain" hasBackgroundColor="false" hasLineColor="false" hasText="false" height="4.0" modelName="internal" modelPosition="c" textColor="#000000" visible="true" width="4.0" x="1.0" y="13.0"/>
          <y:Shape type="rectangle"/>
        </y:ShapeNode>
      </data>
    </node>
    <node id="n184">
      <data key="d6">
        <y:ShapeNode>
          <y:Geometry height="30.0" width="6.0" x="-1887.3033807405932" y="3346.156758277636"/>
          <y:Fill color="#000000" transparent="false"/>
          <y:BorderStyle color="#000000" type="line" width="1.0"/>
          <y:NodeLabel alignment="center" autoSizePolicy="content" borderDistance="0.0" fontFamily="Dialog" fontSize="13" fontStyle="plain" hasBackgroundColor="false" hasLineColor="false" hasText="false" height="4.0" modelName="internal" modelPosition="c" textColor="#000000" visible="true" width="4.0" x="1.0" y="13.0"/>
          <y:Shape type="rectangle"/>
        </y:ShapeNode>
      </data>
    </node>
    <node id="n185">
      <data key="d6">
        <y:ShapeNode>
          <y:Geometry height="30.0" width="6.0" x="-1328.921793824209" y="3347.9212503011713"/>
          <y:Fill color="#000000" transparent="false"/>
          <y:BorderStyle color="#000000" type="line" width="1.0"/>
          <y:NodeLabel alignment="center" autoSizePolicy="content" borderDistance="0.0" fontFamily="Dialog" fontSize="13" fontStyle="plain" hasBackgroundColor="false" hasLineColor="false" hasText="false" height="4.0" modelName="internal" modelPosition="c" textColor="#000000" visible="true" width="4.0" x="1.0" y="13.0"/>
          <y:Shape type="rectangle"/>
        </y:ShapeNode>
      </data>
    </node>
    <node id="n186">
      <data key="d6">
        <y:ShapeNode>
          <y:Geometry height="30.0" width="6.0" x="-1133.0054601005886" y="3214.8599013187086"/>
          <y:Fill color="#000000" transparent="false"/>
          <y:BorderStyle color="#000000" type="line" width="1.0"/>
          <y:NodeLabel alignment="center" autoSizePolicy="content" borderDistance="0.0" fontFamily="Dialog" fontSize="13" fontStyle="plain" hasBackgroundColor="false" hasLineColor="false" hasText="false" height="4.0" modelName="internal" modelPosition="c" textColor="#000000" visible="true" width="4.0" x="1.0" y="13.0"/>
          <y:Shape type="rectangle"/>
        </y:ShapeNode>
      </data>
    </node>
    <node id="n187">
      <data key="d6">
        <y:ShapeNode>
          <y:Geometry height="30.0" width="6.0" x="-1019.5703161974252" y="3473.9013064817436"/>
          <y:Fill color="#000000" transparent="false"/>
          <y:BorderStyle color="#000000" type="line" width="1.0"/>
          <y:NodeLabel alignment="center" autoSizePolicy="content" borderDistance="0.0" fontFamily="Dialog" fontSize="13" fontStyle="plain" hasBackgroundColor="false" hasLineColor="false" hasText="false" height="4.0" modelName="internal" modelPosition="c" textColor="#000000" visible="true" width="4.0" x="1.0" y="13.0"/>
          <y:Shape type="rectangle"/>
        </y:ShapeNode>
      </data>
    </node>
    <node id="n188">
      <data key="d6">
        <y:ShapeNode>
          <y:Geometry height="30.0" width="6.0" x="2390.1708879282014" y="3478.9013064817436"/>
          <y:Fill color="#000000" transparent="false"/>
          <y:BorderStyle color="#000000" type="line" width="1.0"/>
          <y:NodeLabel alignment="center" autoSizePolicy="content" borderDistance="0.0" fontFamily="Dialog" fontSize="13" fontStyle="plain" hasBackgroundColor="false" hasLineColor="false" hasText="false" height="4.0" modelName="internal" modelPosition="c" textColor="#000000" visible="true" width="4.0" x="1.0" y="13.0"/>
          <y:Shape type="rectangle"/>
        </y:ShapeNode>
      </data>
    </node>
    <node id="n189">
      <data key="d4"/>
      <data key="d6">
        <y:ShapeNode>
          <y:Geometry height="10.0" width="10.0" x="-1530.921793824209" y="3357.9212503011713"/>
          <y:Fill color="#000000" color2="#000000" transparent="false"/>
          <y:BorderStyle color="#000000" type="line" width="1.0"/>
          <y:NodeLabel alignment="center" autoSizePolicy="content" fontFamily="Dialog" fontSize="12" fontStyle="plain" hasBackgroundColor="false" hasLineColor="false" hasText="false" height="4.0" modelName="internal" modelPosition="c" textColor="#000000" visible="true" width="4.0" x="3.0" y="3.0"/>
          <y:Shape type="diamond"/>
        </y:ShapeNode>
      </data>
    </node>
    <node id="n190">
      <data key="d4"/>
      <data key="d6">
        <y:ShapeNode>
          <y:Geometry height="10.0" width="10.0" x="-1431.546793824209" y="3258.1806343107774"/>
          <y:Fill color="#000000" color2="#000000" transparent="false"/>
          <y:BorderStyle color="#000000" type="line" width="1.0"/>
          <y:NodeLabel alignment="center" autoSizePolicy="content" fontFamily="Dialog" fontSize="12" fontStyle="plain" hasBackgroundColor="false" hasLineColor="false" hasText="false" height="4.0" modelName="internal" modelPosition="c" textColor="#000000" visible="true" width="4.0" x="3.0" y="3.0"/>
          <y:Shape type="diamond"/>
        </y:ShapeNode>
      </data>
    </node>
    <node id="n191">
      <data key="d4"/>
      <data key="d6">
        <y:ShapeNode>
          <y:Geometry height="10.0" width="10.0" x="-965.1148986020801" y="3357.9212503011713"/>
          <y:Fill color="#000000" color2="#000000" transparent="false"/>
          <y:BorderStyle color="#000000" type="line" width="1.0"/>
          <y:NodeLabel alignment="center" autoSizePolicy="content" fontFamily="Dialog" fontSize="12" fontStyle="plain" hasBackgroundColor="false" hasLineColor="false" hasText="false" height="4.0" modelName="internal" modelPosition="c" textColor="#000000" visible="true" width="4.0" x="3.0" y="3.0"/>
          <y:Shape type="diamond"/>
        </y:ShapeNode>
      </data>
    </node>
    <node id="n192">
      <data key="d4"/>
      <data key="d6">
        <y:ShapeNode>
          <y:Geometry height="10.0" width="10.0" x="-866.9898986020801" y="3258.1806343107774"/>
          <y:Fill color="#000000" color2="#000000" transparent="false"/>
          <y:BorderStyle color="#000000" type="line" width="1.0"/>
          <y:NodeLabel alignment="center" autoSizePolicy="content" fontFamily="Dialog" fontSize="12" fontStyle="plain" hasBackgroundColor="false" hasLineColor="false" hasText="false" height="4.0" modelName="internal" modelPosition="c" textColor="#000000" visible="true" width="4.0" x="3.0" y="3.0"/>
          <y:Shape type="diamond"/>
        </y:ShapeNode>
      </data>
    </node>
    <node id="n193">
      <data key="d4"/>
      <data key="d6">
        <y:ShapeNode>
          <y:Geometry height="77.68106842041016" width="180.67218017578125" x="6237.613428372048" y="4728.3524146851705"/>
          <y:Fill color="#00FF00" transparent="false"/>
          <y:BorderStyle color="#000000" type="line" width="2.0"/>
          <y:NodeLabel alignment="center" autoSizePolicy="node_width" fontFamily="Arial Black" fontSize="25" fontStyle="plain" hasBackgroundColor="false" hasLineColor="false" height="39.25390625" modelName="internal" modelPosition="c" textColor="#000000" visible="true" width="180.67218017578125" x="0.0" y="19.213581085205078">APOPTOSIS</y:NodeLabel>
          <y:Shape type="octagon"/>
        </y:ShapeNode>
      </data>
    </node>
    <node id="n194">
      <data key="d4"/>
      <data key="d6">
        <y:ShapeNode>
          <y:Geometry height="44.10307693481445" width="100.0" x="882.7745845669942" y="3248.2225137370287"/>
          <y:Fill color="#FFFF99" transparent="false"/>
          <y:BorderStyle color="#000000" type="line" width="1.0"/>
          <y:NodeLabel alignment="center" autoSizePolicy="node_width" fontFamily="Arial Black" fontSize="13" fontStyle="plain" hasBackgroundColor="false" hasLineColor="false" height="40.6640625" modelName="internal" modelPosition="c" textColor="#000000" visible="true" width="100.0" x="0.0" y="1.7195072174072266">IRF3[P]:
IRF7[P]</y:NodeLabel>
          <y:Shape type="roundrectangle"/>
        </y:ShapeNode>
      </data>
    </node>
    <node id="n195">
      <data key="d4"/>
      <data key="d6">
        <y:ShapeNode>
          <y:Geometry height="38.93914031982422" width="100.0" x="882.7745845669942" y="3328.929482044524"/>
          <y:Fill color="#FFFF99" transparent="false"/>
          <y:BorderStyle color="#000000" type="line" width="1.0"/>
          <y:NodeLabel alignment="center" autoSizePolicy="node_width" fontFamily="Arial Black" fontSize="13" fontStyle="plain" hasBackgroundColor="false" hasLineColor="false" height="40.6640625" modelName="internal" modelPosition="c" textColor="#000000" visible="true" width="100.0" x="0.0" y="-0.8624610900878906">IRF3[P]:
IRF3[P]</y:NodeLabel>
          <y:Shape type="roundrectangle"/>
        </y:ShapeNode>
      </data>
    </node>
    <node id="n196">
      <data key="d4"><![CDATA[http://www.ncbi.nlm.nih.gov/sites/entrez?Db=gene&Cmd=ShowDetailView&TermToSearch=3661&ordinalpos=2&itool=EntrezSystem2.PEntrez.Gene.Gene_ResultsPanel.Gene_RVDocSum]]></data>
      <data key="d5"><![CDATA[IRF3 encodes interferon regulatory factor 3, a member of the interferon regulatory transcription 
factor (IRF) family. IRF3 is found in an inactive cytoplasmic form that upon serine/threonine 
phosphorylation forms a complex with CREBBP. This complex translocates to the nucleus and 
activates the transcription of interferons alpha and beta, as well as other interferon-induced 
genes.
"EntrezGene"]]></data>
      <data key="d6">
        <y:ShapeNode>
          <y:Geometry height="20.0" width="100.0" x="130.36201892255121" y="3338.399052204436"/>
          <y:Fill color="#CCFFFF" transparent="false"/>
          <y:BorderStyle color="#000000" type="line" width="1.0"/>
          <y:NodeLabel alignment="center" autoSizePolicy="node_width" fontFamily="Arial Black" fontSize="13" fontStyle="plain" hasBackgroundColor="false" hasLineColor="false" height="22.33203125" modelName="internal" modelPosition="c" textColor="#000000" visible="true" width="100.0" x="0.0" y="-1.166015625">IRF3</y:NodeLabel>
          <y:Shape type="roundrectangle"/>
        </y:ShapeNode>
      </data>
    </node>
    <node id="n197">
      <data key="d4"><![CDATA[http://www.ncbi.nlm.nih.gov/sites/entrez?Db=gene&Cmd=ShowDetailView&TermToSearch=3665&ordinalpos=2&itool=EntrezSystem2.PEntrez.Gene.Gene_ResultsPanel.Gene_RVDocSum]]></data>
      <data key="d5"><![CDATA[IRF7 encodes interferon regulatory factor 7, a member of the interferon regulatory transcription 
factor (IRF) family. IRF7 has been shown to play a role in the transcriptional activation of 
virus-inducible cellular genes, including interferon beta chain genes. Inducible expression of IRF7 is largely restricted to lymphoid tissue. Multiple IRF7 transcript variants have been identified, although
 the functional consequences of these have not yet been established.
"EntrezGene"]]></data>
      <data key="d6">
        <y:ShapeNode>
          <y:Geometry height="20.0" width="100.0" x="230.36201892255121" y="3188.7529435771166"/>
          <y:Fill color="#CCFFFF" transparent="false"/>
          <y:BorderStyle color="#000000" type="line" width="1.0"/>
          <y:NodeLabel alignment="center" autoSizePolicy="node_width" fontFamily="Arial Black" fontSize="13" fontStyle="plain" hasBackgroundColor="false" hasLineColor="false" height="22.33203125" modelName="internal" modelPosition="c" textColor="#000000" visible="true" width="100.0" x="0.0" y="-1.166015625">IRF7</y:NodeLabel>
          <y:Shape type="roundrectangle"/>
        </y:ShapeNode>
      </data>
    </node>
    <node id="n198">
      <data key="d4"/>
      <data key="d6">
        <y:ShapeNode>
          <y:Geometry height="20.0" width="100.0" x="547.1964503846912" y="3188.7529435771166"/>
          <y:Fill color="#CCFFFF" transparent="false"/>
          <y:BorderStyle color="#000000" type="line" width="1.0"/>
          <y:NodeLabel alignment="center" autoSizePolicy="node_width" fontFamily="Arial Black" fontSize="13" fontStyle="plain" hasBackgroundColor="false" hasLineColor="false" height="22.33203125" modelName="internal" modelPosition="c" textColor="#000000" visible="true" width="100.0" x="0.0" y="-1.166015625">IRF7[P]</y:NodeLabel>
          <y:Shape type="roundrectangle"/>
        </y:ShapeNode>
      </data>
    </node>
    <node id="n199">
      <data key="d4"/>
      <data key="d6">
        <y:ShapeNode>
          <y:Geometry height="20.0" width="100.0" x="548.3494559195633" y="3338.399052204436"/>
          <y:Fill color="#CCFFFF" transparent="false"/>
          <y:BorderStyle color="#000000" type="line" width="1.0"/>
          <y:NodeLabel alignment="center" autoSizePolicy="node_width" fontFamily="Arial Black" fontSize="13" fontStyle="plain" hasBackgroundColor="false" hasLineColor="false" height="22.33203125" modelName="internal" modelPosition="c" textColor="#000000" visible="true" width="100.0" x="0.0" y="-1.166015625">IRF3[P]</y:NodeLabel>
          <y:Shape type="roundrectangle"/>
        </y:ShapeNode>
      </data>
    </node>
    <node id="n200">
      <data key="d4"/>
      <data key="d6">
        <y:ShapeNode>
          <y:Geometry height="20.0" width="20.0" x="673.3494559195633" y="3260.274052204436"/>
          <y:Fill color="#FFFF99" transparent="false"/>
          <y:BorderStyle color="#000000" type="line" width="1.0"/>
          <y:NodeLabel alignment="center" autoSizePolicy="node_width" fontFamily="Arial Black" fontSize="13" fontStyle="plain" hasBackgroundColor="false" hasLineColor="false" height="22.33203125" modelName="internal" modelPosition="c" textColor="#000000" visible="true" width="20.0" x="0.0" y="-1.166015625">B</y:NodeLabel>
          <y:Shape type="ellipse"/>
        </y:ShapeNode>
      </data>
    </node>
    <node id="n201">
      <data key="d4"/>
      <data key="d6">
        <y:ShapeNode>
          <y:Geometry height="38.93914031982422" width="100.0" x="882.7745845669942" y="3179.2833734172045"/>
          <y:Fill color="#FFFF99" transparent="false"/>
          <y:BorderStyle color="#000000" type="line" width="1.0"/>
          <y:NodeLabel alignment="center" autoSizePolicy="node_width" fontFamily="Arial Black" fontSize="13" fontStyle="plain" hasBackgroundColor="false" hasLineColor="false" height="40.6640625" modelName="internal" modelPosition="c" textColor="#000000" visible="true" width="100.0" x="0.0" y="-0.8624610900878906">IRF7[P]:
IRF7[P]</y:NodeLabel>
          <y:Shape type="roundrectangle"/>
        </y:ShapeNode>
      </data>
    </node>
    <node id="n202">
      <data key="d4"/>
      <data key="d6">
        <y:ShapeNode>
          <y:Geometry height="20.0" width="20.0" x="773.3494559195633" y="3188.7529435771166"/>
          <y:Fill color="#FFFF99" transparent="false"/>
          <y:BorderStyle color="#000000" type="line" width="1.0"/>
          <y:NodeLabel alignment="center" autoSizePolicy="node_width" fontFamily="Arial Black" fontSize="13" fontStyle="plain" hasBackgroundColor="false" hasLineColor="false" height="22.33203125" modelName="internal" modelPosition="c" textColor="#000000" visible="true" width="20.0" x="0.0" y="-1.166015625">O</y:NodeLabel>
          <y:Shape type="ellipse"/>
        </y:ShapeNode>
      </data>
    </node>
    <node id="n203">
      <data key="d4"/>
      <data key="d6">
        <y:ShapeNode>
          <y:Geometry height="20.0" width="20.0" x="774.5024614544354" y="3338.399052204436"/>
          <y:Fill color="#FFFF99" transparent="false"/>
          <y:BorderStyle color="#000000" type="line" width="1.0"/>
          <y:NodeLabel alignment="center" autoSizePolicy="node_width" fontFamily="Arial Black" fontSize="13" fontStyle="plain" hasBackgroundColor="false" hasLineColor="false" height="22.33203125" modelName="internal" modelPosition="c" textColor="#000000" visible="true" width="20.0" x="0.0" y="-1.166015625">O</y:NodeLabel>
          <y:Shape type="ellipse"/>
        </y:ShapeNode>
      </data>
    </node>
    <node id="n204">
      <data key="d4"/>
      <data key="d6">
        <y:ShapeNode>
          <y:Geometry height="15.0" width="15.0" x="674.6964503846912" y="3191.2529435771166"/>
          <y:Fill color="#000000" color2="#000000" transparent="false"/>
          <y:BorderStyle color="#000000" type="line" width="1.0"/>
          <y:NodeLabel alignment="center" autoSizePolicy="content" fontFamily="Dialog" fontSize="12" fontStyle="plain" hasBackgroundColor="false" hasLineColor="false" hasText="false" height="4.0" modelName="internal" modelPosition="c" textColor="#000000" visible="true" width="4.0" x="5.5" y="5.5"/>
          <y:Shape type="diamond"/>
        </y:ShapeNode>
      </data>
    </node>
    <node id="n205">
      <data key="d4"/>
      <data key="d6">
        <y:ShapeNode>
          <y:Geometry height="10.0" width="10.0" x="677.1964503846912" y="3218.7529435771166"/>
          <y:Fill color="#FFFFFF" transparent="false"/>
          <y:BorderStyle color="#000000" type="line" width="1.0"/>
          <y:NodeLabel alignment="center" autoSizePolicy="content" fontFamily="Dialog" fontSize="13" fontStyle="plain" hasBackgroundColor="false" hasLineColor="false" hasText="false" height="4.0" modelName="internal" modelPosition="c" textColor="#000000" visible="true" width="4.0" x="3.0" y="3.0"/>
          <y:Shape type="ellipse"/>
        </y:ShapeNode>
      </data>
    </node>
    <node id="n206">
      <data key="d4"/>
      <data key="d6">
        <y:ShapeNode>
          <y:Geometry height="10.0" width="10.0" x="702.1964503846912" y="3193.7529435771166"/>
          <y:Fill color="#FFFFFF" transparent="false"/>
          <y:BorderStyle color="#000000" type="line" width="1.0"/>
          <y:NodeLabel alignment="center" autoSizePolicy="content" fontFamily="Dialog" fontSize="13" fontStyle="plain" hasBackgroundColor="false" hasLineColor="false" hasText="false" height="4.0" modelName="internal" modelPosition="c" textColor="#000000" visible="true" width="4.0" x="3.0" y="3.0"/>
          <y:Shape type="ellipse"/>
        </y:ShapeNode>
      </data>
    </node>
    <node id="n207">
      <data key="d4"/>
      <data key="d6">
        <y:ShapeNode>
          <y:Geometry height="15.0" width="15.0" x="675.8494559195633" y="3340.899052204436"/>
          <y:Fill color="#000000" color2="#000000" transparent="false"/>
          <y:BorderStyle color="#000000" type="line" width="1.0"/>
          <y:NodeLabel alignment="center" autoSizePolicy="content" fontFamily="Dialog" fontSize="12" fontStyle="plain" hasBackgroundColor="false" hasLineColor="false" hasText="false" height="4.0" modelName="internal" modelPosition="c" textColor="#000000" visible="true" width="4.0" x="5.5" y="5.5"/>
          <y:Shape type="diamond"/>
        </y:ShapeNode>
      </data>
    </node>
    <node id="n208">
      <data key="d4"/>
      <data key="d6">
        <y:ShapeNode>
          <y:Geometry height="10.0" width="10.0" x="703.3494559195633" y="3343.399052204436"/>
          <y:Fill color="#FFFFFF" transparent="false"/>
          <y:BorderStyle color="#000000" type="line" width="1.0"/>
          <y:NodeLabel alignment="center" autoSizePolicy="content" fontFamily="Dialog" fontSize="13" fontStyle="plain" hasBackgroundColor="false" hasLineColor="false" hasText="false" height="4.0" modelName="internal" modelPosition="c" textColor="#000000" visible="true" width="4.0" x="3.0" y="3.0"/>
          <y:Shape type="ellipse"/>
        </y:ShapeNode>
      </data>
    </node>
    <node id="n209">
      <data key="d4"/>
      <data key="d6">
        <y:ShapeNode>
          <y:Geometry height="10.0" width="10.0" x="678.3494559195633" y="3318.399052204436"/>
          <y:Fill color="#FFFFFF" transparent="false"/>
          <y:BorderStyle color="#000000" type="line" width="1.0"/>
          <y:NodeLabel alignment="center" autoSizePolicy="content" fontFamily="Dialog" fontSize="13" fontStyle="plain" hasBackgroundColor="false" hasLineColor="false" hasText="false" height="4.0" modelName="internal" modelPosition="c" textColor="#000000" visible="true" width="4.0" x="3.0" y="3.0"/>
          <y:Shape type="ellipse"/>
        </y:ShapeNode>
      </data>
    </node>
    <node id="n210">
      <data key="d4"/>
      <data key="d6">
        <y:ShapeNode>
          <y:Geometry height="20.0" width="20.0" x="4424.745235036007" y="3338.399052204436"/>
          <y:Fill color="#CC99FF" transparent="false"/>
          <y:BorderStyle color="#000000" type="line" width="1.0"/>
          <y:NodeLabel alignment="center" autoSizePolicy="node_width" fontFamily="Arial Black" fontSize="12" fontStyle="plain" hasBackgroundColor="false" hasLineColor="false" height="20.921875" modelName="internal" modelPosition="c" textColor="#000000" visible="true" width="23.330078125" x="-1.6650390625" y="-0.4609375">OR</y:NodeLabel>
          <y:Shape type="ellipse"/>
        </y:ShapeNode>
      </data>
    </node>
    <node id="n211">
      <data key="d4"/>
      <data key="d6">
        <y:ShapeNode>
          <y:Geometry height="20.0" width="20.0" x="4704.290262035414" y="3338.399052204436"/>
          <y:Fill color="#FF9900" transparent="false"/>
          <y:BorderStyle color="#000000" type="line" width="1.0"/>
          <y:NodeLabel alignment="center" autoSizePolicy="node_width" fontFamily="Arial Black" fontSize="13" fontStyle="plain" hasBackgroundColor="false" hasLineColor="false" height="22.33203125" modelName="internal" modelPosition="c" textColor="#000000" visible="true" width="20.0" x="0.0" y="-1.166015625">&amp;</y:NodeLabel>
          <y:Shape type="ellipse"/>
        </y:ShapeNode>
      </data>
    </node>
    <node id="n212">
      <data key="d4"/>
      <data key="d6">
        <y:ShapeNode>
          <y:Geometry height="20.0" width="20.0" x="4704.290262035414" y="3188.7529435771166"/>
          <y:Fill color="#CC99FF" transparent="false"/>
          <y:BorderStyle color="#000000" type="line" width="1.0"/>
          <y:NodeLabel alignment="center" autoSizePolicy="node_width" fontFamily="Arial Black" fontSize="12" fontStyle="plain" hasBackgroundColor="false" hasLineColor="false" height="20.921875" modelName="internal" modelPosition="c" textColor="#000000" visible="true" width="23.330078125" x="-1.6650390625" y="-0.4609375">OR</y:NodeLabel>
          <y:Shape type="ellipse"/>
        </y:ShapeNode>
      </data>
    </node>
    <node id="n213">
      <data key="d4"/>
      <data key="d6">
        <y:ShapeNode>
          <y:Geometry height="20.0" width="100.0" x="4664.290262035414" y="3392.5870785497486"/>
          <y:Fill color="#CCFFFF" transparent="false"/>
          <y:BorderStyle color="#000000" type="line" width="1.0"/>
          <y:NodeLabel alignment="center" autoSizePolicy="content" fontFamily="Arial Black" fontSize="13" fontStyle="plain" hasBackgroundColor="false" hasLineColor="false" height="22.33203125" modelName="internal" modelPosition="c" textColor="#000000" visible="true" width="33.61181640625" x="33.194091796875" y="-1.166015625">CBP</y:NodeLabel>
          <y:Shape type="roundrectangle"/>
        </y:ShapeNode>
      </data>
    </node>
    <node id="n214">
      <data key="d4"><![CDATA[http://www.ncbi.nlm.nih.gov/sites/entrez?Db=gene&Cmd=ShowDetailView&TermToSearch=3456&ordinalpos=2&itool=EntrezSystem2.PEntrez.Gene.Gene_ResultsPanel.Gene_RVDocSum]]></data>
      <data key="d5"><![CDATA[Chromosome 9 (9p21)]]></data>
      <data key="d6">
        <y:ShapeNode>
          <y:Geometry height="20.0" width="140.0" x="4915.37499867414" y="3322.6266370929725"/>
          <y:Fill color="#BAE0BA" transparent="false"/>
          <y:BorderStyle color="#000000" type="line" width="1.0"/>
          <y:NodeLabel alignment="center" autoSizePolicy="content" fontFamily="Arial Black" fontSize="13" fontStyle="plain" hasBackgroundColor="false" hasLineColor="false" height="22.33203125" modelName="internal" modelPosition="c" textColor="#000000" visible="true" width="47.341796875" x="46.3291015625" y="-1.166015625">IFNB1</y:NodeLabel>
          <y:Shape type="rectangle"/>
        </y:ShapeNode>
      </data>
    </node>
    <node id="n215">
      <data key="d6">
        <y:ShapeNode>
          <y:Geometry height="20.0" width="20.0" x="1564.8218172960524" y="3188.7529435771166"/>
          <y:Fill color="#00CCFF" transparent="false"/>
          <y:BorderStyle color="#000000" type="line" width="1.0"/>
          <y:NodeLabel alignment="center" autoSizePolicy="node_width" fontFamily="Arial Black" fontSize="13" fontStyle="plain" hasBackgroundColor="false" hasLineColor="false" height="22.33203125" modelName="internal" modelPosition="c" textColor="#000000" visible="true" width="20.0" x="0.0" y="-1.166015625">T</y:NodeLabel>
          <y:Shape type="ellipse"/>
        </y:ShapeNode>
      </data>
    </node>
    <node id="n216">
      <data key="d6">
        <y:ShapeNode>
          <y:Geometry height="20.0" width="20.0" x="1564.8218172960524" y="3260.274052204436"/>
          <y:Fill color="#00CCFF" transparent="false"/>
          <y:BorderStyle color="#000000" type="line" width="1.0"/>
          <y:NodeLabel alignment="center" autoSizePolicy="node_width" fontFamily="Arial Black" fontSize="13" fontStyle="plain" hasBackgroundColor="false" hasLineColor="false" height="22.33203125" modelName="internal" modelPosition="c" textColor="#000000" visible="true" width="20.0" x="0.0" y="-1.166015625">T</y:NodeLabel>
          <y:Shape type="ellipse"/>
        </y:ShapeNode>
      </data>
    </node>
    <node id="n217">
      <data key="d6">
        <y:ShapeNode>
          <y:Geometry height="20.0" width="20.0" x="1564.8218172960524" y="3338.399052204436"/>
          <y:Fill color="#00CCFF" transparent="false"/>
          <y:BorderStyle color="#000000" type="line" width="1.0"/>
          <y:NodeLabel alignment="center" autoSizePolicy="node_width" fontFamily="Arial Black" fontSize="13" fontStyle="plain" hasBackgroundColor="false" hasLineColor="false" height="22.33203125" modelName="internal" modelPosition="c" textColor="#000000" visible="true" width="20.0" x="0.0" y="-1.166015625">T</y:NodeLabel>
          <y:Shape type="ellipse"/>
        </y:ShapeNode>
      </data>
    </node>
    <node id="n218">
      <data key="d6">
        <y:ShapeNode>
          <y:Geometry height="30.0" width="6.0" x="204.22396220654628" y="3183.7529435771166"/>
          <y:Fill color="#000000" transparent="false"/>
          <y:BorderStyle color="#000000" type="line" width="1.0"/>
          <y:NodeLabel alignment="center" autoSizePolicy="content" borderDistance="0.0" fontFamily="Dialog" fontSize="13" fontStyle="plain" hasBackgroundColor="false" hasLineColor="false" hasText="false" height="4.0" modelName="internal" modelPosition="c" textColor="#000000" visible="true" width="4.0" x="1.0" y="13.0"/>
          <y:Shape type="rectangle"/>
        </y:ShapeNode>
      </data>
    </node>
    <node id="n219">
      <data key="d6">
        <y:ShapeNode>
          <y:Geometry height="30.0" width="6.0" x="104.22396220654628" y="3333.399052204436"/>
          <y:Fill color="#000000" transparent="false"/>
          <y:BorderStyle color="#000000" type="line" width="1.0"/>
          <y:NodeLabel alignment="center" autoSizePolicy="content" borderDistance="0.0" fontFamily="Dialog" fontSize="13" fontStyle="plain" hasBackgroundColor="false" hasLineColor="false" hasText="false" height="4.0" modelName="internal" modelPosition="c" textColor="#000000" visible="true" width="4.0" x="1.0" y="13.0"/>
          <y:Shape type="rectangle"/>
        </y:ShapeNode>
      </data>
    </node>
    <node id="n220">
      <data key="d6">
        <y:ShapeNode>
          <y:Geometry height="30.0" width="6.0" x="4633.812540747653" y="3387.5870785497486"/>
          <y:Fill color="#000000" transparent="false"/>
          <y:BorderStyle color="#000000" type="line" width="1.0"/>
          <y:NodeLabel alignment="center" autoSizePolicy="content" borderDistance="0.0" fontFamily="Dialog" fontSize="13" fontStyle="plain" hasBackgroundColor="false" hasLineColor="false" hasText="false" height="4.0" modelName="internal" modelPosition="c" textColor="#000000" visible="true" width="4.0" x="1.0" y="13.0"/>
          <y:Shape type="rectangle"/>
        </y:ShapeNode>
      </data>
    </node>
    <node id="n221">
      <data key="d4"/>
      <data key="d6">
        <y:ShapeNode>
          <y:Geometry height="10.0" width="10.0" x="4394.890402362764" y="3193.7529435771166"/>
          <y:Fill color="#000000" color2="#000000" transparent="false"/>
          <y:BorderStyle color="#000000" type="line" width="1.0"/>
          <y:NodeLabel alignment="center" autoSizePolicy="content" fontFamily="Dialog" fontSize="12" fontStyle="plain" hasBackgroundColor="false" hasLineColor="false" hasText="false" height="4.0" modelName="internal" modelPosition="c" textColor="#000000" visible="true" width="4.0" x="3.0" y="3.0"/>
          <y:Shape type="diamond"/>
        </y:ShapeNode>
      </data>
    </node>
    <node id="n222">
      <data key="d4"/>
      <data key="d6">
        <y:ShapeNode>
          <y:Geometry height="10.0" width="10.0" x="4394.890402362764" y="3343.399052204436"/>
          <y:Fill color="#000000" color2="#000000" transparent="false"/>
          <y:BorderStyle color="#000000" type="line" width="1.0"/>
          <y:NodeLabel alignment="center" autoSizePolicy="content" fontFamily="Dialog" fontSize="12" fontStyle="plain" hasBackgroundColor="false" hasLineColor="false" hasText="false" height="4.0" modelName="internal" modelPosition="c" textColor="#000000" visible="true" width="4.0" x="3.0" y="3.0"/>
          <y:Shape type="diamond"/>
        </y:ShapeNode>
      </data>
    </node>
    <node id="n223">
      <data key="d4"/>
      <data key="d6">
        <y:ShapeNode>
          <y:Geometry height="44.10307693481445" width="100.0" x="4275.03556968952" y="3248.2225137370287"/>
          <y:Fill color="#FFFF99" transparent="false"/>
          <y:BorderStyle color="#000000" type="line" width="1.0"/>
          <y:NodeLabel alignment="center" autoSizePolicy="node_width" fontFamily="Arial Black" fontSize="13" fontStyle="plain" hasBackgroundColor="false" hasLineColor="false" height="40.6640625" modelName="internal" modelPosition="c" textColor="#000000" visible="true" width="100.0" x="0.0" y="1.7195072174072266">IRF3[P]:
IRF7[P]</y:NodeLabel>
          <y:Shape type="roundrectangle"/>
        </y:ShapeNode>
      </data>
    </node>
    <node id="n224">
      <data key="d4"/>
      <data key="d6">
        <y:ShapeNode>
          <y:Geometry height="38.93914031982422" width="100.0" x="4275.03556968952" y="3328.929482044524"/>
          <y:Fill color="#FFFF99" transparent="false"/>
          <y:BorderStyle color="#000000" type="line" width="1.0"/>
          <y:NodeLabel alignment="center" autoSizePolicy="node_width" fontFamily="Arial Black" fontSize="13" fontStyle="plain" hasBackgroundColor="false" hasLineColor="false" height="40.6640625" modelName="internal" modelPosition="c" textColor="#000000" visible="true" width="100.0" x="0.0" y="-0.8624610900878906">IRF3[P]:
IRF3[P]</y:NodeLabel>
          <y:Shape type="roundrectangle"/>
        </y:ShapeNode>
      </data>
    </node>
    <node id="n225">
      <data key="d4"/>
      <data key="d6">
        <y:ShapeNode>
          <y:Geometry height="38.93914031982422" width="100.0" x="4275.03556968952" y="3179.2833734172045"/>
          <y:Fill color="#FFFF99" transparent="false"/>
          <y:BorderStyle color="#000000" type="line" width="1.0"/>
          <y:NodeLabel alignment="center" autoSizePolicy="node_width" fontFamily="Arial Black" fontSize="13" fontStyle="plain" hasBackgroundColor="false" hasLineColor="false" height="40.6640625" modelName="internal" modelPosition="c" textColor="#000000" visible="true" width="100.0" x="0.0" y="-0.8624610900878906">IRF7[P]:
IRF7[P]</y:NodeLabel>
          <y:Shape type="roundrectangle"/>
        </y:ShapeNode>
      </data>
    </node>
    <node id="n226">
      <data key="d6">
        <y:ShapeNode>
          <y:Geometry height="20.0" width="20.0" x="5076.503030394841" y="3322.6266370929725"/>
          <y:Fill color="#99CCFF" transparent="false"/>
          <y:BorderStyle color="#000000" type="line" width="1.0"/>
          <y:NodeLabel alignment="center" autoSizePolicy="content" fontFamily="Arial Black" fontSize="13" fontStyle="plain" hasBackgroundColor="false" hasLineColor="false" height="22.33203125" modelName="internal" modelPosition="c" textColor="#000000" visible="true" width="22.05908203125" x="-1.029541015625" y="-1.166015625">TL</y:NodeLabel>
          <y:Shape type="ellipse"/>
        </y:ShapeNode>
      </data>
    </node>
    <node id="n227">
      <data key="d6">
        <y:ShapeNode>
          <y:Geometry height="30.0" width="6.0" x="4879.374998674142" y="3317.6266370929725"/>
          <y:Fill color="#000000" transparent="false"/>
          <y:BorderStyle color="#000000" type="line" width="1.0"/>
          <y:NodeLabel alignment="center" autoSizePolicy="content" borderDistance="0.0" fontFamily="Dialog" fontSize="13" fontStyle="plain" hasBackgroundColor="false" hasLineColor="false" hasText="false" height="4.0" modelName="internal" modelPosition="c" textColor="#000000" visible="true" width="4.0" x="1.0" y="13.0"/>
          <y:Shape type="rectangle"/>
        </y:ShapeNode>
      </data>
    </node>
    <node id="n228">
      <data key="d4"><![CDATA[http://www.ncbi.nlm.nih.gov/sites/entrez?Db=gene&Cmd=ShowDetailView&TermToSearch=3456&ordinalpos=2&itool=EntrezSystem2.PEntrez.Gene.Gene_ResultsPanel.Gene_RVDocSum]]></data>
      <data key="d6">
        <y:ShapeNode>
          <y:Geometry height="20.0" width="100.0" x="5141.730227125738" y="3322.6266370929725"/>
          <y:Fill color="#CCFFFF" transparent="false"/>
          <y:BorderStyle color="#000000" type="line" width="1.0"/>
          <y:NodeLabel alignment="center" autoSizePolicy="node_width" fontFamily="Arial Black" fontSize="13" fontStyle="plain" hasBackgroundColor="false" hasLineColor="false" height="22.33203125" modelName="internal" modelPosition="c" textColor="#000000" visible="true" width="100.0" x="0.0" y="-1.166015625">IFNB1</y:NodeLabel>
          <y:Shape type="roundrectangle"/>
        </y:ShapeNode>
      </data>
    </node>
    <node id="n229">
      <data key="d6">
        <y:ShapeNode>
          <y:Geometry height="20.0" width="20.0" x="428.7792346536212" y="3188.7529435771166"/>
          <y:Fill color="#F0FFFF" transparent="false"/>
          <y:BorderStyle color="#000000" type="line" width="1.0"/>
          <y:NodeLabel alignment="center" autoSizePolicy="node_width" fontFamily="Arial Black" fontSize="13" fontStyle="plain" hasBackgroundColor="false" hasLineColor="false" height="22.33203125" modelName="internal" modelPosition="c" textColor="#000000" visible="true" width="20.0" x="0.0" y="-1.166015625">P</y:NodeLabel>
          <y:Shape type="ellipse"/>
        </y:ShapeNode>
      </data>
    </node>
    <node id="n230">
      <data key="d6">
        <y:ShapeNode>
          <y:Geometry height="20.0" width="20.0" x="379.35573742105726" y="3338.3990522044364"/>
          <y:Fill color="#F0FFFF" transparent="false"/>
          <y:BorderStyle color="#000000" type="line" width="1.0"/>
          <y:NodeLabel alignment="center" autoSizePolicy="node_width" fontFamily="Arial Black" fontSize="13" fontStyle="plain" hasBackgroundColor="false" hasLineColor="false" height="22.33203125" modelName="internal" modelPosition="c" textColor="#000000" visible="true" width="20.0" x="0.0" y="-1.166015625">P</y:NodeLabel>
          <y:Shape type="ellipse"/>
        </y:ShapeNode>
      </data>
    </node>
    <node id="n231">
      <data key="d4"><![CDATA[http://www.ncbi.nlm.nih.gov/sites/entrez?Db=gene&Cmd=ShowDetailView&TermToSearch=3716&ordinalpos=4&itool=EntrezSystem2.PEntrez.Gene.Gene_ResultsPanel.Gene_RVDocSum]]></data>
      <data key="d5"><![CDATA[Janus kinase 1 (JAK1), is a member of a new class of protein-tyrosine kinases (PTK) characterized 
by the presence of a second phosphotransferase-related domain immediately N-terminal to the PTK 
domain. The second phosphotransferase domain bears all the hallmarks of a protein kinase, 
although its structure differs significantly from that of the PTK and threonine/serine kinase family 
members. JAK1 is a large, widely expressed membrane-associated phosphoprotein. JAK1 is involved
 in the interferon-alpha/beta and -gamma signal transduction pathways. The reciprocal 
interdependence between JAK1 and TYK2 activities in the interferon-alpha pathway, and between 
JAK1 and JAK2 in the interferon-gamma pathway, may reflect a requirement for these kinases in 
the correct assembly of interferon receptor complexes. These kinases couple cytokine ligand binding
 to tyrosine phosphorylation of various known signaling proteins and of a unique family of 
transcription factors termed the signal transducers and activators of transcription, or STATs.
"EntrezGene"]]></data>
      <data key="d6">
        <y:ShapeNode>
          <y:Geometry height="20.0" width="100.0" x="-1822.451890900708" y="3793.3373805356005"/>
          <y:Fill color="#CCFFFF" transparent="false"/>
          <y:BorderStyle color="#000000" type="line" width="1.0"/>
          <y:NodeLabel alignment="center" autoSizePolicy="node_width" fontFamily="Arial Black" fontSize="13" fontStyle="plain" hasBackgroundColor="false" hasLineColor="false" height="22.33203125" modelName="internal" modelPosition="c" textColor="#000000" visible="true" width="100.0" x="0.0" y="-1.166015625">JAK1</y:NodeLabel>
          <y:Shape type="roundrectangle"/>
        </y:ShapeNode>
      </data>
    </node>
    <node id="n232">
      <data key="d4"><![CDATA[http://www.ncbi.nlm.nih.gov/sites/entrez?Db=gene&Cmd=ShowDetailView&TermToSearch=3454&ordinalpos=1&itool=EntrezSystem2.PEntrez.Gene.Gene_ResultsPanel.Gene_RVDocSum]]></data>
      <data key="d5"><![CDATA[The protein encoded by this gene is a type I membrane protein that forms one of the two chains of 
a receptor for interferons alpha and beta. Binding and activation of the receptor stimulates Janus 
protein kinases, which in turn phosphorylate several proteins, including STAT1 and STAT2. The 
encoded protein also functions as an antiviral factor.
"EntrezGene"]]></data>
      <data key="d6">
        <y:ShapeNode>
          <y:Geometry height="20.0" width="100.0" x="-1822.451890900708" y="3673.3373805356005"/>
          <y:Fill color="#CCFFFF" transparent="false"/>
          <y:BorderStyle color="#000000" type="line" width="1.0"/>
          <y:NodeLabel alignment="center" autoSizePolicy="node_width" fontFamily="Arial Black" fontSize="13" fontStyle="plain" hasBackgroundColor="false" hasLineColor="false" height="22.33203125" modelName="internal" modelPosition="c" textColor="#000000" visible="true" width="100.0" x="0.0" y="-1.166015625">IFNAR1</y:NodeLabel>
          <y:Shape type="roundrectangle"/>
        </y:ShapeNode>
      </data>
    </node>
    <node id="n233">
      <data key="d4"><![CDATA[http://www.ncbi.nlm.nih.gov/sites/entrez?Db=gene&Cmd=ShowDetailView&TermToSearch=7297&ordinalpos=2&itool=EntrezSystem2.PEntrez.Gene.Gene_ResultsPanel.Gene_RVDocSum]]></data>
      <data key="d5"><![CDATA[This gene encodes a member of the tyrosine kinase and, more specifically, the Janus kinases (JAKs)
 protein families. This protein associates with the cytoplasmic domain of type I and type II cytokine 
receptors and promulgate cytokine signals by phosphorylating receptor subunits. It is also 
component of both the type I and type III interferon signaling pathways. As such, it may play a 
role in anti-viral immunity. A mutation in this gene has been associated with hyperimmunoglobulin E 
syndrome (HIES) - a primary immunodeficiency characterized by elevated serum immunoglobulin E. 
[provided by RefSeq]]]></data>
      <data key="d6">
        <y:ShapeNode>
          <y:Geometry height="20.0" width="100.0" x="-1822.451890900708" y="3713.3373805356005"/>
          <y:Fill color="#CCFFFF" transparent="false"/>
          <y:BorderStyle color="#000000" type="line" width="1.0"/>
          <y:NodeLabel alignment="center" autoSizePolicy="node_width" fontFamily="Arial Black" fontSize="13" fontStyle="plain" hasBackgroundColor="false" hasLineColor="false" height="22.33203125" modelName="internal" modelPosition="c" textColor="#000000" visible="true" width="100.0" x="0.0" y="-1.166015625">TYK2</y:NodeLabel>
          <y:Shape type="roundrectangle"/>
        </y:ShapeNode>
      </data>
    </node>
    <node id="n234">
      <data key="d4"/>
      <data key="d6">
        <y:ShapeNode>
          <y:Geometry height="20.0" width="20.0" x="-1881.7171926253009" y="3733.3373805356005"/>
          <y:Fill color="#FFFF99" transparent="false"/>
          <y:BorderStyle color="#000000" type="line" width="1.0"/>
          <y:NodeLabel alignment="center" autoSizePolicy="node_width" fontFamily="Arial Black" fontSize="13" fontStyle="plain" hasBackgroundColor="false" hasLineColor="false" height="22.33203125" modelName="internal" modelPosition="c" textColor="#000000" visible="true" width="20.0" x="0.0" y="-1.166015625">B</y:NodeLabel>
          <y:Shape type="ellipse"/>
        </y:ShapeNode>
      </data>
    </node>
    <node id="n235">
      <data key="d4"><![CDATA[http://www.ncbi.nlm.nih.gov/sites/entrez?Db=gene&Cmd=ShowDetailView&TermToSearch=3455&ordinalpos=1&itool=EntrezSystem2.PEntrez.Gene.Gene_ResultsPanel.Gene_RVDocSum]]></data>
      <data key="d5"><![CDATA[The protein encoded by this gene is a type I membrane protein that forms one of the two chains of 
a receptor for interferons alpha and beta. Binding and activation of the receptor stimulates Janus 
protein kinases, which in turn phosphorylate several proteins, including STAT1 and STAT2. Multiple 
transcript variants encoding at least two different isoforms have been found for this gene.
"EntrezGene"]]></data>
      <data key="d6">
        <y:ShapeNode>
          <y:Geometry height="20.0" width="100.0" x="-1822.451890900708" y="3753.3373805356005"/>
          <y:Fill color="#CCFFFF" transparent="false"/>
          <y:BorderStyle color="#000000" type="line" width="1.0"/>
          <y:NodeLabel alignment="center" autoSizePolicy="node_width" fontFamily="Arial Black" fontSize="13" fontStyle="plain" hasBackgroundColor="false" hasLineColor="false" height="22.33203125" modelName="internal" modelPosition="c" textColor="#000000" visible="true" width="100.0" x="0.0" y="-1.166015625">IFNAR2</y:NodeLabel>
          <y:Shape type="roundrectangle"/>
        </y:ShapeNode>
      </data>
    </node>
    <node id="n236">
      <data key="d4"/>
      <data key="d6">
        <y:ShapeNode>
          <y:Geometry height="20.0" width="100.0" x="-1291.9744317058908" y="3908.6080713499277"/>
          <y:Fill color="#CCFFFF" transparent="false"/>
          <y:BorderStyle color="#000000" type="line" width="1.0"/>
          <y:NodeLabel alignment="center" autoSizePolicy="node_width" fontFamily="Arial Black" fontSize="13" fontStyle="plain" hasBackgroundColor="false" hasLineColor="false" height="22.33203125" modelName="internal" modelPosition="c" textColor="#000000" visible="true" width="100.0" x="0.0" y="-1.166015625">STAT2 [P]</y:NodeLabel>
          <y:Shape type="roundrectangle"/>
        </y:ShapeNode>
      </data>
    </node>
    <node id="n237">
      <data key="d4"><![CDATA[http://www.ncbi.nlm.nih.gov/sites/entrez?Db=gene&Cmd=ShowDetailView&TermToSearch=6773&ordinalpos=1&itool=EntrezSystem2.PEntrez.Gene.Gene_ResultsPanel.Gene_RVDocSum]]></data>
      <data key="d5"><![CDATA[The protein encoded by this gene is a member of the STAT protein family. In response to cytokines 
and growth factors, STAT family members are phosphorylated by the receptor associated kinases, 
and then form homo- or heterodimers that translocate to the cell nucleus where they act as 
transcription activators. In response to interferon (IFN), this protein forms a complex with STAT1 
and IFN regulatory factor family protein p48 (ISGF3G), in which this protein acts as a 
transactivator, but lacks the ability to bind DNA directly. Transcription adaptor P300/CBP 
(EP300/CREBBP) has been shown to interact specifically with this protein, which is thought to be 
involved in the process of blocking IFN-alpha response by adenovirus. [provided by RefSeq]]]></data>
      <data key="d6">
        <y:ShapeNode>
          <y:Geometry height="20.0" width="100.0" x="-1496.6323297752956" y="3908.6080713499277"/>
          <y:Fill color="#CCFFFF" transparent="false"/>
          <y:BorderStyle color="#000000" type="line" width="1.0"/>
          <y:NodeLabel alignment="center" autoSizePolicy="node_width" fontFamily="Arial Black" fontSize="13" fontStyle="plain" hasBackgroundColor="false" hasLineColor="false" height="22.33203125" modelName="internal" modelPosition="c" textColor="#000000" visible="true" width="100.0" x="0.0" y="-1.166015625">STAT2</y:NodeLabel>
          <y:Shape type="roundrectangle"/>
        </y:ShapeNode>
      </data>
    </node>
    <node id="n238">
      <data key="d4"><![CDATA[http://www.ncbi.nlm.nih.gov/sites/entrez?Db=gene&Cmd=ShowDetailView&TermToSearch=6772&ordinalpos=1&itool=EntrezSystem2.PEntrez.Gene.Gene_ResultsPanel.Gene_RVDocSum]]></data>
      <data key="d5"><![CDATA[The protein encoded by this gene is a member of the STAT protein family. In response to cytokines 
and growth factors, STAT family members are phosphorylated by the receptor associated kinases, 
and then form homo- or heterodimers that translocate to the cell nucleus where they act as 
transcription activators. This protein can be activated by various ligands including interferon-alpha, 
interferon-gamma, EGF, PDGF and IL6. This protein mediates the expression of a variety of genes, 
which is thought to be important for cell viability in response to different cell stimuli and pathogens. 
Two alternatively spliced transcript variants encoding distinct isoforms have been described. 
[provided by RefSeq]]]></data>
      <data key="d6">
        <y:ShapeNode>
          <y:Geometry height="20.0" width="100.0" x="-1496.6323297752956" y="3968.616156211362"/>
          <y:Fill color="#CCFFFF" transparent="false"/>
          <y:BorderStyle color="#000000" type="line" width="1.0"/>
          <y:NodeLabel alignment="center" autoSizePolicy="node_width" fontFamily="Arial Black" fontSize="13" fontStyle="plain" hasBackgroundColor="false" hasLineColor="false" height="22.33203125" modelName="internal" modelPosition="c" textColor="#000000" visible="true" width="100.0" x="0.0" y="-1.166015625">STAT1</y:NodeLabel>
          <y:Shape type="roundrectangle"/>
        </y:ShapeNode>
      </data>
    </node>
    <node id="n239">
      <data key="d4"/>
      <data key="d6">
        <y:ShapeNode>
          <y:Geometry height="20.0" width="100.0" x="-1291.9744317058908" y="3968.616156211362"/>
          <y:Fill color="#CCFFFF" transparent="false"/>
          <y:BorderStyle color="#000000" type="line" width="1.0"/>
          <y:NodeLabel alignment="center" autoSizePolicy="node_width" fontFamily="Arial Black" fontSize="13" fontStyle="plain" hasBackgroundColor="false" hasLineColor="false" height="22.33203125" modelName="internal" modelPosition="c" textColor="#000000" visible="true" width="100.0" x="0.0" y="-1.166015625">STAT1 [P]</y:NodeLabel>
          <y:Shape type="roundrectangle"/>
        </y:ShapeNode>
      </data>
    </node>
    <node id="n240">
      <data key="d4"/>
      <data key="d6">
        <y:ShapeNode>
          <y:Geometry height="20.0" width="20.0" x="-1082.1020193494921" y="3938.6080713499277"/>
          <y:Fill color="#FFFF99" transparent="false"/>
          <y:BorderStyle color="#000000" type="line" width="1.0"/>
          <y:NodeLabel alignment="center" autoSizePolicy="node_width" fontFamily="Arial Black" fontSize="13" fontStyle="plain" hasBackgroundColor="false" hasLineColor="false" height="22.33203125" modelName="internal" modelPosition="c" textColor="#000000" visible="true" width="20.0" x="0.0" y="-1.166015625">B</y:NodeLabel>
          <y:Shape type="ellipse"/>
        </y:ShapeNode>
      </data>
    </node>
    <node id="n241">
      <data key="d4"/>
      <data key="d6">
        <y:ShapeNode>
          <y:Geometry height="20.0" width="20.0" x="-714.748195529643" y="3938.6080713499277"/>
          <y:Fill color="#FFFF99" transparent="false"/>
          <y:BorderStyle color="#000000" type="line" width="1.0"/>
          <y:NodeLabel alignment="center" autoSizePolicy="node_width" fontFamily="Arial Black" fontSize="13" fontStyle="plain" hasBackgroundColor="false" hasLineColor="false" height="22.33203125" modelName="internal" modelPosition="c" textColor="#000000" visible="true" width="20.0" x="0.0" y="-1.166015625">B</y:NodeLabel>
          <y:Shape type="ellipse"/>
        </y:ShapeNode>
      </data>
    </node>
    <node id="n242">
      <data key="d4"/>
      <data key="d6">
        <y:ShapeNode>
          <y:Geometry height="40.0" width="100.0" x="-886.6592124617471" y="3928.6080713499277"/>
          <y:Fill color="#FFFF99" transparent="false"/>
          <y:BorderStyle color="#000000" type="line" width="1.0"/>
          <y:NodeLabel alignment="center" autoSizePolicy="node_width" fontFamily="Arial Black" fontSize="13" fontStyle="plain" hasBackgroundColor="false" hasLineColor="false" height="40.6640625" modelName="internal" modelPosition="c" textColor="#000000" visible="true" width="100.0" x="0.0" y="-0.33203125">STAT1:
STAT2</y:NodeLabel>
          <y:Shape type="roundrectangle"/>
        </y:ShapeNode>
      </data>
    </node>
    <node id="n243">
      <data key="d4"><![CDATA[http://www.ncbi.nlm.nih.gov/sites/entrez?Db=gene&Cmd=ShowDetailView&TermToSearch=10379&ordinalpos=2&itool=EntrezSystem2.PEntrez.Gene.Gene_ResultsPanel.Gene_RVDocSum]]></data>
      <data key="d6">
        <y:ShapeNode>
          <y:Geometry height="20.0" width="80.0" x="-744.748195529643" y="3878.6080713499277"/>
          <y:Fill color="#CCFFFF" transparent="false"/>
          <y:BorderStyle color="#000000" type="line" width="1.0"/>
          <y:NodeLabel alignment="center" autoSizePolicy="node_width" fontFamily="Arial Black" fontSize="13" fontStyle="plain" hasBackgroundColor="false" hasLineColor="false" height="22.33203125" modelName="internal" modelPosition="c" textColor="#000000" visible="true" width="80.0" x="0.0" y="-1.166015625">IRF9</y:NodeLabel>
          <y:Shape type="roundrectangle"/>
        </y:ShapeNode>
      </data>
    </node>
    <node id="n244">
      <data key="d4"><![CDATA[http://www.ncbi.nlm.nih.gov/sites/entrez?Db=gene&Cmd=ShowDetailView&TermToSearch=3456&ordinalpos=2&itool=EntrezSystem2.PEntrez.Gene.Gene_ResultsPanel.Gene_RVDocSum]]></data>
      <data key="d6">
        <y:ShapeNode>
          <y:Geometry height="20.0" width="100.0" x="-2465.3266705940073" y="3653.3373805356005"/>
          <y:Fill color="#CCFFFF" transparent="false"/>
          <y:BorderStyle color="#000000" type="line" width="1.0"/>
          <y:NodeLabel alignment="center" autoSizePolicy="node_width" fontFamily="Arial Black" fontSize="13" fontStyle="plain" hasBackgroundColor="false" hasLineColor="false" height="22.33203125" modelName="internal" modelPosition="c" textColor="#000000" visible="true" width="100.0" x="0.0" y="-1.166015625">IFNB1</y:NodeLabel>
          <y:Shape type="roundrectangle"/>
        </y:ShapeNode>
      </data>
    </node>
    <node id="n245">
      <data key="d4"/>
      <data key="d6">
        <y:ShapeNode>
          <y:Geometry height="20.0" width="20.0" x="-2251.7171926253013" y="3773.3373805356005"/>
          <y:Fill color="#FFFF99" transparent="false"/>
          <y:BorderStyle color="#000000" type="line" width="1.0"/>
          <y:NodeLabel alignment="center" autoSizePolicy="node_width" fontFamily="Arial Black" fontSize="13" fontStyle="plain" hasBackgroundColor="false" hasLineColor="false" height="22.33203125" modelName="internal" modelPosition="c" textColor="#000000" visible="true" width="20.0" x="0.0" y="-1.166015625">B</y:NodeLabel>
          <y:Shape type="ellipse"/>
        </y:ShapeNode>
      </data>
    </node>
    <node id="n246">
      <data key="d4"/>
      <data key="d6">
        <y:ShapeNode>
          <y:Geometry height="41.18073654174805" width="100.0" x="-2465.3266705940073" y="3762.7470122647264"/>
          <y:Fill color="#FFFF99" transparent="false"/>
          <y:BorderStyle color="#000000" type="line" width="1.0"/>
          <y:NodeLabel alignment="center" autoSizePolicy="node_width" fontFamily="Arial Black" fontSize="13" fontStyle="plain" hasBackgroundColor="false" hasLineColor="false" height="40.6640625" modelName="internal" modelPosition="c" textColor="#000000" visible="true" width="100.0" x="0.0" y="0.25833702087402344">IFNB1:
IFNB1</y:NodeLabel>
          <y:Shape type="roundrectangle"/>
        </y:ShapeNode>
      </data>
    </node>
    <node id="n247">
      <data key="d4"/>
      <data key="d6">
        <y:ShapeNode>
          <y:Geometry height="20.0" width="20.0" x="-2425.3266705940073" y="3708.0421964001634"/>
          <y:Fill color="#FFFF99" transparent="false"/>
          <y:BorderStyle color="#000000" type="line" width="1.0"/>
          <y:NodeLabel alignment="center" autoSizePolicy="node_width" fontFamily="Arial Black" fontSize="13" fontStyle="plain" hasBackgroundColor="false" hasLineColor="false" height="22.33203125" modelName="internal" modelPosition="c" textColor="#000000" visible="true" width="20.0" x="0.0" y="-1.166015625">O</y:NodeLabel>
          <y:Shape type="ellipse"/>
        </y:ShapeNode>
      </data>
    </node>
    <node id="n248">
      <data key="d4"/>
      <data key="d6">
        <y:ShapeNode>
          <y:Geometry height="40.0" width="260.0" x="-2191.7171926253013" y="3723.3373805356005"/>
          <y:Fill color="#FFFF99" transparent="false"/>
          <y:BorderStyle color="#000000" type="line" width="1.0"/>
          <y:NodeLabel alignment="center" autoSizePolicy="node_width" fontFamily="Arial Black" fontSize="13" fontStyle="plain" hasBackgroundColor="false" hasLineColor="false" height="40.6640625" modelName="internal" modelPosition="c" textColor="#000000" visible="true" width="260.0" x="0.0" y="-0.33203125">&lt;2&gt;IFNAR1:&lt;2&gt;TYK2:
&lt;2&gt;IFNAR2:&lt;2&gt;JAK1</y:NodeLabel>
          <y:Shape type="roundrectangle"/>
        </y:ShapeNode>
      </data>
    </node>
    <node id="n249">
      <data key="d4"/>
      <data key="d6">
        <y:ShapeNode>
          <y:Geometry height="40.0" width="260.0" x="-2191.7171926253013" y="3819.8312931923656"/>
          <y:Fill color="#FFFF99" transparent="false"/>
          <y:BorderStyle color="#000000" type="line" width="1.0"/>
          <y:NodeLabel alignment="center" autoSizePolicy="node_width" fontFamily="Arial Black" fontSize="13" fontStyle="plain" hasBackgroundColor="false" hasLineColor="false" height="40.6640625" modelName="internal" modelPosition="c" textColor="#000000" visible="true" width="260.0" x="0.0" y="-0.33203125">IFNB1:&lt;2&gt;IFNAR1:&lt;2&gt;TYK2:
IFNB1:&lt;2&gt;IFNAR2:&lt;2&gt;JAK1
</y:NodeLabel>
          <y:Shape type="roundrectangle"/>
        </y:ShapeNode>
      </data>
    </node>
    <node id="n250">
      <data key="d6">
        <y:ShapeNode>
          <y:Geometry height="20.0" width="20.0" x="-1354.3033807405932" y="3968.616156211361"/>
          <y:Fill color="#F0FFFF" transparent="false"/>
          <y:BorderStyle color="#000000" type="line" width="1.0"/>
          <y:NodeLabel alignment="center" autoSizePolicy="node_width" fontFamily="Arial Black" fontSize="13" fontStyle="plain" hasBackgroundColor="false" hasLineColor="false" height="22.33203125" modelName="internal" modelPosition="c" textColor="#000000" visible="true" width="20.0" x="0.0" y="-1.166015625">P</y:NodeLabel>
          <y:Shape type="ellipse"/>
        </y:ShapeNode>
      </data>
    </node>
    <node id="n251">
      <data key="d6">
        <y:ShapeNode>
          <y:Geometry height="20.0" width="20.0" x="-1354.3033807405932" y="3908.6080713499277"/>
          <y:Fill color="#F0FFFF" transparent="false"/>
          <y:BorderStyle color="#000000" type="line" width="1.0"/>
          <y:NodeLabel alignment="center" autoSizePolicy="node_width" fontFamily="Arial Black" fontSize="13" fontStyle="plain" hasBackgroundColor="false" hasLineColor="false" height="22.33203125" modelName="internal" modelPosition="c" textColor="#000000" visible="true" width="20.0" x="0.0" y="-1.166015625">P</y:NodeLabel>
          <y:Shape type="ellipse"/>
        </y:ShapeNode>
      </data>
    </node>
    <node id="n252">
      <data key="d4"/>
      <data key="d6">
        <y:ShapeNode>
          <y:Geometry height="15.0" width="15.0" x="-1891.8033807405932" y="3941.1080713499277"/>
          <y:Fill color="#000000" color2="#000000" transparent="false"/>
          <y:BorderStyle color="#000000" type="line" width="1.0"/>
          <y:NodeLabel alignment="center" autoSizePolicy="content" fontFamily="Dialog" fontSize="12" fontStyle="plain" hasBackgroundColor="false" hasLineColor="false" hasText="false" height="4.0" modelName="internal" modelPosition="c" textColor="#000000" visible="true" width="4.0" x="5.5" y="5.5"/>
          <y:Shape type="diamond"/>
        </y:ShapeNode>
      </data>
    </node>
    <node id="n253">
      <data key="d4"/>
      <data key="d6">
        <y:ShapeNode>
          <y:Geometry height="10.0" width="10.0" x="-1864.4448948730255" y="3918.6080713499277"/>
          <y:Fill color="#FFFFFF" transparent="false"/>
          <y:BorderStyle color="#000000" type="line" width="1.0"/>
          <y:NodeLabel alignment="center" autoSizePolicy="content" fontFamily="Dialog" fontSize="13" fontStyle="plain" hasBackgroundColor="false" hasLineColor="false" hasText="false" height="4.0" modelName="internal" modelPosition="c" textColor="#000000" visible="true" width="4.0" x="3.0" y="3.0"/>
          <y:Shape type="ellipse"/>
        </y:ShapeNode>
      </data>
    </node>
    <node id="n254">
      <data key="d4"/>
      <data key="d6">
        <y:ShapeNode>
          <y:Geometry height="10.0" width="10.0" x="-1864.4448948730255" y="3968.6080713499277"/>
          <y:Fill color="#FFFFFF" transparent="false"/>
          <y:BorderStyle color="#000000" type="line" width="1.0"/>
          <y:NodeLabel alignment="center" autoSizePolicy="content" fontFamily="Dialog" fontSize="13" fontStyle="plain" hasBackgroundColor="false" hasLineColor="false" hasText="false" height="4.0" modelName="internal" modelPosition="c" textColor="#000000" visible="true" width="4.0" x="3.0" y="3.0"/>
          <y:Shape type="ellipse"/>
        </y:ShapeNode>
      </data>
    </node>
    <node id="n255">
      <data key="d6">
        <y:ShapeNode>
          <y:Geometry height="20.0" width="20.0" x="-2164.0267195319784" y="3653.3373805356005"/>
          <y:Fill color="#00CCFF" transparent="false"/>
          <y:BorderStyle color="#000000" type="line" width="1.0"/>
          <y:NodeLabel alignment="center" autoSizePolicy="node_width" fontFamily="Arial Black" fontSize="13" fontStyle="plain" hasBackgroundColor="false" hasLineColor="false" height="22.33203125" modelName="internal" modelPosition="c" textColor="#000000" visible="true" width="20.0" x="0.0" y="-1.166015625">T</y:NodeLabel>
          <y:Shape type="ellipse"/>
        </y:ShapeNode>
      </data>
    </node>
    <node id="n256">
      <data key="d6">
        <y:ShapeNode>
          <y:Geometry height="20.0" width="20.0" x="-1860.2126573801377" y="3830.200144977914"/>
          <y:Fill color="#F0FFFF" transparent="false"/>
          <y:BorderStyle color="#000000" type="line" width="1.0"/>
          <y:NodeLabel alignment="center" autoSizePolicy="node_width" fontFamily="Arial Black" fontSize="13" fontStyle="plain" hasBackgroundColor="false" hasLineColor="false" height="22.33203125" modelName="internal" modelPosition="c" textColor="#000000" visible="true" width="23.5" x="-1.75" y="-1.166015625">AP</y:NodeLabel>
          <y:Shape type="ellipse"/>
        </y:ShapeNode>
      </data>
    </node>
    <node id="n257">
      <data key="d6">
        <y:ShapeNode>
          <y:Geometry height="30.0" width="6.0" x="-1693.8904963025893" y="3668.3373805356005"/>
          <y:Fill color="#000000" transparent="false"/>
          <y:BorderStyle color="#000000" type="line" width="1.0"/>
          <y:NodeLabel alignment="center" autoSizePolicy="content" borderDistance="0.0" fontFamily="Dialog" fontSize="13" fontStyle="plain" hasBackgroundColor="false" hasLineColor="false" hasText="false" height="4.0" modelName="internal" modelPosition="c" textColor="#000000" visible="true" width="4.0" x="1.0" y="13.0"/>
          <y:Shape type="rectangle"/>
        </y:ShapeNode>
      </data>
    </node>
    <node id="n258">
      <data key="d6">
        <y:ShapeNode>
          <y:Geometry height="30.0" width="6.0" x="-1693.8904963025893" y="3708.3373805356005"/>
          <y:Fill color="#000000" transparent="false"/>
          <y:BorderStyle color="#000000" type="line" width="1.0"/>
          <y:NodeLabel alignment="center" autoSizePolicy="content" borderDistance="0.0" fontFamily="Dialog" fontSize="13" fontStyle="plain" hasBackgroundColor="false" hasLineColor="false" hasText="false" height="4.0" modelName="internal" modelPosition="c" textColor="#000000" visible="true" width="4.0" x="1.0" y="13.0"/>
          <y:Shape type="rectangle"/>
        </y:ShapeNode>
      </data>
    </node>
    <node id="n259">
      <data key="d6">
        <y:ShapeNode>
          <y:Geometry height="30.0" width="6.0" x="-1693.8904963025893" y="3748.3373805356005"/>
          <y:Fill color="#000000" transparent="false"/>
          <y:BorderStyle color="#000000" type="line" width="1.0"/>
          <y:NodeLabel alignment="center" autoSizePolicy="content" borderDistance="0.0" fontFamily="Dialog" fontSize="13" fontStyle="plain" hasBackgroundColor="false" hasLineColor="false" hasText="false" height="4.0" modelName="internal" modelPosition="c" textColor="#000000" visible="true" width="4.0" x="1.0" y="13.0"/>
          <y:Shape type="rectangle"/>
        </y:ShapeNode>
      </data>
    </node>
    <node id="n260">
      <data key="d6">
        <y:ShapeNode>
          <y:Geometry height="30.0" width="6.0" x="-1693.8904963025893" y="3788.3373805356005"/>
          <y:Fill color="#000000" transparent="false"/>
          <y:BorderStyle color="#000000" type="line" width="1.0"/>
          <y:NodeLabel alignment="center" autoSizePolicy="content" borderDistance="0.0" fontFamily="Dialog" fontSize="13" fontStyle="plain" hasBackgroundColor="false" hasLineColor="false" hasText="false" height="4.0" modelName="internal" modelPosition="c" textColor="#000000" visible="true" width="4.0" x="1.0" y="13.0"/>
          <y:Shape type="rectangle"/>
        </y:ShapeNode>
      </data>
    </node>
    <node id="n261">
      <data key="d6">
        <y:ShapeNode>
          <y:Geometry height="30.0" width="6.0" x="-1519.0409148940603" y="3903.6080713499277"/>
          <y:Fill color="#000000" transparent="false"/>
          <y:BorderStyle color="#000000" type="line" width="1.0"/>
          <y:NodeLabel alignment="center" autoSizePolicy="content" borderDistance="0.0" fontFamily="Dialog" fontSize="13" fontStyle="plain" hasBackgroundColor="false" hasLineColor="false" hasText="false" height="4.0" modelName="internal" modelPosition="c" textColor="#000000" visible="true" width="4.0" x="1.0" y="13.0"/>
          <y:Shape type="rectangle"/>
        </y:ShapeNode>
      </data>
    </node>
    <node id="n262">
      <data key="d6">
        <y:ShapeNode>
          <y:Geometry height="30.0" width="6.0" x="-1519.0409148940603" y="3963.616156211362"/>
          <y:Fill color="#000000" transparent="false"/>
          <y:BorderStyle color="#000000" type="line" width="1.0"/>
          <y:NodeLabel alignment="center" autoSizePolicy="content" borderDistance="0.0" fontFamily="Dialog" fontSize="13" fontStyle="plain" hasBackgroundColor="false" hasLineColor="false" hasText="false" height="4.0" modelName="internal" modelPosition="c" textColor="#000000" visible="true" width="4.0" x="1.0" y="13.0"/>
          <y:Shape type="rectangle"/>
        </y:ShapeNode>
      </data>
    </node>
    <node id="n263">
      <data key="d6">
        <y:ShapeNode>
          <y:Geometry height="30.0" width="6.0" x="-767.1950383269998" y="3873.6080713499277"/>
          <y:Fill color="#000000" transparent="false"/>
          <y:BorderStyle color="#000000" type="line" width="1.0"/>
          <y:NodeLabel alignment="center" autoSizePolicy="content" borderDistance="0.0" fontFamily="Dialog" fontSize="13" fontStyle="plain" hasBackgroundColor="false" hasLineColor="false" hasText="false" height="4.0" modelName="internal" modelPosition="c" textColor="#000000" visible="true" width="4.0" x="1.0" y="13.0"/>
          <y:Shape type="rectangle"/>
        </y:ShapeNode>
      </data>
    </node>
    <node id="n264">
      <data key="d6">
        <y:ShapeNode>
          <y:Geometry height="20.0" width="20.0" x="2305.3037754090537" y="4006.1080713499277"/>
          <y:Fill color="#99CCFF" transparent="false"/>
          <y:BorderStyle color="#000000" type="line" width="1.0"/>
          <y:NodeLabel alignment="center" autoSizePolicy="content" fontFamily="Arial Black" fontSize="13" fontStyle="plain" hasBackgroundColor="false" hasLineColor="false" height="22.33203125" modelName="internal" modelPosition="c" textColor="#000000" visible="true" width="22.05908203125" x="-1.029541015625" y="-1.166015625">TL</y:NodeLabel>
          <y:Shape type="ellipse"/>
        </y:ShapeNode>
      </data>
    </node>
    <node id="n265">
      <data key="d6">
        <y:ShapeNode>
          <y:Geometry height="20.0" width="20.0" x="2306.815661410731" y="3961.1080713499277"/>
          <y:Fill color="#99CCFF" transparent="false"/>
          <y:BorderStyle color="#000000" type="line" width="1.0"/>
          <y:NodeLabel alignment="center" autoSizePolicy="content" fontFamily="Arial Black" fontSize="13" fontStyle="plain" hasBackgroundColor="false" hasLineColor="false" height="22.33203125" modelName="internal" modelPosition="c" textColor="#000000" visible="true" width="22.05908203125" x="-1.029541015625" y="-1.166015625">TL</y:NodeLabel>
          <y:Shape type="ellipse"/>
        </y:ShapeNode>
      </data>
    </node>
    <node id="n266">
      <data key="d6">
        <y:ShapeNode>
          <y:Geometry height="20.0" width="20.0" x="2306.815661410731" y="3916.1080713499277"/>
          <y:Fill color="#99CCFF" transparent="false"/>
          <y:BorderStyle color="#000000" type="line" width="1.0"/>
          <y:NodeLabel alignment="center" autoSizePolicy="content" fontFamily="Arial Black" fontSize="13" fontStyle="plain" hasBackgroundColor="false" hasLineColor="false" height="22.33203125" modelName="internal" modelPosition="c" textColor="#000000" visible="true" width="22.05908203125" x="-1.029541015625" y="-1.166015625">TL</y:NodeLabel>
          <y:Shape type="ellipse"/>
        </y:ShapeNode>
      </data>
    </node>
    <node id="n267">
      <data key="d4"/>
      <data key="d6">
        <y:ShapeNode>
          <y:Geometry height="15.0" width="15.0" x="2004.5720412093133" y="3941.1080713499277"/>
          <y:Fill color="#000000" color2="#000000" transparent="false"/>
          <y:BorderStyle color="#000000" type="line" width="1.0"/>
          <y:NodeLabel alignment="center" autoSizePolicy="content" fontFamily="Dialog" fontSize="12" fontStyle="plain" hasBackgroundColor="false" hasLineColor="false" hasText="false" height="4.0" modelName="internal" modelPosition="c" textColor="#000000" visible="true" width="4.0" x="5.5" y="5.5"/>
          <y:Shape type="diamond"/>
        </y:ShapeNode>
      </data>
    </node>
    <node id="n268">
      <data key="d4"/>
      <data key="d6">
        <y:ShapeNode>
          <y:Geometry height="10.0" width="10.0" x="2040.3052967871708" y="3941.1080713499277"/>
          <y:Fill color="#FFFFFF" transparent="false"/>
          <y:BorderStyle color="#000000" type="line" width="1.0"/>
          <y:NodeLabel alignment="center" autoSizePolicy="content" fontFamily="Dialog" fontSize="13" fontStyle="plain" hasBackgroundColor="false" hasLineColor="false" hasText="false" height="4.0" modelName="internal" modelPosition="c" textColor="#000000" visible="true" width="4.0" x="3.0" y="3.0"/>
          <y:Shape type="ellipse"/>
        </y:ShapeNode>
      </data>
    </node>
    <node id="n269">
      <data key="d4"/>
      <data key="d6">
        <y:ShapeNode>
          <y:Geometry height="10.0" width="10.0" x="2040.3052967871708" y="3986.1080713499277"/>
          <y:Fill color="#FFFFFF" transparent="false"/>
          <y:BorderStyle color="#000000" type="line" width="1.0"/>
          <y:NodeLabel alignment="center" autoSizePolicy="content" fontFamily="Dialog" fontSize="13" fontStyle="plain" hasBackgroundColor="false" hasLineColor="false" hasText="false" height="4.0" modelName="internal" modelPosition="c" textColor="#000000" visible="true" width="4.0" x="3.0" y="3.0"/>
          <y:Shape type="ellipse"/>
        </y:ShapeNode>
      </data>
    </node>
    <node id="n270">
      <data key="d4"/>
      <data key="d6">
        <y:ShapeNode>
          <y:Geometry height="10.0" width="10.0" x="2040.3052967871708" y="3901.1080713499277"/>
          <y:Fill color="#FFFFFF" transparent="false"/>
          <y:BorderStyle color="#000000" type="line" width="1.0"/>
          <y:NodeLabel alignment="center" autoSizePolicy="content" fontFamily="Dialog" fontSize="13" fontStyle="plain" hasBackgroundColor="false" hasLineColor="false" hasText="false" height="4.0" modelName="internal" modelPosition="c" textColor="#000000" visible="true" width="4.0" x="3.0" y="3.0"/>
          <y:Shape type="ellipse"/>
        </y:ShapeNode>
      </data>
    </node>
    <node id="n271">
      <data key="d4"><![CDATA[http://www.ncbi.nlm.nih.gov/sites/entrez?Db=gene&Cmd=ShowDetailView&TermToSearch=3663&ordinalpos=1&itool=EntrezSystem2.PEntrez.Gene.Gene_ResultsPanel.Gene_RVDocSum]]></data>
      <data key="d5"><![CDATA[This gene encodes a member of the interferon regulatory factor (IRF) family, a group of 
transcription factors with diverse roles, including virus-mediated activation of interferon, 
and modulation of cell growth, differentiation, apoptosis, and immune system activity. 
Members of the IRF family are characterized by a conserved N-terminal DNA-binding 
domain containing tryptophan (W) repeats. Alternative splice variants encoding different 
isoforms exist.
"EntrezGene"]]></data>
      <data key="d6">
        <y:ShapeNode>
          <y:Geometry height="20.0" width="140.0" x="2096.815661410731" y="4006.1080713499277"/>
          <y:Fill color="#BAE0BA" transparent="false"/>
          <y:BorderStyle color="#000000" type="line" width="1.0"/>
          <y:NodeLabel alignment="center" autoSizePolicy="node_width" fontFamily="Arial Black" fontSize="13" fontStyle="plain" hasBackgroundColor="false" hasLineColor="false" height="22.33203125" modelName="internal" modelPosition="c" textColor="#000000" visible="true" width="140.0" x="0.0" y="-1.166015625">OAS1</y:NodeLabel>
          <y:Shape type="rectangle"/>
        </y:ShapeNode>
      </data>
    </node>
    <node id="n272">
      <data key="d4"><![CDATA[http://www.ncbi.nlm.nih.gov/sites/entrez?Db=gene&Cmd=ShowDetailView&TermToSearch=3663&ordinalpos=1&itool=EntrezSystem2.PEntrez.Gene.Gene_ResultsPanel.Gene_RVDocSum]]></data>
      <data key="d5"><![CDATA[This gene encodes a member of the interferon regulatory factor (IRF) family, a group of 
transcription factors with diverse roles, including virus-mediated activation of interferon, 
and modulation of cell growth, differentiation, apoptosis, and immune system activity. 
Members of the IRF family are characterized by a conserved N-terminal DNA-binding 
domain containing tryptophan (W) repeats. Alternative splice variants encoding different 
isoforms exist.
"EntrezGene"]]></data>
      <data key="d6">
        <y:ShapeNode>
          <y:Geometry height="20.0" width="140.0" x="2096.815661410731" y="3961.1080713499277"/>
          <y:Fill color="#BAE0BA" transparent="false"/>
          <y:BorderStyle color="#000000" type="line" width="1.0"/>
          <y:NodeLabel alignment="center" autoSizePolicy="node_width" fontFamily="Arial Black" fontSize="13" fontStyle="plain" hasBackgroundColor="false" hasLineColor="false" height="22.33203125" modelName="internal" modelPosition="c" textColor="#000000" visible="true" width="140.0" x="0.0" y="-1.166015625">OAS2</y:NodeLabel>
          <y:Shape type="rectangle"/>
        </y:ShapeNode>
      </data>
    </node>
    <node id="n273">
      <data key="d4"><![CDATA[http://www.ncbi.nlm.nih.gov/sites/entrez?Db=gene&Cmd=ShowDetailView&TermToSearch=3663&ordinalpos=1&itool=EntrezSystem2.PEntrez.Gene.Gene_ResultsPanel.Gene_RVDocSum]]></data>
      <data key="d5"><![CDATA[This gene encodes a member of the interferon regulatory factor (IRF) family, a group of 
transcription factors with diverse roles, including virus-mediated activation of interferon, 
and modulation of cell growth, differentiation, apoptosis, and immune system activity. 
Members of the IRF family are characterized by a conserved N-terminal DNA-binding 
domain containing tryptophan (W) repeats. Alternative splice variants encoding different 
isoforms exist.
"EntrezGene"]]></data>
      <data key="d6">
        <y:ShapeNode>
          <y:Geometry height="20.0" width="140.0" x="2096.815661410731" y="3916.1080713499277"/>
          <y:Fill color="#BAE0BA" transparent="false"/>
          <y:BorderStyle color="#000000" type="line" width="1.0"/>
          <y:NodeLabel alignment="center" autoSizePolicy="node_width" fontFamily="Arial Black" fontSize="13" fontStyle="plain" hasBackgroundColor="false" hasLineColor="false" height="22.33203125" modelName="internal" modelPosition="c" textColor="#000000" visible="true" width="140.0" x="0.0" y="-1.166015625">OAS3</y:NodeLabel>
          <y:Shape type="rectangle"/>
        </y:ShapeNode>
      </data>
    </node>
    <node id="n274">
      <data key="d4"/>
      <data key="d6">
        <y:ShapeNode>
          <y:Geometry height="80.0" width="100.0" x="580.934503372619" y="3908.6080713499277"/>
          <y:Fill color="#FFFF99" transparent="false"/>
          <y:BorderStyle color="#000000" type="line" width="1.0"/>
          <y:NodeLabel alignment="center" autoSizePolicy="node_width" fontFamily="Arial Black" fontSize="13" fontStyle="plain" hasBackgroundColor="false" hasLineColor="false" height="77.328125" modelName="internal" modelPosition="c" textColor="#000000" visible="true" width="100.0" x="0.0" y="1.3359375">STAT1[P]:
STAT2[P]:
IRF9 
(ISGF3)</y:NodeLabel>
          <y:Shape type="roundrectangle"/>
        </y:ShapeNode>
      </data>
    </node>
    <node id="n275">
      <data key="d4"/>
      <data key="d6">
        <y:ShapeNode>
          <y:Geometry height="80.0" width="80.0" x="1894.5720412093133" y="3908.6080713499277"/>
          <y:Fill color="#FFFF99" transparent="false"/>
          <y:BorderStyle color="#000000" type="line" width="1.0"/>
          <y:NodeLabel alignment="center" autoSizePolicy="node_width" fontFamily="Arial Black" fontSize="13" fontStyle="plain" hasBackgroundColor="false" hasLineColor="false" height="77.328125" modelName="internal" modelPosition="c" textColor="#000000" visible="true" width="80.0" x="0.0" y="1.3359375">STAT1:
STAT2:
IRF9 
(ISGF3)</y:NodeLabel>
          <y:Shape type="roundrectangle"/>
        </y:ShapeNode>
      </data>
    </node>
    <node id="n276">
      <data key="d4"/>
      <data key="d6">
        <y:ShapeNode>
          <y:Geometry height="20.0" width="20.0" x="1564.8218172960524" y="3938.6080713499277"/>
          <y:Fill color="#00CCFF" transparent="false"/>
          <y:BorderStyle color="#000000" type="line" width="1.0"/>
          <y:NodeLabel alignment="center" autoSizePolicy="node_width" fontFamily="Arial Black" fontSize="13" fontStyle="plain" hasBackgroundColor="false" hasLineColor="false" height="22.33203125" modelName="internal" modelPosition="c" textColor="#000000" visible="true" width="20.0" x="0.0" y="-1.166015625">T</y:NodeLabel>
          <y:Shape type="ellipse"/>
        </y:ShapeNode>
      </data>
    </node>
    <node id="n277">
      <data key="d4"><![CDATA[http://www.ncbi.nlm.nih.gov/sites/entrez?Db=gene&Cmd=ShowDetailView&TermToSearch=3456&ordinalpos=2&itool=EntrezSystem2.PEntrez.Gene.Gene_ResultsPanel.Gene_RVDocSum]]></data>
      <data key="d6">
        <y:ShapeNode>
          <y:Geometry height="20.0" width="100.0" x="-1476.546793824209" y="3653.3373805356005"/>
          <y:Fill color="#CCFFFF" transparent="false"/>
          <y:BorderStyle color="#000000" type="line" width="1.0"/>
          <y:NodeLabel alignment="center" autoSizePolicy="node_width" fontFamily="Arial Black" fontSize="13" fontStyle="plain" hasBackgroundColor="false" hasLineColor="false" height="22.33203125" modelName="internal" modelPosition="c" textColor="#000000" visible="true" width="100.0" x="0.0" y="-1.166015625">IFNB1</y:NodeLabel>
          <y:Shape type="roundrectangle"/>
        </y:ShapeNode>
      </data>
    </node>
    <node id="n278">
      <data key="d6">
        <y:ShapeNode>
          <y:Geometry height="30.0" width="6.0" x="2072.805296787171" y="3911.1080713499277"/>
          <y:Fill color="#000000" transparent="false"/>
          <y:BorderStyle color="#000000" type="line" width="1.0"/>
          <y:NodeLabel alignment="center" autoSizePolicy="content" borderDistance="0.0" fontFamily="Dialog" fontSize="13" fontStyle="plain" hasBackgroundColor="false" hasLineColor="false" hasText="false" height="4.0" modelName="internal" modelPosition="c" textColor="#000000" visible="true" width="4.0" x="1.0" y="13.0"/>
          <y:Shape type="rectangle"/>
        </y:ShapeNode>
      </data>
    </node>
    <node id="n279">
      <data key="d6">
        <y:ShapeNode>
          <y:Geometry height="30.0" width="6.0" x="2072.805296787171" y="3956.1080713499277"/>
          <y:Fill color="#000000" transparent="false"/>
          <y:BorderStyle color="#000000" type="line" width="1.0"/>
          <y:NodeLabel alignment="center" autoSizePolicy="content" borderDistance="0.0" fontFamily="Dialog" fontSize="13" fontStyle="plain" hasBackgroundColor="false" hasLineColor="false" hasText="false" height="4.0" modelName="internal" modelPosition="c" textColor="#000000" visible="true" width="4.0" x="1.0" y="13.0"/>
          <y:Shape type="rectangle"/>
        </y:ShapeNode>
      </data>
    </node>
    <node id="n280">
      <data key="d6">
        <y:ShapeNode>
          <y:Geometry height="30.0" width="6.0" x="2072.805296787171" y="4001.1080713499277"/>
          <y:Fill color="#000000" transparent="false"/>
          <y:BorderStyle color="#000000" type="line" width="1.0"/>
          <y:NodeLabel alignment="center" autoSizePolicy="content" borderDistance="0.0" fontFamily="Dialog" fontSize="13" fontStyle="plain" hasBackgroundColor="false" hasLineColor="false" hasText="false" height="4.0" modelName="internal" modelPosition="c" textColor="#000000" visible="true" width="4.0" x="1.0" y="13.0"/>
          <y:Shape type="rectangle"/>
        </y:ShapeNode>
      </data>
    </node>
    <node id="n281">
      <data key="d6">
        <y:ShapeNode>
          <y:Geometry height="20.0" width="20.0" x="1564.8218172960524" y="3653.3373805356005"/>
          <y:Fill color="#00CCFF" transparent="false"/>
          <y:BorderStyle color="#000000" type="line" width="1.0"/>
          <y:NodeLabel alignment="center" autoSizePolicy="node_width" fontFamily="Arial Black" fontSize="13" fontStyle="plain" hasBackgroundColor="false" hasLineColor="false" height="22.33203125" modelName="internal" modelPosition="c" textColor="#000000" visible="true" width="20.0" x="0.0" y="-1.166015625">T</y:NodeLabel>
          <y:Shape type="ellipse"/>
        </y:ShapeNode>
      </data>
    </node>
    <node id="n282">
      <data key="d4"><![CDATA[http://www.ncbi.nlm.nih.gov/gene/3802042]]></data>
      <data key="d5"><![CDATA[PB1-F2 is encoded by an alternative open reading of PB1 and exhibits
 pro-apoptotic activity in host immune cells.]]></data>
      <data key="d6">
        <y:ShapeNode>
          <y:Geometry height="20.0" width="100.0" x="12118.022961389228" y="1155.637967242248"/>
          <y:Fill color="#CCFFFF" transparent="false"/>
          <y:BorderStyle color="#FF00FF" type="line" width="3.0"/>
          <y:NodeLabel alignment="center" autoSizePolicy="content" fontFamily="Arial Black" fontSize="13" fontStyle="plain" hasBackgroundColor="false" hasLineColor="false" height="22.33203125" modelName="internal" modelPosition="c" textColor="#000000" visible="true" width="77.68359375" x="11.158203125" y="-1.166015625">PB1-F2 [P]</y:NodeLabel>
          <y:Shape type="roundrectangle"/>
        </y:ShapeNode>
      </data>
    </node>
    <node id="n283">
      <data key="d4"/>
      <data key="d5"><![CDATA[The permeability transition pore complex (PTPC), a mitochondrial polyprotein complex, has been previously described to be involved in the control of mitochondrial membrane permeabilization (MMP) during chemotherapy-induced apoptosis. PTPC may contain proteins from both mitochondrial membranes [e.g., voltage-dependent anion channel (VDAC),  peripheral benzodiazepine receptor, adenine nucleotide translocator], from cytosol (e.g., hexokinase II, glycerol kinase), from matrix [e.g., cyclophilin D], and from intermembrane space (e.g., creatine kinase). PTPC may also interact with tumor suppressor proteins (i.e., Bax and Bid), oncoprotein homologues of Bcl-2 and some viral proteins, which can regulate apoptosis induced by pore opening. (Verrier F. 2003)]]></data>
      <data key="d6">
        <y:ShapeNode>
          <y:Geometry height="80.0" width="140.0" x="11981.586604725757" y="1217.5588675771464"/>
          <y:Fill color="#FFFF99" transparent="false"/>
          <y:BorderStyle color="#000000" type="line" width="1.0"/>
          <y:NodeLabel alignment="center" autoSizePolicy="content" fontFamily="Arial Black" fontSize="13" fontStyle="plain" hasBackgroundColor="false" hasLineColor="false" height="77.328125" modelName="internal" modelPosition="c" textColor="#000000" visible="true" width="126.07177734375" x="6.964111328125" y="1.3359375">VDAC1:SLC25A6:
HK2:CKMT1A:
PPID:BZRAP1
(PTPC)</y:NodeLabel>
          <y:Shape type="roundrectangle"/>
        </y:ShapeNode>
      </data>
    </node>
    <node id="n284">
      <data key="d6">
        <y:ShapeNode>
          <y:Geometry height="20.0" width="20.0" x="12158.022961389228" y="1247.5588675771464"/>
          <y:Fill color="#FFFF99" transparent="false"/>
          <y:BorderStyle color="#000000" type="line" width="1.0"/>
          <y:NodeLabel alignment="center" autoSizePolicy="node_width" fontFamily="Arial Black" fontSize="13" fontStyle="plain" hasBackgroundColor="false" hasLineColor="false" height="22.33203125" modelName="internal" modelPosition="c" textColor="#000000" visible="true" width="20.0" x="0.0" y="-1.166015625">B</y:NodeLabel>
          <y:Shape type="ellipse"/>
        </y:ShapeNode>
      </data>
    </node>
    <node id="n285">
      <data key="d4"/>
      <data key="d6">
        <y:ShapeNode>
          <y:Geometry height="100.0" width="140.0" x="12214.459318052699" y="1207.5588675771464"/>
          <y:Fill color="#FFFF99" transparent="false"/>
          <y:BorderStyle color="#000000" type="line" width="1.0"/>
          <y:NodeLabel alignment="center" autoSizePolicy="content" fontFamily="Arial Black" fontSize="13" fontStyle="plain" hasBackgroundColor="false" hasLineColor="false" height="95.66015625" modelName="internal" modelPosition="c" textColor="#000000" visible="true" width="111.6181640625" x="14.19091796875" y="2.169921875">PB1-F2:VDAC1:
SLC25A6:HK2:
CKMT1A:PPID:
BZRAP1
(Open PTPC)
</y:NodeLabel>
          <y:Shape type="roundrectangle"/>
        </y:ShapeNode>
      </data>
    </node>
    <node id="n286">
      <data key="d4"><![CDATA[http://www.ncbi.nlm.nih.gov/sites/entrez?Db=gene&Cmd=ShowDetailView&TermToSearch=54205&ordinalpos=2&itool=EntrezSystem2.PEntrez.Gene.Gene_ResultsPanel.Gene_RVDocSum]]></data>
      <data key="d5"><![CDATA[This gene encodes cytochrome c, a component of the electron transport chain in mitochondria. The 
heme group of cytochrome c accepts electrons from the b-c1 complex and transfers electrons to 
the cytochrome oxidase complex. Cytochrome c is also involved in initiation of apoptosis. Upon 
release of cytochrome c to the cytoplasm, the protein binds apoptotic protease activating factor 
which activates the apoptotic initiator procaspase 9. Many cytochrome c pseudogenes exist, 
scattered throughout the human genome.
"EntrezGene"]]></data>
      <data key="d6">
        <y:ShapeNode>
          <y:Geometry height="20.0" width="80.0" x="12581.05744239397" y="1064.180819127785"/>
          <y:Fill color="#CCFFFF" transparent="false"/>
          <y:BorderStyle color="#000000" type="line" width="1.0"/>
          <y:NodeLabel alignment="center" autoSizePolicy="node_width" fontFamily="Arial Black" fontSize="13" fontStyle="plain" hasBackgroundColor="false" hasLineColor="false" height="22.33203125" modelName="internal" modelPosition="c" textColor="#000000" visible="true" width="80.0" x="0.0" y="-1.166015625">CYCS</y:NodeLabel>
          <y:Shape type="roundrectangle"/>
        </y:ShapeNode>
      </data>
    </node>
    <node id="n287">
      <data key="d4"><![CDATA[http://www.ncbi.nlm.nih.gov/sites/entrez?Db=gene&Cmd=ShowDetailView&TermToSearch=842&ordinalpos=1&itool=EntrezSystem2.PEntrez.Gene.Gene_ResultsPanel.Gene_RVDocSum]]></data>
      <data key="d5"><![CDATA[This gene encodes a member of the cysteine-aspartic acid protease (caspase) family. Sequential 
activation of caspases plays a central role in the execution-phase of cell apoptosis. Caspases exist 
as inactive proenzymes which undergo proteolytic processing at conserved aspartic residues to 
produce two subunits, large and small, that dimerize to form the active enzyme. This protein is 
processed by caspase APAF1; this step is thought to be one of the earliest in the caspase 
activation cascade. Alternative splicing results in two transcript variants which encode different 
isoforms.
"EntrezGene"]]></data>
      <data key="d6">
        <y:ShapeNode>
          <y:Geometry height="20.0" width="80.0" x="12491.05744239397" y="2154.9813995769255"/>
          <y:Fill color="#CCFFFF" transparent="false"/>
          <y:BorderStyle color="#000000" type="line" width="1.0"/>
          <y:NodeLabel alignment="center" autoSizePolicy="node_width" fontFamily="Arial Black" fontSize="13" fontStyle="plain" hasBackgroundColor="false" hasLineColor="false" height="22.33203125" modelName="internal" modelPosition="c" textColor="#000000" visible="true" width="80.0" x="0.0" y="-1.166015625">CASP9[I]</y:NodeLabel>
          <y:Shape type="roundrectangle"/>
        </y:ShapeNode>
      </data>
    </node>
    <node id="n288">
      <data key="d4"><![CDATA[http://www.ncbi.nlm.nih.gov/sites/entrez?Db=gene&Cmd=ShowDetailView&TermToSearch=317&ordinalpos=1&itool=EntrezSystem2.PEntrez.Gene.Gene_ResultsPanel.Gene_RVDocSum]]></data>
      <data key="d5"><![CDATA[(Apaf-1 contains domains: CARD, NOD and WD40 repeats. The WD40 repeats are believed to
 contribute to autoinhibition of Apaf-1, and the binding of cytochrome c to this region has been
 shown to accelerate the binding of ATP/dATP. Apaf-1 can form oligomers and may facilitate
 procaspase-9 autoactivation by oligomerizing its precursor molecules) G. E.

this gene encodes a cytoplasmic protein that initiates apoptosis. This protein contains several copies
of the WD-40 domain, a caspase recruitment domain (CARD), and an ATPase domain (NB-ARC).
 Upon binding cytochrome c and dATP, this protein forms an oligomeric apoptosome. The
 apoptosome binds and cleaves caspase 9 preproprotein, releasing its mature, activated form.
 Activated caspase 9 stimulates the subsequent caspase cascade that commits the cell to apoptosis.
 Alternative splicing results in several transcript variants encoding different isoforms.
"EntrezGene"]]></data>
      <data key="d6">
        <y:ShapeNode>
          <y:Geometry height="20.0" width="80.0" x="12491.05744239397" y="1786.0151785504845"/>
          <y:Fill color="#CCFFFF" transparent="false"/>
          <y:BorderStyle color="#000000" type="line" width="1.0"/>
          <y:NodeLabel alignment="center" autoSizePolicy="node_width" fontFamily="Arial Black" fontSize="13" fontStyle="plain" hasBackgroundColor="false" hasLineColor="false" height="22.33203125" modelName="internal" modelPosition="c" textColor="#000000" visible="true" width="80.0" x="0.0" y="-1.166015625">APAF1</y:NodeLabel>
          <y:Shape type="roundrectangle"/>
        </y:ShapeNode>
      </data>
    </node>
    <node id="n289">
      <data key="d4"><![CDATA[http://www.ncbi.nlm.nih.gov/sites/entrez?Db=gene&Cmd=ShowDetailView&TermToSearch=54205&ordinalpos=2&itool=EntrezSystem2.PEntrez.Gene.Gene_ResultsPanel.Gene_RVDocSum]]></data>
      <data key="d5"><![CDATA[This gene encodes cytochrome c, a component of the electron transport chain in mitochondria. The 
heme group of cytochrome c accepts electrons from the b-c1 complex and transfers electrons to 
the cytochrome oxidase complex. Cytochrome c is also involved in initiation of apoptosis. Upon 
release of cytochrome c to the cytoplasm, the protein binds apoptotic protease activating factor 
which activates the apoptotic initiator procaspase 9. Many cytochrome c pseudogenes exist, 
scattered throughout the human genome.
"EntrezGene"]]></data>
      <data key="d6">
        <y:ShapeNode>
          <y:Geometry height="20.0" width="80.0" x="12581.05744239397" y="1440.2437517064486"/>
          <y:Fill color="#CCFFFF" transparent="false"/>
          <y:BorderStyle color="#000000" type="line" width="1.0"/>
          <y:NodeLabel alignment="center" autoSizePolicy="node_width" fontFamily="Arial Black" fontSize="13" fontStyle="plain" hasBackgroundColor="false" hasLineColor="false" height="22.33203125" modelName="internal" modelPosition="c" textColor="#000000" visible="true" width="80.0" x="0.0" y="-1.166015625">CYCS</y:NodeLabel>
          <y:Shape type="roundrectangle"/>
        </y:ShapeNode>
      </data>
    </node>
    <node id="n290">
      <data key="d4"/>
      <data key="d5"><![CDATA[10940292
10364241
9390557
10722681
10393175
10428850
10617566
10206961
9651578
(Apaf-1 exists as a monomer in an autoinhibited conformation in the cytoplasm. Intracellular cell death stimuli cause the release of cytochrome c from mitochondria to the cytoplasm, where cytochrome c relieves the autoinhibition of Apaf-1 through binding and, in the presence of ATP/dATP, induces APAF1 oligomerization and recruitment of CASP9. Deletion of the APAF1 WD40 repeats makes APAF1 constitutively active and capable of processing procaspase-9 independent of cytochrome c and dATP. APAF1-mediated processing of procaspase-9 occurs at asp315 by an intrinsic autocatalytic activity of procaspase-9 itself) G. E.]]></data>
      <data key="d6">
        <y:ShapeNode>
          <y:Geometry height="20.0" width="20.0" x="12611.05744239397" y="1786.0151785504845"/>
          <y:Fill color="#FFFF99" transparent="false"/>
          <y:BorderStyle color="#000000" type="line" width="1.0"/>
          <y:NodeLabel alignment="center" autoSizePolicy="node_width" fontFamily="Arial Black" fontSize="13" fontStyle="plain" hasBackgroundColor="false" hasLineColor="false" height="22.33203125" modelName="internal" modelPosition="c" textColor="#000000" visible="true" width="20.0" x="0.0" y="-1.166015625">B</y:NodeLabel>
          <y:Shape type="ellipse"/>
        </y:ShapeNode>
      </data>
    </node>
    <node id="n291">
      <data key="d4"/>
      <data key="d6">
        <y:ShapeNode>
          <y:Geometry height="20.0" width="80.0" x="12809.517375358913" y="2154.9813995769255"/>
          <y:Fill color="#CCFFFF" transparent="false"/>
          <y:BorderStyle color="#000000" type="line" width="1.0"/>
          <y:NodeLabel alignment="center" autoSizePolicy="node_width" fontFamily="Arial Black" fontSize="13" fontStyle="plain" hasBackgroundColor="false" hasLineColor="false" height="22.33203125" modelName="internal" modelPosition="c" textColor="#000000" visible="true" width="80.0" x="0.0" y="-1.166015625">CASP9 [A]
</y:NodeLabel>
          <y:Shape type="roundrectangle"/>
        </y:ShapeNode>
      </data>
    </node>
    <node id="n292">
      <data key="d6">
        <y:ShapeNode>
          <y:Geometry height="20.0" width="20.0" x="12611.05744239397" y="1265.0808078783934"/>
          <y:Fill color="#00CCFF" transparent="false"/>
          <y:BorderStyle color="#000000" type="line" width="1.0"/>
          <y:NodeLabel alignment="center" autoSizePolicy="node_width" fontFamily="Arial Black" fontSize="13" fontStyle="plain" hasBackgroundColor="false" hasLineColor="false" height="22.33203125" modelName="internal" modelPosition="c" textColor="#000000" visible="true" width="20.0" x="0.0" y="-1.166015625">T</y:NodeLabel>
          <y:Shape type="ellipse"/>
        </y:ShapeNode>
      </data>
    </node>
    <node id="n293">
      <data key="d6">
        <y:ShapeNode>
          <y:Geometry height="80.0" width="180.0" x="12370.89567471617" y="1217.5588675771464"/>
          <y:Fill color="#00FF00" transparent="false"/>
          <y:BorderStyle color="#000000" type="line" width="2.0"/>
          <y:NodeLabel alignment="center" autoSizePolicy="node_width" fontFamily="Arial Black" fontSize="18" fontStyle="plain" hasBackgroundColor="false" hasLineColor="false" height="54.765625" modelName="internal" modelPosition="c" textColor="#000000" visible="true" width="180.0" x="0.0" y="12.6171875">Permeabilization
and Swelling
</y:NodeLabel>
          <y:Shape type="octagon"/>
        </y:ShapeNode>
      </data>
    </node>
    <node id="n294">
      <data key="d4"/>
      <data key="d6">
        <y:ShapeNode>
          <y:Geometry height="20.0" width="80.0" x="13000.781238659532" y="3032.76856812784"/>
          <y:Fill color="#CCFFFF" transparent="false"/>
          <y:BorderStyle color="#000000" type="line" width="1.0"/>
          <y:NodeLabel alignment="center" autoSizePolicy="node_width" fontFamily="Arial Black" fontSize="13" fontStyle="plain" hasBackgroundColor="false" hasLineColor="false" height="22.33203125" modelName="internal" modelPosition="c" textColor="#000000" visible="true" width="80.0" x="0.0" y="-1.166015625">CASP3[A]</y:NodeLabel>
          <y:Shape type="roundrectangle"/>
        </y:ShapeNode>
      </data>
    </node>
    <node id="n295">
      <data key="d4"/>
      <data key="d6">
        <y:ShapeNode>
          <y:Geometry height="20.0" width="20.0" x="13030.781238659532" y="2794.120088572239"/>
          <y:Fill color="#C0C0C0" transparent="false"/>
          <y:BorderStyle color="#000000" type="line" width="1.0"/>
          <y:NodeLabel alignment="center" autoSizePolicy="node_width" fontFamily="Arial Black" fontSize="13" fontStyle="plain" hasBackgroundColor="false" hasLineColor="false" height="22.33203125" modelName="internal" modelPosition="c" textColor="#000000" visible="true" width="20.0" x="0.0" y="-1.166015625">X</y:NodeLabel>
          <y:Shape type="ellipse"/>
        </y:ShapeNode>
      </data>
    </node>
    <node id="n296">
      <data key="d4"/>
      <data key="d6">
        <y:ShapeNode>
          <y:Geometry height="60.0" width="100.0" x="12672.289923738239" y="1766.0151785504845"/>
          <y:Fill color="#FFFF99" color2="#FFFF99" transparent="false"/>
          <y:BorderStyle color="#000000" type="line" width="1.0"/>
          <y:NodeLabel alignment="center" autoSizePolicy="node_width" fontFamily="Arial Black" fontSize="13" fontStyle="plain" hasBackgroundColor="false" hasLineColor="false" height="58.99609375" modelName="internal" modelPosition="c" textColor="#000000" visible="true" width="102.96630859375" x="-1.483154296875" y="0.501953125">APAF1:CYCS:
CASP9
(Apoptosome)</y:NodeLabel>
          <y:Shape type="roundrectangle"/>
        </y:ShapeNode>
      </data>
    </node>
    <node id="n297">
      <data key="d4"><![CDATA[http://www.ncbi.nlm.nih.gov/gene?cmd=Retrieve&dopt=full_report&list_uids=331]]></data>
      <data key="d5"><![CDATA[This gene encodes a protein that belongs to a family of apoptotic suppressor proteins. Members of this family
share a conserved motif termed, baculovirus IAP repeat, which is necessary for their anti-apoptotic function.
This protein functions through binding to tumor necrosis factor receptor-associated factors TRAF1 and TRAF2 and
inhibits apoptosis induced by menadione, a potent inducer of free radicals, and interleukin 1-beta converting
enzyme. This protein also inhibits at least two members of the caspase family of cell-death proteases, caspase-3
and caspase-7. Mutations in this gene are the cause of X-linked lymphoproliferative syndrome. Alternate splicing
results in multiple transcript variants. Pseudogenes of this gene are found on chromosomes 2 and 11.(provided by
RefSeq, Feb 2011)]]></data>
      <data key="d6">
        <y:ShapeNode>
          <y:Geometry height="20.0" width="80.0" x="12491.05744239397" y="2419.1485046031285"/>
          <y:Fill color="#CCFFFF" transparent="false"/>
          <y:BorderStyle color="#000000" type="line" width="1.0"/>
          <y:NodeLabel alignment="center" autoSizePolicy="node_width" fontFamily="Arial Black" fontSize="13" fontStyle="plain" hasBackgroundColor="false" hasLineColor="false" height="22.33203125" modelName="internal" modelPosition="c" textColor="#000000" visible="true" width="80.0" x="0.0" y="-1.166015625">XIAP</y:NodeLabel>
          <y:Shape type="roundrectangle"/>
        </y:ShapeNode>
      </data>
    </node>
    <node id="n298">
      <data key="d4"><![CDATA[http://www.ncbi.nlm.nih.gov/sites/entrez?Db=gene&Cmd=ShowDetailView&TermToSearch=572&ordinalpos=2&itool=EntrezSystem2.PEntrez.Gene.Gene_ResultsPanel.Gene_RVDocSum]]></data>
      <data key="d5"><![CDATA[The protein encoded by this gene is a member of the BCL-2 family. BCL-2 family members are known
 to be regulators of programmed cell death. This protein positively regulates cell apoptosis by 
forming heterodimers with BCL-xL and BCL-2, and reversing their death repressor activity. 
Proapoptotic activity of this protein is regulated through its phosphorylation. Protein kinases AKT 
and MAP kinase, as well as protein phosphatase calcineurin were found to be involved in the 
regulation of this protein. Alternative splicing of this gene results in two transcript variants which 
encode the same isoform.
"EntrezGene"]]></data>
      <data key="d6">
        <y:ShapeNode>
          <y:Geometry height="20.0" width="80.0" x="11544.773227939038" y="798.0026910886392"/>
          <y:Fill color="#CCFFFF" transparent="false"/>
          <y:BorderStyle color="#000000" type="line" width="1.0"/>
          <y:NodeLabel alignment="center" autoSizePolicy="node_width" fontFamily="Arial Black" fontSize="13" fontStyle="plain" hasBackgroundColor="false" hasLineColor="false" height="22.33203125" modelName="internal" modelPosition="c" textColor="#000000" visible="true" width="80.0" x="0.0" y="-1.166015625">BAD</y:NodeLabel>
          <y:Shape type="roundrectangle"/>
        </y:ShapeNode>
      </data>
    </node>
    <node id="n299">
      <data key="d4"><![CDATA[http://www.ncbi.nlm.nih.gov/sites/entrez?Db=gene&Cmd=ShowDetailView&TermToSearch=596&ordinalpos=1&itool=EntrezSystem2.PEntrez.Gene.Gene_ResultsPanel.Gene_RVDocSum]]></data>
      <data key="d5"><![CDATA[This gene encodes an integral outer mitochondrial membrane protein that blocks the apoptotic 
death of some cells such as lymphocytes. Constitutive expression of BCL2, such as in the case of 
translocation of BCL2 to Ig heavy chain locus, is thought to be the cause of follicular lymphoma. 
Two transcript variants, produced by alternate splicing, differ in their C-terminal ends.
"EntrezGene"]]></data>
      <data key="d6">
        <y:ShapeNode>
          <y:Geometry height="20.0" width="80.0" x="11547.273227939038" y="872.1331905294738"/>
          <y:Fill color="#CCFFFF" transparent="false"/>
          <y:BorderStyle color="#000000" type="line" width="1.0"/>
          <y:NodeLabel alignment="center" autoSizePolicy="node_width" fontFamily="Arial Black" fontSize="13" fontStyle="plain" hasBackgroundColor="false" hasLineColor="false" height="22.33203125" modelName="internal" modelPosition="c" textColor="#000000" visible="true" width="80.0" x="0.0" y="-1.166015625">BCL2</y:NodeLabel>
          <y:Shape type="roundrectangle"/>
        </y:ShapeNode>
      </data>
    </node>
    <node id="n300">
      <data key="d4"/>
      <data key="d6">
        <y:ShapeNode>
          <y:Geometry height="20.0" width="80.0" x="13192.045101960151" y="3032.76856812784"/>
          <y:Fill color="#CCFFFF" transparent="false"/>
          <y:BorderStyle color="#000000" type="line" width="1.0"/>
          <y:NodeLabel alignment="center" autoSizePolicy="node_width" fontFamily="Arial Black" fontSize="13" fontStyle="plain" hasBackgroundColor="false" hasLineColor="false" height="22.33203125" modelName="internal" modelPosition="c" textColor="#000000" visible="true" width="80.0" x="0.0" y="-1.166015625">CASP7[A]</y:NodeLabel>
          <y:Shape type="roundrectangle"/>
        </y:ShapeNode>
      </data>
    </node>
    <node id="n301">
      <data key="d4"/>
      <data key="d6">
        <y:ShapeNode>
          <y:Geometry height="20.0" width="20.0" x="13222.045101960151" y="2961.099163849512"/>
          <y:Fill color="#C0C0C0" transparent="false"/>
          <y:BorderStyle color="#000000" type="line" width="1.0"/>
          <y:NodeLabel alignment="center" autoSizePolicy="node_width" fontFamily="Arial Black" fontSize="13" fontStyle="plain" hasBackgroundColor="false" hasLineColor="false" height="22.33203125" modelName="internal" modelPosition="c" textColor="#000000" visible="true" width="20.0" x="0.0" y="-1.166015625">X</y:NodeLabel>
          <y:Shape type="ellipse"/>
        </y:ShapeNode>
      </data>
    </node>
    <node id="n302">
      <data key="d4"/>
      <data key="d6">
        <y:ShapeNode>
          <y:Geometry height="20.0" width="80.0" x="10930.749747267415" y="2698.570214332889"/>
          <y:Fill color="#CCFFFF" transparent="false"/>
          <y:BorderStyle color="#000000" type="line" width="1.0"/>
          <y:NodeLabel alignment="center" autoSizePolicy="node_width" fontFamily="Arial Black" fontSize="13" fontStyle="plain" hasBackgroundColor="false" hasLineColor="false" height="22.33203125" modelName="internal" modelPosition="c" textColor="#000000" visible="true" width="80.0" x="0.0" y="-1.166015625">CASP8[A]</y:NodeLabel>
          <y:Shape type="roundrectangle"/>
        </y:ShapeNode>
      </data>
    </node>
    <node id="n303">
      <data key="d4"><![CDATA[http://www.ncbi.nlm.nih.gov/sites/entrez?Db=gene&Cmd=ShowDetailView&TermToSearch=841&ordinalpos=1&itool=EntrezSystem2.PEntrez.Gene.Gene_ResultsPanel.Gene_RVDocSum]]></data>
      <data key="d5"><![CDATA[This gene encodes a member of the cysteine-aspartic acid protease (caspase) family. Sequential
activation of caspases plays a central role in the execution-phase of cell apoptosis. Caspases exist
as inactive proenzymes composed of a prodomain, a large protease subunit, and a small protease
subunit. Activation of caspases requires proteolytic processing at conserved internal aspartic residues 
to generate a heterodimeric enzyme consisting of the large and small subunits. Thisprotein is involved in the 
programmed cell death induced by Fas and various apoptotic stimuli. 
The N-terminal FADD-like death effector domain of this protein suggests that it may interact with
 Fas-interacting protein FADD. This protein was detected in the insoluble fraction of the affected
 brain region from Huntington disease patients but not in those from normal controls, which
 implicated the role in neurodegenerative diseases. Many alternatively spliced transcript variants
 encoding different isoforms have been described, although not all variants have had their
 full-length sequences determined.
"EntrezGene"]]></data>
      <data key="d6">
        <y:ShapeNode>
          <y:Geometry height="20.0" width="80.0" x="10754.644816811058" y="2698.570214332889"/>
          <y:Fill color="#CCFFFF" transparent="false"/>
          <y:BorderStyle color="#000000" type="line" width="1.0"/>
          <y:NodeLabel alignment="center" autoSizePolicy="node_width" fontFamily="Arial Black" fontSize="13" fontStyle="plain" hasBackgroundColor="false" hasLineColor="false" height="22.33203125" modelName="internal" modelPosition="c" textColor="#000000" visible="true" width="80.0" x="0.0" y="-1.166015625">CASP8[I]</y:NodeLabel>
          <y:Shape type="roundrectangle"/>
        </y:ShapeNode>
      </data>
    </node>
    <node id="n304">
      <data key="d4"/>
      <data key="d6">
        <y:ShapeNode>
          <y:Geometry height="20.0" width="20.0" x="10872.697282039237" y="2698.570214332889"/>
          <y:Fill color="#C0C0C0" transparent="false"/>
          <y:BorderStyle color="#000000" type="line" width="1.0"/>
          <y:NodeLabel alignment="center" autoSizePolicy="node_width" fontFamily="Arial Black" fontSize="13" fontStyle="plain" hasBackgroundColor="false" hasLineColor="false" height="22.33203125" modelName="internal" modelPosition="c" textColor="#000000" visible="true" width="20.0" x="0.0" y="-1.166015625">X</y:NodeLabel>
          <y:Shape type="ellipse"/>
        </y:ShapeNode>
      </data>
    </node>
    <node id="n305">
      <data key="d4"/>
      <data key="d6">
        <y:ShapeNode>
          <y:Geometry height="20.0" width="80.0" x="10788.011092682695" y="1473.1977188026656"/>
          <y:Fill color="#CCFFFF" transparent="false"/>
          <y:BorderStyle color="#000000" type="line" width="1.0"/>
          <y:NodeLabel alignment="center" autoSizePolicy="node_width" fontFamily="Arial Black" fontSize="13" fontStyle="plain" hasBackgroundColor="false" hasLineColor="false" height="22.33203125" modelName="internal" modelPosition="c" textColor="#000000" visible="true" width="80.0" x="0.0" y="-1.166015625">CASP2[A]</y:NodeLabel>
          <y:Shape type="roundrectangle"/>
        </y:ShapeNode>
      </data>
    </node>
    <node id="n306">
      <data key="d4"><![CDATA[http://www.ncbi.nlm.nih.gov/sites/entrez?Db=gene&Cmd=ShowDetailView&TermToSearch=835&ordinalpos=1&itool=EntrezSystem2.PEntrez.Gene.Gene_ResultsPanel.Gene_RVDocSum]]></data>
      <data key="d5"><![CDATA[This gene encodes a protein which is a member of the cysteine-aspartic acid protease (caspase) 
family. Sequential activation of caspases plays a central role in the execution-phase of cell 
apoptosis. Caspases exist as inactive proenzymes which undergo proteolytic processing at 
conserved aspartic residues to produce two subunits, large and small, that dimerize to form the 
active enzyme. The proteolytic cleavage of this protein is induced by a variety of apoptotic stimuli. 
Alternative splicing of this gene results in multiple transcript variants that encode different isoforms.
"EntrezGene"]]></data>
      <data key="d6">
        <y:ShapeNode>
          <y:Geometry height="20.0" width="80.0" x="10538.38322877744" y="1473.1977188026656"/>
          <y:Fill color="#CCFFFF" transparent="false"/>
          <y:BorderStyle color="#000000" type="line" width="1.0"/>
          <y:NodeLabel alignment="center" autoSizePolicy="node_width" fontFamily="Arial Black" fontSize="13" fontStyle="plain" hasBackgroundColor="false" hasLineColor="false" height="22.33203125" modelName="internal" modelPosition="c" textColor="#000000" visible="true" width="80.0" x="0.0" y="-1.166015625">CASP2[I]</y:NodeLabel>
          <y:Shape type="roundrectangle"/>
        </y:ShapeNode>
      </data>
    </node>
    <node id="n307">
      <data key="d4"/>
      <data key="d6">
        <y:ShapeNode>
          <y:Geometry height="20.0" width="20.0" x="10693.197160730067" y="1473.1977188026656"/>
          <y:Fill color="#C0C0C0" transparent="false"/>
          <y:BorderStyle color="#000000" type="line" width="1.0"/>
          <y:NodeLabel alignment="center" autoSizePolicy="node_width" fontFamily="Arial Black" fontSize="13" fontStyle="plain" hasBackgroundColor="false" hasLineColor="false" height="22.33203125" modelName="internal" modelPosition="c" textColor="#000000" visible="true" width="20.0" x="0.0" y="-1.166015625">X</y:NodeLabel>
          <y:Shape type="ellipse"/>
        </y:ShapeNode>
      </data>
    </node>
    <node id="n308">
      <data key="d4"/>
      <data key="d6">
        <y:ShapeNode>
          <y:Geometry height="20.0" width="20.0" x="11046.302212495593" y="1473.1977188026656"/>
          <y:Fill color="#CC99FF" transparent="false"/>
          <y:BorderStyle color="#000000" type="line" width="1.0"/>
          <y:NodeLabel alignment="center" autoSizePolicy="node_width" fontFamily="Arial Black" fontSize="12" fontStyle="plain" hasBackgroundColor="false" hasLineColor="false" height="20.921875" modelName="internal" modelPosition="c" textColor="#000000" visible="true" width="23.330078125" x="-1.6650390625" y="-0.4609375">OR</y:NodeLabel>
          <y:Shape type="ellipse"/>
        </y:ShapeNode>
      </data>
    </node>
    <node id="n309">
      <data key="d4"/>
      <data key="d6">
        <y:ShapeNode>
          <y:Geometry height="20.0" width="80.0" x="11190.99372695364" y="1358.7178287642898"/>
          <y:Fill color="#CCFFFF" transparent="false"/>
          <y:BorderStyle color="#000000" type="line" width="1.0"/>
          <y:NodeLabel alignment="center" autoSizePolicy="node_width" fontFamily="Arial Black" fontSize="13" fontStyle="plain" hasBackgroundColor="false" hasLineColor="false" height="22.33203125" modelName="internal" modelPosition="c" textColor="#000000" visible="true" width="80.0" x="0.0" y="-1.166015625">tBID</y:NodeLabel>
          <y:Shape type="roundrectangle"/>
        </y:ShapeNode>
      </data>
    </node>
    <node id="n310">
      <data key="d4"><![CDATA[http://www.ncbi.nlm.nih.gov/sites/entrez?Db=gene&Cmd=ShowDetailView&TermToSearch=637&ordinalpos=2&itool=EntrezSystem2.PEntrez.Gene.Gene_ResultsPanel.Gene_RVDocSum]]></data>
      <data key="d5"><![CDATA[This gene encodes a death agonist that heterodimerizes with either agonist BAX or antagonist 
BCL2. The encoded protein is a member of the BCL-2 family of cell death regulators. It is a mediator 
of mitochondrial damage induced by caspase-8 (CASP8); CASP8 cleaves this encoded protein, and 
the COOH-terminal part translocates to mitochondria where it triggers cytochrome c release.
Multiple alternatively spliced transcript variants have been found, but the full-length nature of some
 variants has not been defined.
"EntrezGene"]]></data>
      <data key="d6">
        <y:ShapeNode>
          <y:Geometry height="20.0" width="80.0" x="10841.610698037546" y="1358.7178287642898"/>
          <y:Fill color="#CCFFFF" transparent="false"/>
          <y:BorderStyle color="#000000" type="line" width="1.0"/>
          <y:NodeLabel alignment="center" autoSizePolicy="node_width" fontFamily="Arial Black" fontSize="13" fontStyle="plain" hasBackgroundColor="false" hasLineColor="false" height="22.33203125" modelName="internal" modelPosition="c" textColor="#000000" visible="true" width="80.0" x="0.0" y="-1.166015625">BID</y:NodeLabel>
          <y:Shape type="roundrectangle"/>
        </y:ShapeNode>
      </data>
    </node>
    <node id="n311">
      <data key="d6">
        <y:ShapeNode>
          <y:Geometry height="20.0" width="20.0" x="11046.302212495593" y="1358.7178287642898"/>
          <y:Fill color="#BFBFBF" transparent="false"/>
          <y:BorderStyle color="#000000" type="line" width="1.0"/>
          <y:NodeLabel alignment="center" autoSizePolicy="content" fontFamily="Arial Black" fontSize="13" fontStyle="plain" hasBackgroundColor="false" hasLineColor="false" height="22.33203125" modelName="internal" modelPosition="c" textColor="#000000" visible="true" width="14.11181640625" x="2.944091796875" y="-1.166015625">X</y:NodeLabel>
          <y:Shape type="ellipse"/>
        </y:ShapeNode>
      </data>
    </node>
    <node id="n312">
      <data key="d4"><![CDATA[http://www.ncbi.nlm.nih.gov/sites/entrez?Db=gene&Cmd=ShowDetailView&TermToSearch=839&ordinalpos=1&itool=EntrezSystem2.PEntrez.Gene.Gene_ResultsPanel.Gene_RVDocSumhttp://www.ncbi.nlm.nih.gov/sites/entrez?Db=gene&Cmd=ShowDetailView&TermToSearch=839&ordinalpos=1&itool=EntrezSystem2.PEntrez.Gene.Gene_ResultsPanel.Gene_RVDocSum]]></data>
      <data key="d5"><![CDATA[This gene encodes a protein which is a member of the cysteine-aspartic acid protease (caspase) 
family. Sequential activation of caspases plays a central role in the execution-phase of cell 
apoptosis. Caspases exist as inactive proenzymes which undergo proteolytic processing at 
conserved aspartic residues to produce two subunits, large and small, that dimerize to form the 
active enzyme. This protein is processed by caspases 7, 8 and 10, and is thought to function as a 
downstream enzyme in the caspase activation cascade. Alternative splicing of this gene results in 
two transcript variants that encode different isoforms.
"EntrezGene"]]></data>
      <data key="d6">
        <y:ShapeNode>
          <y:Geometry height="20.0" width="80.0" x="12712.289923738235" y="2603.5738589071343"/>
          <y:Fill color="#CCFFFF" transparent="false"/>
          <y:BorderStyle color="#000000" type="line" width="1.0"/>
          <y:NodeLabel alignment="center" autoSizePolicy="node_width" fontFamily="Arial Black" fontSize="13" fontStyle="plain" hasBackgroundColor="false" hasLineColor="false" height="22.33203125" modelName="internal" modelPosition="c" textColor="#000000" visible="true" width="80.0" x="0.0" y="-1.166015625">CASP6[I]</y:NodeLabel>
          <y:Shape type="roundrectangle"/>
        </y:ShapeNode>
      </data>
    </node>
    <node id="n313">
      <data key="d4"/>
      <data key="d6">
        <y:ShapeNode>
          <y:Geometry height="20.0" width="80.0" x="12809.517375358913" y="3032.76856812784"/>
          <y:Fill color="#CCFFFF" transparent="false"/>
          <y:BorderStyle color="#000000" type="line" width="1.0"/>
          <y:NodeLabel alignment="center" autoSizePolicy="node_width" fontFamily="Arial Black" fontSize="13" fontStyle="plain" hasBackgroundColor="false" hasLineColor="false" height="22.33203125" modelName="internal" modelPosition="c" textColor="#000000" visible="true" width="80.0" x="0.0" y="-1.166015625">CASP6[A]</y:NodeLabel>
          <y:Shape type="roundrectangle"/>
        </y:ShapeNode>
      </data>
    </node>
    <node id="n314">
      <data key="d4"/>
      <data key="d6">
        <y:ShapeNode>
          <y:Geometry height="20.0" width="20.0" x="12839.517375358913" y="2603.5738589071343"/>
          <y:Fill color="#C0C0C0" transparent="false"/>
          <y:BorderStyle color="#000000" type="line" width="1.0"/>
          <y:NodeLabel alignment="center" autoSizePolicy="node_width" fontFamily="Arial Black" fontSize="13" fontStyle="plain" hasBackgroundColor="false" hasLineColor="false" height="22.33203125" modelName="internal" modelPosition="c" textColor="#000000" visible="true" width="20.0" x="0.0" y="-1.166015625">X</y:NodeLabel>
          <y:Shape type="ellipse"/>
        </y:ShapeNode>
      </data>
    </node>
    <node id="n315">
      <data key="d4"/>
      <data key="d6">
        <y:ShapeNode>
          <y:Geometry height="15.0" width="15.0" x="11048.802212495593" y="2701.070214332889"/>
          <y:Fill color="#000000" color2="#000000" transparent="false"/>
          <y:BorderStyle color="#000000" type="line" width="1.0"/>
          <y:NodeLabel alignment="center" autoSizePolicy="content" fontFamily="Dialog" fontSize="12" fontStyle="plain" hasBackgroundColor="false" hasLineColor="false" hasText="false" height="4.0" modelName="internal" modelPosition="c" textColor="#000000" visible="true" width="4.0" x="5.5" y="5.5"/>
          <y:Shape type="diamond"/>
        </y:ShapeNode>
      </data>
    </node>
    <node id="n316">
      <data key="d4"><![CDATA[http://www.ncbi.nlm.nih.gov/sites/entrez?Db=gene&Cmd=ShowDetailView&TermToSearch=9131&ordinalpos=5&itool=EntrezSystem2.PEntrez.Gene.Gene_ResultsPanel.Gene_RVDocSum]]></data>
      <data key="d5"><![CDATA[This gene encodes a flavoprotein essential for nuclear disassembly in apoptotic cells that is found in 
the mitochondrial intermembrane space in healthy cells. Induction of apoptosis results in the 
translocation of this protein to the nucleus where it effects chromosome condensation and 
fragmentation. In addition, this gene product induces mitochondria to release the apoptogenic 
proteins cytochrome c and caspase-9. Three alternative transcripts encoding different isoforms 
have been identified for this gene. [provided by RefSeq]
"EntrezGene"]]></data>
      <data key="d6">
        <y:ShapeNode>
          <y:Geometry height="20.0" width="80.0" x="11501.265386659928" y="1440.2437517064486"/>
          <y:Fill color="#CCFFFF" transparent="false"/>
          <y:BorderStyle color="#000000" type="line" width="1.0"/>
          <y:NodeLabel alignment="center" autoSizePolicy="node_width" fontFamily="Arial Black" fontSize="13" fontStyle="plain" hasBackgroundColor="false" hasLineColor="false" height="22.33203125" modelName="internal" modelPosition="c" textColor="#000000" visible="true" width="80.0" x="0.0" y="-1.166015625">AIFM1</y:NodeLabel>
          <y:Shape type="roundrectangle"/>
        </y:ShapeNode>
      </data>
    </node>
    <node id="n317">
      <data key="d4"><![CDATA[http://www.ncbi.nlm.nih.gov/sites/entrez?Db=gene&Cmd=ShowDetailView&TermToSearch=2021&ordinalpos=1&itool=EntrezSystem2.PEntrez.Gene.Gene_ResultsPanel.Gene_RVDocSum]]></data>
      <data key="d5"><![CDATA[The protein encoded by this gene is a nuclear encoded endonuclease that is localized in the 
mitochondrion. The encoded protein is widely distributed among animals and cleaves DNA at GC 
tracts. This protein is capable of generating the RNA primers required by DNA polymerase gamma 
to initiate replication of mitochondrial DNA.
"EntrezGene"]]></data>
      <data key="d6">
        <y:ShapeNode>
          <y:Geometry height="20.0" width="80.0" x="8235.564376897528" y="4344.973725185814"/>
          <y:Fill color="#CCFFFF" transparent="false"/>
          <y:BorderStyle color="#000000" type="line" width="1.0"/>
          <y:NodeLabel alignment="center" autoSizePolicy="node_width" fontFamily="Arial Black" fontSize="13" fontStyle="plain" hasBackgroundColor="false" hasLineColor="false" height="22.33203125" modelName="internal" modelPosition="c" textColor="#000000" visible="true" width="80.0" x="0.0" y="-1.166015625">ENDOG</y:NodeLabel>
          <y:Shape type="roundrectangle"/>
        </y:ShapeNode>
      </data>
    </node>
    <node id="n318">
      <data key="d4"><![CDATA[http://www.ncbi.nlm.nih.gov/sites/entrez?Db=gene&Cmd=ShowDetailView&TermToSearch=9131&ordinalpos=5&itool=EntrezSystem2.PEntrez.Gene.Gene_ResultsPanel.Gene_RVDocSum]]></data>
      <data key="d5"><![CDATA[This gene encodes a flavoprotein essential for nuclear disassembly in apoptotic cells that is found in 
the mitochondrial intermembrane space in healthy cells. Induction of apoptosis results in the 
translocation of this protein to the nucleus where it effects chromosome condensation and 
fragmentation. In addition, this gene product induces mitochondria to release the apoptogenic 
proteins cytochrome c and caspase-9. Three alternative transcripts encoding different isoforms 
have been identified for this gene. [provided by RefSeq]
"EntrezGene"]]></data>
      <data key="d6">
        <y:ShapeNode>
          <y:Geometry height="20.0" width="80.0" x="8235.564376897528" y="4396.815006406572"/>
          <y:Fill color="#CCFFFF" transparent="false"/>
          <y:BorderStyle color="#000000" type="line" width="1.0"/>
          <y:NodeLabel alignment="center" autoSizePolicy="node_width" fontFamily="Arial Black" fontSize="13" fontStyle="plain" hasBackgroundColor="false" hasLineColor="false" height="22.33203125" modelName="internal" modelPosition="c" textColor="#000000" visible="true" width="80.0" x="0.0" y="-1.166015625">AIFM1</y:NodeLabel>
          <y:Shape type="roundrectangle"/>
        </y:ShapeNode>
      </data>
    </node>
    <node id="n319">
      <data key="d4"/>
      <data key="d6">
        <y:ShapeNode>
          <y:Geometry height="20.0" width="20.0" x="9079.97084839395" y="4396.815006406572"/>
          <y:Fill color="#00CCFF" transparent="false"/>
          <y:BorderStyle color="#000000" type="line" width="1.0"/>
          <y:NodeLabel alignment="center" autoSizePolicy="node_width" fontFamily="Arial Black" fontSize="13" fontStyle="plain" hasBackgroundColor="false" hasLineColor="false" height="22.33203125" modelName="internal" modelPosition="c" textColor="#000000" visible="true" width="20.0" x="0.0" y="-1.166015625">T</y:NodeLabel>
          <y:Shape type="ellipse"/>
        </y:ShapeNode>
      </data>
    </node>
    <node id="n320">
      <data key="d6">
        <y:ShapeNode>
          <y:Geometry height="20.0" width="20.0" x="9079.97084839395" y="4344.973725185814"/>
          <y:Fill color="#00CCFF" transparent="false"/>
          <y:BorderStyle color="#000000" type="line" width="1.0"/>
          <y:NodeLabel alignment="center" autoSizePolicy="node_width" fontFamily="Arial Black" fontSize="13" fontStyle="plain" hasBackgroundColor="false" hasLineColor="false" height="22.33203125" modelName="internal" modelPosition="c" textColor="#000000" visible="true" width="20.0" x="0.0" y="-1.166015625">T</y:NodeLabel>
          <y:Shape type="ellipse"/>
        </y:ShapeNode>
      </data>
    </node>
    <node id="n321">
      <data key="d4"><![CDATA[http://www.ncbi.nlm.nih.gov/sites/entrez?Db=gene&Cmd=ShowDetailView&TermToSearch=2021&ordinalpos=1&itool=EntrezSystem2.PEntrez.Gene.Gene_ResultsPanel.Gene_RVDocSum]]></data>
      <data key="d5"><![CDATA[The protein encoded by this gene is a nuclear encoded endonuclease that is localized in the 
mitochondrion. The encoded protein is widely distributed among animals and cleaves DNA at GC 
tracts. This protein is capable of generating the RNA primers required by DNA polymerase gamma 
to initiate replication of mitochondrial DNA.
"EntrezGene"]]></data>
      <data key="d6">
        <y:ShapeNode>
          <y:Geometry height="20.0" width="80.0" x="11382.234916807962" y="1440.2437517064486"/>
          <y:Fill color="#CCFFFF" transparent="false"/>
          <y:BorderStyle color="#000000" type="line" width="1.0"/>
          <y:NodeLabel alignment="center" autoSizePolicy="node_width" fontFamily="Arial Black" fontSize="13" fontStyle="plain" hasBackgroundColor="false" hasLineColor="false" height="22.33203125" modelName="internal" modelPosition="c" textColor="#000000" visible="true" width="80.0" x="0.0" y="-1.166015625">ENDOG</y:NodeLabel>
          <y:Shape type="roundrectangle"/>
        </y:ShapeNode>
      </data>
    </node>
    <node id="n322">
      <data key="d4"/>
      <data key="d6">
        <y:ShapeNode>
          <y:Geometry height="77.68106842041016" width="180.67218017578125" x="7721.429841136696" y="4130.950099581239"/>
          <y:Fill color="#00FF00" transparent="false"/>
          <y:BorderStyle color="#000000" type="line" width="2.0"/>
          <y:NodeLabel alignment="center" autoSizePolicy="node_width" fontFamily="Arial Black" fontSize="18" fontStyle="plain" hasBackgroundColor="false" hasLineColor="false" height="54.765625" modelName="internal" modelPosition="c" textColor="#000000" visible="true" width="180.67218017578125" x="0.0" y="11.457721710205078">DNA
Fragmentation</y:NodeLabel>
          <y:Shape type="octagon"/>
        </y:ShapeNode>
      </data>
    </node>
    <node id="n323">
      <data key="d4"><![CDATA[http://www.ncbi.nlm.nih.gov/sites/entrez?Db=gene&Cmd=ShowDetailView&TermToSearch=2620&ordinalpos=2&itool=EntrezSystem2.PEntrez.Gene.Gene_ResultsPanel.Gene_RVDocSum]]></data>
      <data key="d5"><![CDATA[The protein encoded by this gene is a caspase-3 substrate that plays a role in regulating 
microfilament and cell shape changes during apoptosis. It can also modulate cell susceptibility to 
p53-dependent apoptosis by inhibiting calpain activity. Two alternatively spliced transcript variants 
encoding the same protein have been described for this gene.
"EntrezGene"]]></data>
      <data key="d6">
        <y:ShapeNode>
          <y:Geometry height="20.0" width="80.0" x="7951.765931224587" y="4725.392449660772"/>
          <y:Fill color="#CCFFFF" transparent="false"/>
          <y:BorderStyle color="#000000" type="line" width="1.0"/>
          <y:NodeLabel alignment="center" autoSizePolicy="node_width" fontFamily="Arial Black" fontSize="13" fontStyle="plain" hasBackgroundColor="false" hasLineColor="false" height="22.33203125" modelName="internal" modelPosition="c" textColor="#000000" visible="true" width="80.0" x="0.0" y="-1.166015625">GAS2</y:NodeLabel>
          <y:Shape type="roundrectangle"/>
        </y:ShapeNode>
      </data>
    </node>
    <node id="n324">
      <data key="d4"/>
      <data key="d6">
        <y:ShapeNode>
          <y:Geometry height="20.0" width="80.0" x="7771.765931224587" y="4725.392449660772"/>
          <y:Fill color="#CCFFFF" transparent="false"/>
          <y:BorderStyle color="#000000" type="line" width="1.0"/>
          <y:NodeLabel alignment="center" autoSizePolicy="node_width" fontFamily="Arial Black" fontSize="13" fontStyle="plain" hasBackgroundColor="false" hasLineColor="false" height="22.33203125" modelName="internal" modelPosition="c" textColor="#000000" visible="true" width="80.0" x="0.0" y="-1.166015625">GAS2[t]</y:NodeLabel>
          <y:Shape type="roundrectangle"/>
        </y:ShapeNode>
      </data>
    </node>
    <node id="n325">
      <data key="d4"><![CDATA[http://www.ncbi.nlm.nih.gov/sites/entrez?Db=gene&Cmd=ShowDetailView&TermToSearch=1676&ordinalpos=1&itool=EntrezSystem2.PEntrez.Gene.Gene_ResultsPanel.Gene_RVDocSum]]></data>
      <data key="d5"><![CDATA[Apoptosis is a cell death process that removes toxic and/or useless cells during mammalian 
development. The apoptotic process is accompanied by shrinkage and fragmentation of the cells 
and nuclei and degradation of the chromosomal DNA into nucleosomal units. DNA fragmentation 
factor (DFF) is a heterodimeric protein of 40-kD (DFFB) and 45-kD (DFFA) subunits. DFFA is the 
substrate for caspase-3 and triggers DNA fragmentation during apoptosis. DFF becomes activated 
when DFFA is cleaved by caspase-3. The cleaved fragments of DFFA dissociate from DFFB, the 
active component of DFF. DFFB has been found to trigger both DNA fragmentation and chromatin 
condensation during apoptosis. Two alternatively spliced transcript variants encoding distinct 
isoforms have been found for this gene.
"EntrezGene"]]></data>
      <data key="d6">
        <y:ShapeNode>
          <y:Geometry height="20.0" width="80.0" x="8359.90792404997" y="4474.908031967242"/>
          <y:Fill color="#CCFFFF" transparent="false"/>
          <y:BorderStyle color="#000000" type="line" width="1.0"/>
          <y:NodeLabel alignment="center" autoSizePolicy="node_width" fontFamily="Arial Black" fontSize="13" fontStyle="plain" hasBackgroundColor="false" hasLineColor="false" height="22.33203125" modelName="internal" modelPosition="c" textColor="#000000" visible="true" width="80.0" x="0.0" y="-1.166015625">DFFA</y:NodeLabel>
          <y:Shape type="roundrectangle"/>
        </y:ShapeNode>
      </data>
    </node>
    <node id="n326">
      <data key="d4"/>
      <data key="d6">
        <y:ShapeNode>
          <y:Geometry height="20.0" width="80.0" x="8169.9079240499705" y="4474.908031967242"/>
          <y:Fill color="#CCFFFF" transparent="false"/>
          <y:BorderStyle color="#000000" type="line" width="1.0"/>
          <y:NodeLabel alignment="center" autoSizePolicy="node_width" fontFamily="Arial Black" fontSize="13" fontStyle="plain" hasBackgroundColor="false" hasLineColor="false" height="22.33203125" modelName="internal" modelPosition="c" textColor="#000000" visible="true" width="80.0" x="0.0" y="-1.166015625">DFFA[t][I]</y:NodeLabel>
          <y:Shape type="roundrectangle"/>
        </y:ShapeNode>
      </data>
    </node>
    <node id="n327">
      <data key="d4"><![CDATA[http://www.ncbi.nlm.nih.gov/sites/entrez?Db=gene&Cmd=ShowDetailView&TermToSearch=142&ordinalpos=4&itool=EntrezSystem2.PEntrez.Gene.Gene_ResultsPanel.Gene_RVDocSum]]></data>
      <data key="d5"><![CDATA[This gene encodes a chromatin-associated enzyme, poly(ADP-ribosyl)transferase, which modifies 
various nuclear proteins by poly(ADP-ribosyl)ation. The modification is dependent on DNA and is 
involved in the regulation of various important cellular processes such as differentiation, 
proliferation, and tumor transformation and also in the regulation of the molecular events involved 
in the recovery of cell from DNA damage. In addition, this enzyme may be the site of mutation in 
Fanconi anemia, and may participate in the pathophysiology of type I diabetes.
"EntrezGene"]]></data>
      <data key="d6">
        <y:ShapeNode>
          <y:Geometry height="20.0" width="80.0" x="8200.564376897528" y="4800.587972789682"/>
          <y:Fill color="#CCFFFF" transparent="false"/>
          <y:BorderStyle color="#000000" type="line" width="1.0"/>
          <y:NodeLabel alignment="center" autoSizePolicy="node_width" fontFamily="Arial Black" fontSize="13" fontStyle="plain" hasBackgroundColor="false" hasLineColor="false" height="22.33203125" modelName="internal" modelPosition="c" textColor="#000000" visible="true" width="80.0" x="0.0" y="-1.166015625">PARP</y:NodeLabel>
          <y:Shape type="roundrectangle"/>
        </y:ShapeNode>
      </data>
    </node>
    <node id="n328">
      <data key="d4"/>
      <data key="d6">
        <y:ShapeNode>
          <y:Geometry height="20.0" width="80.0" x="8020.564376897528" y="4800.587972789682"/>
          <y:Fill color="#CCFFFF" transparent="false"/>
          <y:BorderStyle color="#000000" type="line" width="1.0"/>
          <y:NodeLabel alignment="center" autoSizePolicy="node_width" fontFamily="Arial Black" fontSize="13" fontStyle="plain" hasBackgroundColor="false" hasLineColor="false" height="22.33203125" modelName="internal" modelPosition="c" textColor="#000000" visible="true" width="80.0" x="0.0" y="-1.166015625">PARP[t][I]</y:NodeLabel>
          <y:Shape type="roundrectangle"/>
        </y:ShapeNode>
      </data>
    </node>
    <node id="n329">
      <data key="d4"><![CDATA[http://www.ncbi.nlm.nih.gov/sites/entrez?Db=gene&Cmd=ShowDetailView&TermToSearch=4000&ordinalpos=1&itool=EntrezSystem2.PEntrez.Gene.Gene_ResultsPanel.Gene_RVDocSum]]></data>
      <data key="d5"><![CDATA[The nuclear lamina consists of a two-dimensional matrix of proteins located next to the inner nuclear
 membrane. The lamin family of proteins make up the matrix and are highly conserved in evolution. 
During mitosis, the lamina matrix is reversibly disassembled as the lamin proteins are 
phosphorylated. Lamin proteins are thought to be involved in nuclear stability, chromatin structure 
and gene expression. Vertebrate lamins consist of two types, A and B. Through alternate splicing, 
this gene encodes three type A lamin isoforms. Mutations in this gene lead to several diseases: 
Emery-Dreifuss muscular dystrophy, familial partial lipodystrophy, limb girdle muscular dystrophy, 
dilated cardiomyopathy, Charcot-Marie-Tooth disease, and Hutchinson-Gilford progeria syndrome.
"EntrezGene"]]></data>
      <data key="d6">
        <y:ShapeNode>
          <y:Geometry height="20.0" width="80.0" x="8851.100920793513" y="4553.386273162334"/>
          <y:Fill color="#CCFFFF" transparent="false"/>
          <y:BorderStyle color="#000000" type="line" width="1.0"/>
          <y:NodeLabel alignment="center" autoSizePolicy="node_width" fontFamily="Arial Black" fontSize="13" fontStyle="plain" hasBackgroundColor="false" hasLineColor="false" height="22.33203125" modelName="internal" modelPosition="c" textColor="#000000" visible="true" width="80.0" x="0.0" y="-1.166015625">LMNA</y:NodeLabel>
          <y:Shape type="roundrectangle"/>
        </y:ShapeNode>
      </data>
    </node>
    <node id="n330">
      <data key="d4"/>
      <data key="d6">
        <y:ShapeNode>
          <y:Geometry height="20.0" width="80.0" x="8671.100920793513" y="4553.386273162334"/>
          <y:Fill color="#CCFFFF" transparent="false"/>
          <y:BorderStyle color="#000000" type="line" width="1.0"/>
          <y:NodeLabel alignment="center" autoSizePolicy="node_width" fontFamily="Arial Black" fontSize="13" fontStyle="plain" hasBackgroundColor="false" hasLineColor="false" height="22.33203125" modelName="internal" modelPosition="c" textColor="#000000" visible="true" width="80.0" x="0.0" y="-1.166015625">LMNA[t]</y:NodeLabel>
          <y:Shape type="roundrectangle"/>
        </y:ShapeNode>
      </data>
    </node>
    <node id="n331">
      <data key="d4"><![CDATA[http://www.ncbi.nlm.nih.gov/sites/entrez?Db=gene&Cmd=ShowDetailView&TermToSearch=836&ordinalpos=1&itool=EntrezSystem2.PEntrez.Gene.Gene_ResultsPanel.Gene_RVDocSum]]></data>
      <data key="d5"><![CDATA[This gene encodes a protein which is a member of the cysteine-aspartic acid protease (caspase) 
family. Sequential activation of caspases plays a central role in the execution-phase of cell 
apoptosis. Caspases exist as inactive proenzymes which undergo proteolytic processing at 
conserved aspartic residues to produce two subunits, large and small, that dimerize to form the 
active enzyme. This protein cleaves and activates caspases 6, 7 and 9, and the protein itself is 
processed by caspases 8, 9 and 10. It is the predominant caspase involved in the cleavage of 
amyloid-beta 4A precursor protein, which is associated with neuronal death in Alzheimer's disease. 
Alternative splicing of this gene results in two transcript variants that encode the same protein.
"EntrezGene"]]></data>
      <data key="d6">
        <y:ShapeNode>
          <y:Geometry height="20.0" width="80.0" x="8337.40792404997" y="4608.157753027743"/>
          <y:Fill color="#CCFFFF" transparent="false"/>
          <y:BorderStyle color="#000000" type="line" width="1.0"/>
          <y:NodeLabel alignment="center" autoSizePolicy="node_width" fontFamily="Arial Black" fontSize="13" fontStyle="plain" hasBackgroundColor="false" hasLineColor="false" height="22.33203125" modelName="internal" modelPosition="c" textColor="#000000" visible="true" width="80.0" x="0.0" y="-1.166015625">CASP3[A]</y:NodeLabel>
          <y:Shape type="roundrectangle"/>
        </y:ShapeNode>
      </data>
    </node>
    <node id="n332">
      <data key="d4"><![CDATA[http://www.ncbi.nlm.nih.gov/sites/entrez?Db=gene&Cmd=ShowDetailView&TermToSearch=840&ordinalpos=1&itool=EntrezSystem2.PEntrez.Gene.Gene_ResultsPanel.Gene_RVDocSum]]></data>
      <data key="d5"><![CDATA[This gene encodes a protein which is a member of the cysteine-aspartic acid protease (caspase) 
family. Sequential activation of caspases plays a central role in the execution-phase of cell 
apoptosis. Caspases exist as inactive proenzymes which undergo proteolytic processing at 
conserved aspartic residues to produce two subunits, large and small, that dimerize to form the 
active enzyme. The precursor of this caspase is cleaved by caspase 3 and 10. It is activated upon 
cell death stimuli and induces apoptosis. Alternative splicing results in four transcript variants, 
encoding three distinct isoforms.
"EntrezGene"]]></data>
      <data key="d6">
        <y:ShapeNode>
          <y:Geometry height="20.0" width="80.0" x="8395.957780234057" y="4736.407474088242"/>
          <y:Fill color="#CCFFFF" transparent="false"/>
          <y:BorderStyle color="#000000" type="line" width="1.0"/>
          <y:NodeLabel alignment="center" autoSizePolicy="node_width" fontFamily="Arial Black" fontSize="13" fontStyle="plain" hasBackgroundColor="false" hasLineColor="false" height="22.33203125" modelName="internal" modelPosition="c" textColor="#000000" visible="true" width="80.0" x="0.0" y="-1.166015625">CASP7[A]</y:NodeLabel>
          <y:Shape type="roundrectangle"/>
        </y:ShapeNode>
      </data>
    </node>
    <node id="n333">
      <data key="d4"/>
      <data key="d6">
        <y:ShapeNode>
          <y:Geometry height="20.0" width="20.0" x="8289.90792404997" y="4736.407474088242"/>
          <y:Fill color="#CC99FF" transparent="false"/>
          <y:BorderStyle color="#000000" type="line" width="1.0"/>
          <y:NodeLabel alignment="center" autoSizePolicy="node_width" fontFamily="Arial Black" fontSize="12" fontStyle="plain" hasBackgroundColor="false" hasLineColor="false" height="20.921875" modelName="internal" modelPosition="c" textColor="#000000" visible="true" width="23.330078125" x="-1.6650390625" y="-0.4609375">OR</y:NodeLabel>
          <y:Shape type="ellipse"/>
        </y:ShapeNode>
      </data>
    </node>
    <node id="n334">
      <data key="d4"/>
      <data key="d6">
        <y:ShapeNode>
          <y:Geometry height="20.0" width="20.0" x="8289.90792404997" y="4474.908031967242"/>
          <y:Fill color="#C0C0C0" transparent="false"/>
          <y:BorderStyle color="#000000" type="line" width="1.0"/>
          <y:NodeLabel alignment="center" autoSizePolicy="node_width" fontFamily="Arial Black" fontSize="13" fontStyle="plain" hasBackgroundColor="false" hasLineColor="false" height="22.33203125" modelName="internal" modelPosition="c" textColor="#000000" visible="true" width="20.0" x="0.0" y="-1.166015625">X</y:NodeLabel>
          <y:Shape type="ellipse"/>
        </y:ShapeNode>
      </data>
    </node>
    <node id="n335">
      <data key="d4"/>
      <data key="d6">
        <y:ShapeNode>
          <y:Geometry height="20.0" width="20.0" x="7891.765931224587" y="4725.392449660772"/>
          <y:Fill color="#C0C0C0" transparent="false"/>
          <y:BorderStyle color="#000000" type="line" width="1.0"/>
          <y:NodeLabel alignment="center" autoSizePolicy="node_width" fontFamily="Arial Black" fontSize="13" fontStyle="plain" hasBackgroundColor="false" hasLineColor="false" height="22.33203125" modelName="internal" modelPosition="c" textColor="#000000" visible="true" width="20.0" x="0.0" y="-1.166015625">X</y:NodeLabel>
          <y:Shape type="ellipse"/>
        </y:ShapeNode>
      </data>
    </node>
    <node id="n336">
      <data key="d4"/>
      <data key="d6">
        <y:ShapeNode>
          <y:Geometry height="20.0" width="20.0" x="8140.564376897528" y="4800.587972789682"/>
          <y:Fill color="#C0C0C0" transparent="false"/>
          <y:BorderStyle color="#000000" type="line" width="1.0"/>
          <y:NodeLabel alignment="center" autoSizePolicy="node_width" fontFamily="Arial Black" fontSize="13" fontStyle="plain" hasBackgroundColor="false" hasLineColor="false" height="22.33203125" modelName="internal" modelPosition="c" textColor="#000000" visible="true" width="20.0" x="0.0" y="-1.166015625">X</y:NodeLabel>
          <y:Shape type="ellipse"/>
        </y:ShapeNode>
      </data>
    </node>
    <node id="n337">
      <data key="d4"/>
      <data key="d6">
        <y:ShapeNode>
          <y:Geometry height="20.0" width="20.0" x="8791.100920793513" y="4553.386273162334"/>
          <y:Fill color="#C0C0C0" transparent="false"/>
          <y:BorderStyle color="#000000" type="line" width="1.0"/>
          <y:NodeLabel alignment="center" autoSizePolicy="node_width" fontFamily="Arial Black" fontSize="13" fontStyle="plain" hasBackgroundColor="false" hasLineColor="false" height="22.33203125" modelName="internal" modelPosition="c" textColor="#000000" visible="true" width="20.0" x="0.0" y="-1.166015625">X</y:NodeLabel>
          <y:Shape type="ellipse"/>
        </y:ShapeNode>
      </data>
    </node>
    <node id="n338">
      <data key="d4"/>
      <data key="d6">
        <y:ShapeNode>
          <y:Geometry height="77.68106842041016" width="180.67218017578125" x="7430.250038555749" y="4771.747438579477"/>
          <y:Fill color="#00FF00" transparent="false"/>
          <y:BorderStyle color="#000000" type="line" width="2.0"/>
          <y:NodeLabel alignment="center" autoSizePolicy="node_width" fontFamily="Arial Black" fontSize="18" fontStyle="plain" hasBackgroundColor="false" hasLineColor="false" height="54.765625" modelName="internal" modelPosition="c" textColor="#000000" visible="true" width="180.67218017578125" x="0.0" y="11.457721710205078">Inactive DNA
Repair</y:NodeLabel>
          <y:Shape type="octagon"/>
        </y:ShapeNode>
      </data>
    </node>
    <node id="n339">
      <data key="d4"/>
      <data key="d6">
        <y:ShapeNode>
          <y:Geometry height="77.68106842041016" width="180.67218017578125" x="7721.429841136696" y="4524.545738952129"/>
          <y:Fill color="#00FF00" transparent="false"/>
          <y:BorderStyle color="#000000" type="line" width="2.0"/>
          <y:NodeLabel alignment="center" autoSizePolicy="node_width" fontFamily="Arial Black" fontSize="18" fontStyle="plain" hasBackgroundColor="false" hasLineColor="false" height="29.3828125" modelName="internal" modelPosition="c" textColor="#000000" visible="true" width="180.67218017578125" x="0.0" y="24.149127960205078">Cell Shrinkage</y:NodeLabel>
          <y:Shape type="octagon"/>
        </y:ShapeNode>
      </data>
    </node>
    <node id="n340">
      <data key="d6">
        <y:ShapeNode>
          <y:Geometry height="20.0" width="20.0" x="9079.97084839395" y="4736.407474088242"/>
          <y:Fill color="#00CCFF" transparent="false"/>
          <y:BorderStyle color="#000000" type="line" width="1.0"/>
          <y:NodeLabel alignment="center" autoSizePolicy="node_width" fontFamily="Arial Black" fontSize="13" fontStyle="plain" hasBackgroundColor="false" hasLineColor="false" height="22.33203125" modelName="internal" modelPosition="c" textColor="#000000" visible="true" width="20.0" x="0.0" y="-1.166015625">T</y:NodeLabel>
          <y:Shape type="ellipse"/>
        </y:ShapeNode>
      </data>
    </node>
    <node id="n341">
      <data key="d6">
        <y:ShapeNode>
          <y:Geometry height="20.0" width="20.0" x="11769.326326363862" y="1265.0808078783934"/>
          <y:Fill color="#00CCFF" transparent="false"/>
          <y:BorderStyle color="#000000" type="line" width="1.0"/>
          <y:NodeLabel alignment="center" autoSizePolicy="node_width" fontFamily="Arial Black" fontSize="13" fontStyle="plain" hasBackgroundColor="false" hasLineColor="false" height="22.33203125" modelName="internal" modelPosition="c" textColor="#000000" visible="true" width="20.0" x="0.0" y="-1.166015625">T</y:NodeLabel>
          <y:Shape type="ellipse"/>
        </y:ShapeNode>
      </data>
    </node>
    <node id="n342">
      <data key="d6">
        <y:ShapeNode>
          <y:Geometry height="20.0" width="20.0" x="11650.295856511895" y="1265.0808078783934"/>
          <y:Fill color="#00CCFF" transparent="false"/>
          <y:BorderStyle color="#000000" type="line" width="1.0"/>
          <y:NodeLabel alignment="center" autoSizePolicy="node_width" fontFamily="Arial Black" fontSize="13" fontStyle="plain" hasBackgroundColor="false" hasLineColor="false" height="22.33203125" modelName="internal" modelPosition="c" textColor="#000000" visible="true" width="20.0" x="0.0" y="-1.166015625">T</y:NodeLabel>
          <y:Shape type="ellipse"/>
        </y:ShapeNode>
      </data>
    </node>
    <node id="n343">
      <data key="d4"/>
      <data key="d6">
        <y:ShapeNode>
          <y:Geometry height="20.0" width="80.0" x="8761.100920793513" y="4479.908031967242"/>
          <y:Fill color="#CCFFFF" transparent="false"/>
          <y:BorderStyle color="#000000" type="line" width="1.0"/>
          <y:NodeLabel alignment="center" autoSizePolicy="node_width" fontFamily="Arial Black" fontSize="13" fontStyle="plain" hasBackgroundColor="false" hasLineColor="false" height="22.33203125" modelName="internal" modelPosition="c" textColor="#000000" visible="true" width="80.0" x="0.0" y="-1.166015625">CASP6[A]</y:NodeLabel>
          <y:Shape type="roundrectangle"/>
        </y:ShapeNode>
      </data>
    </node>
    <node id="n344">
      <data key="d6">
        <y:ShapeNode>
          <y:Geometry height="20.0" width="20.0" x="9079.97084839395" y="4479.908031967242"/>
          <y:Fill color="#00CCFF" transparent="false"/>
          <y:BorderStyle color="#000000" type="line" width="1.0"/>
          <y:NodeLabel alignment="center" autoSizePolicy="node_width" fontFamily="Arial Black" fontSize="13" fontStyle="plain" hasBackgroundColor="false" hasLineColor="false" height="22.33203125" modelName="internal" modelPosition="c" textColor="#000000" visible="true" width="20.0" x="0.0" y="-1.166015625">T</y:NodeLabel>
          <y:Shape type="ellipse"/>
        </y:ShapeNode>
      </data>
    </node>
    <node id="n345">
      <data key="d6">
        <y:ShapeNode>
          <y:Geometry height="20.0" width="20.0" x="9079.97084839395" y="4608.157753027743"/>
          <y:Fill color="#00CCFF" transparent="false"/>
          <y:BorderStyle color="#000000" type="line" width="1.0"/>
          <y:NodeLabel alignment="center" autoSizePolicy="node_width" fontFamily="Arial Black" fontSize="13" fontStyle="plain" hasBackgroundColor="false" hasLineColor="false" height="22.33203125" modelName="internal" modelPosition="c" textColor="#000000" visible="true" width="20.0" x="0.0" y="-1.166015625">T</y:NodeLabel>
          <y:Shape type="ellipse"/>
        </y:ShapeNode>
      </data>
    </node>
    <node id="n346">
      <data key="d4"><![CDATA[http://www.ncbi.nlm.nih.gov/sites/entrez?Db=gene&Cmd=ShowDetailView&TermToSearch=836&ordinalpos=1&itool=EntrezSystem2.PEntrez.Gene.Gene_ResultsPanel.Gene_RVDocSum]]></data>
      <data key="d5"><![CDATA[This gene encodes a protein which is a member of the cysteine-aspartic acid protease 
(caspase) family. Sequential activation of caspases plays a central role in the execution-phase 
of cell apoptosis. Caspases exist as inactive proenzymes which undergo proteolytic processing 
at conserved aspartic residues to produce two subunits, large and small, that dimerize to form 
the active enzyme. This protein cleaves and activates caspases 6, 7 and 9, and the protein itself 
is processed by caspases 8, 9 and 10. It is the predominant caspase involved in the cleavage 
of amyloid-beta 4A precursor protein, which is associated with neuronal death in Alzheimer's
disease. Alternative splicing of this gene results in two transcript variants that encode the same
protein.
"EntrezGene"]]></data>
      <data key="d6">
        <y:ShapeNode>
          <y:Geometry height="20.0" width="80.0" x="12908.64938137018" y="2794.120088572239"/>
          <y:Fill color="#CCFFFF" transparent="false"/>
          <y:BorderStyle color="#000000" type="line" width="1.0"/>
          <y:NodeLabel alignment="center" autoSizePolicy="node_width" fontFamily="Arial Black" fontSize="13" fontStyle="plain" hasBackgroundColor="false" hasLineColor="false" height="22.33203125" modelName="internal" modelPosition="c" textColor="#000000" visible="true" width="80.0" x="0.0" y="-1.166015625">CASP3[I]</y:NodeLabel>
          <y:Shape type="roundrectangle"/>
        </y:ShapeNode>
      </data>
    </node>
    <node id="n347">
      <data key="d4"><![CDATA[http://www.ncbi.nlm.nih.gov/sites/entrez?Db=gene&Cmd=ShowDetailView&TermToSearch=840&ordinalpos=1&itool=EntrezSystem2.PEntrez.Gene.Gene_ResultsPanel.Gene_RVDocSum]]></data>
      <data key="d5"><![CDATA[This gene encodes a protein which is a member of the cysteine-aspartic acid protease (caspase) 
family. Sequential activation of caspases plays a central role in the execution-phase of cell 
apoptosis. Caspases exist as inactive proenzymes which undergo proteolytic processing at 
conserved aspartic residues to produce two subunits, large and small, that dimerize to form the 
active enzyme. The precursor of this caspase is cleaved by caspase 3 and 10. It is activated upon 
cell death stimuli and induces apoptosis. Alternative splicing results in four transcript variants, 
encoding three distinct isoforms.
"EntrezGene"]]></data>
      <data key="d6">
        <y:ShapeNode>
          <y:Geometry height="20.0" width="80.0" x="13104.111308040594" y="2961.099163849512"/>
          <y:Fill color="#CCFFFF" transparent="false"/>
          <y:BorderStyle color="#000000" type="line" width="1.0"/>
          <y:NodeLabel alignment="center" autoSizePolicy="node_width" fontFamily="Arial Black" fontSize="13" fontStyle="plain" hasBackgroundColor="false" hasLineColor="false" height="22.33203125" modelName="internal" modelPosition="c" textColor="#000000" visible="true" width="80.0" x="0.0" y="-1.166015625">CASP7[I]</y:NodeLabel>
          <y:Shape type="roundrectangle"/>
        </y:ShapeNode>
      </data>
    </node>
    <node id="n348">
      <data key="d4"><![CDATA[http://www.ncbi.nlm.nih.gov/sites/entrez?Db=gene&Cmd=ShowDetailView&TermToSearch=581&ordinalpos=2&itool=EntrezSystem2.PEntrez.Gene.Gene_ResultsPanel.Gene_RVDocSum]]></data>
      <data key="d5"><![CDATA[The protein encoded by this gene belongs to the BCL2 protein family. BCL2 family members form 
hetero- or homodimers and act as anti- or pro-apoptotic regulators that are involved in a wide variety 
of cellular activities. This protein forms a heterodimer with BCL2, and functions as an apoptotic 
activator. This protein is reported to interact with, and increase the opening of, the mitochondrial 
voltage-dependent anion channel (VDAC), which leads to the loss in membrane potential and the 
release of cytochrome c. The expression of this gene is regulated by the tumor suppressor P53 and 
has been shown to be involved in P53-mediated apoptosis. Multiple alternatively spliced transcript 
variants, which encode different isoforms, have been reported for this gene. [provided by RefSeq, Jul 2008]
]]></data>
      <data key="d6">
        <y:ShapeNode>
          <y:Geometry height="20.0" width="80.0" x="11654.027554382576" y="954.8434117443886"/>
          <y:Fill color="#CCFFFF" transparent="false"/>
          <y:BorderStyle color="#000000" type="line" width="1.0"/>
          <y:NodeLabel alignment="center" autoSizePolicy="node_width" fontFamily="Arial Black" fontSize="13" fontStyle="plain" hasBackgroundColor="false" hasLineColor="false" height="22.33203125" modelName="internal" modelPosition="c" textColor="#000000" visible="true" width="80.0" x="0.0" y="-1.166015625">BAX</y:NodeLabel>
          <y:Shape type="roundrectangle"/>
        </y:ShapeNode>
      </data>
    </node>
    <node id="n349">
      <data key="d4"><![CDATA[http://www.ncbi.nlm.nih.gov/sites/entrez?Db=gene&Cmd=ShowDetailView&TermToSearch=578&ordinalpos=3&itool=EntrezSystem2.PEntrez.Gene.Gene_ResultsPanel.Gene_RVDocSum]]></data>
      <data key="d5"><![CDATA[The protein encoded by this gene belongs to the BCL2 protein family. BCL2 family members form 
oligomers or heterodimers and act as anti- or pro-apoptotic regulators that are involved in a wide 
variety of cellular activities. This protein localizes to mitochondria, and functions to induce 
apoptosis. It interacts with and accelerates the opening of the mitochondrial voltage-dependent 
anion channel, which leads to a loss in membrane potential and the release of cytochrome c. This 
protein also interacts with the tumor suppressor P53 after exposure to cell stress.
"EntrezGene"]]></data>
      <data key="d6">
        <y:ShapeNode>
          <y:Geometry height="20.0" width="80.0" x="11654.027554382576" y="1005.5086187515791"/>
          <y:Fill color="#CCFFFF" transparent="false"/>
          <y:BorderStyle color="#000000" type="line" width="1.0"/>
          <y:NodeLabel alignment="center" autoSizePolicy="node_width" fontFamily="Arial Black" fontSize="13" fontStyle="plain" hasBackgroundColor="false" hasLineColor="false" height="22.33203125" modelName="internal" modelPosition="c" textColor="#000000" visible="true" width="80.0" x="0.0" y="-1.1660156250001137">BAK1</y:NodeLabel>
          <y:Shape type="roundrectangle"/>
        </y:ShapeNode>
      </data>
    </node>
    <node id="n350">
      <data key="d4"><![CDATA[http://www.ncbi.nlm.nih.gov/sites/entrez?Db=gene&Cmd=ShowDetailView&TermToSearch=56616&ordinalpos=2&itool=EntrezSystem2.PEntrez.Gene.Gene_ResultsPanel.Gene_RVDocSum]]></data>
      <data key="d5"><![CDATA[This gene encodes an inhibitor of apoptosis protein (IAP)-binding protein. The encoded 
mitochondrial protein enters the cytosol when cells undergo apoptosis, and it moderates the 
caspase inhibition of IAPs. Multiple polyadenylation sites have been found for this gene. Several 
alternatively spliced transcript variants that encode distinct isoforms have been described for this 
gene but the validity of some transcripts, and their predicted ORFs, has not been determined 
conclusively.
"EntrezGene"]]></data>
      <data key="d6">
        <y:ShapeNode>
          <y:Geometry height="20.0" width="80.0" x="11739.326326363862" y="1207.507835682803"/>
          <y:Fill color="#CCFFFF" transparent="false"/>
          <y:BorderStyle color="#000000" type="line" width="1.0"/>
          <y:NodeLabel alignment="center" autoSizePolicy="node_width" fontFamily="Arial Black" fontSize="13" fontStyle="plain" hasBackgroundColor="false" hasLineColor="false" height="22.33203125" modelName="internal" modelPosition="c" textColor="#000000" visible="true" width="80.0" x="0.0" y="-1.166015625">DIABLO</y:NodeLabel>
          <y:Shape type="roundrectangle"/>
        </y:ShapeNode>
      </data>
    </node>
    <node id="n351">
      <data key="d4"><![CDATA[http://www.ncbi.nlm.nih.gov/sites/entrez?Db=gene&Cmd=ShowDetailView&TermToSearch=27429&ordinalpos=1&itool=EntrezSystem2.PEntrez.Gene.Gene_ResultsPanel.Gene_RVDocSum]]></data>
      <data key="d5"><![CDATA[This gene encodes a serine protease. The protein has been localized in the endoplasmic reticulum 
and interacts with an alternatively spliced form of mitogen-activated protein kinase 14. The protein 
has also been localized to the mitochondria with release to the cytosol following apoptotic stimulus. The protein is thought to induce apoptosis by binding the apoptosis inhibitory protein baculoviral IAP
 repeat-containing 4. Nuclear localization of this protein has also been observed. Alternate splicing 
of this gene results in two transcript variants encoding different isoforms. Additional transcript 
variants have been described, but their full-length sequences have not been determined.
"EntrezGene"]]></data>
      <data key="d6">
        <y:ShapeNode>
          <y:Geometry height="20.0" width="80.0" x="11620.295856511895" y="1207.507835682803"/>
          <y:Fill color="#CCFFFF" transparent="false"/>
          <y:BorderStyle color="#000000" type="line" width="1.0"/>
          <y:NodeLabel alignment="center" autoSizePolicy="node_width" fontFamily="Arial Black" fontSize="13" fontStyle="plain" hasBackgroundColor="false" hasLineColor="false" height="22.33203125" modelName="internal" modelPosition="c" textColor="#000000" visible="true" width="80.0" x="0.0" y="-1.166015625">HTRA2</y:NodeLabel>
          <y:Shape type="roundrectangle"/>
        </y:ShapeNode>
      </data>
    </node>
    <node id="n352">
      <data key="d4"><![CDATA[http://www.ncbi.nlm.nih.gov/sites/entrez?Db=gene&Cmd=ShowDetailView&TermToSearch=9131&ordinalpos=5&itool=EntrezSystem2.PEntrez.Gene.Gene_ResultsPanel.Gene_RVDocSum]]></data>
      <data key="d5"><![CDATA[This gene encodes a flavoprotein essential for nuclear disassembly in apoptotic cells that is found in 
the mitochondrial intermembrane space in healthy cells. Induction of apoptosis results in the 
translocation of this protein to the nucleus where it effects chromosome condensation and 
fragmentation. In addition, this gene product induces mitochondria to release the apoptogenic 
proteins cytochrome c and caspase-9. Three alternative transcripts encoding different isoforms 
have been identified for this gene. [provided by RefSeq]
"EntrezGene"]]></data>
      <data key="d6">
        <y:ShapeNode>
          <y:Geometry height="20.0" width="80.0" x="11501.265386659928" y="1207.507835682803"/>
          <y:Fill color="#CCFFFF" transparent="false"/>
          <y:BorderStyle color="#000000" type="line" width="1.0"/>
          <y:NodeLabel alignment="center" autoSizePolicy="node_width" fontFamily="Arial Black" fontSize="13" fontStyle="plain" hasBackgroundColor="false" hasLineColor="false" height="22.33203125" modelName="internal" modelPosition="c" textColor="#000000" visible="true" width="80.0" x="0.0" y="-1.166015625">AIFM1</y:NodeLabel>
          <y:Shape type="roundrectangle"/>
        </y:ShapeNode>
      </data>
    </node>
    <node id="n353">
      <data key="d4"><![CDATA[http://www.ncbi.nlm.nih.gov/sites/entrez?Db=gene&Cmd=ShowDetailView&TermToSearch=2021&ordinalpos=1&itool=EntrezSystem2.PEntrez.Gene.Gene_ResultsPanel.Gene_RVDocSum]]></data>
      <data key="d5"><![CDATA[The protein encoded by this gene is a nuclear encoded endonuclease that is localized in the 
mitochondrion. The encoded protein is widely distributed among animals and cleaves DNA at GC 
tracts. This protein is capable of generating the RNA primers required by DNA polymerase gamma 
to initiate replication of mitochondrial DNA.
"EntrezGene"]]></data>
      <data key="d6">
        <y:ShapeNode>
          <y:Geometry height="20.0" width="80.0" x="11382.234916807962" y="1207.507835682803"/>
          <y:Fill color="#CCFFFF" transparent="false"/>
          <y:BorderStyle color="#000000" type="line" width="1.0"/>
          <y:NodeLabel alignment="center" autoSizePolicy="node_width" fontFamily="Arial Black" fontSize="13" fontStyle="plain" hasBackgroundColor="false" hasLineColor="false" height="22.33203125" modelName="internal" modelPosition="c" textColor="#000000" visible="true" width="80.0" x="0.0" y="-1.166015625">ENDOG</y:NodeLabel>
          <y:Shape type="roundrectangle"/>
        </y:ShapeNode>
      </data>
    </node>
    <node id="n354">
      <data key="d6">
        <y:ShapeNode>
          <y:Geometry height="20.0" width="20.0" x="11531.265386659928" y="1265.0808078783934"/>
          <y:Fill color="#00CCFF" transparent="false"/>
          <y:BorderStyle color="#000000" type="line" width="1.0"/>
          <y:NodeLabel alignment="center" autoSizePolicy="node_width" fontFamily="Arial Black" fontSize="13" fontStyle="plain" hasBackgroundColor="false" hasLineColor="false" height="22.33203125" modelName="internal" modelPosition="c" textColor="#000000" visible="true" width="20.0" x="0.0" y="-1.166015625">T</y:NodeLabel>
          <y:Shape type="ellipse"/>
        </y:ShapeNode>
      </data>
    </node>
    <node id="n355">
      <data key="d6">
        <y:ShapeNode>
          <y:Geometry height="20.0" width="20.0" x="11412.234916807962" y="1265.0808078783934"/>
          <y:Fill color="#00CCFF" transparent="false"/>
          <y:BorderStyle color="#000000" type="line" width="1.0"/>
          <y:NodeLabel alignment="center" autoSizePolicy="node_width" fontFamily="Arial Black" fontSize="13" fontStyle="plain" hasBackgroundColor="false" hasLineColor="false" height="22.33203125" modelName="internal" modelPosition="c" textColor="#000000" visible="true" width="20.0" x="0.0" y="-1.166015625">T</y:NodeLabel>
          <y:Shape type="ellipse"/>
        </y:ShapeNode>
      </data>
    </node>
    <node id="n356">
      <data key="d4"><![CDATA[http://www.ncbi.nlm.nih.gov/sites/entrez?Db=gene&Cmd=ShowDetailView&TermToSearch=27429&ordinalpos=1&itool=EntrezSystem2.PEntrez.Gene.Gene_ResultsPanel.Gene_RVDocSum]]></data>
      <data key="d5"><![CDATA[This gene encodes a serine protease. The protein has been localized in the endoplasmic reticulum 
and interacts with an alternatively spliced form of mitogen-activated protein kinase 14. The protein 
has also been localized to the mitochondria with release to the cytosol following apoptotic stimulus. 
The protein is thought to induce apoptosis by binding the apoptosis inhibitory protein baculoviral 
IAP repeat-containing 4. Nuclear localization of this protein has also been observed. Alternate 
splicing of this gene results in two transcript variants encoding different isoforms. Additional 
transcript variants have been described, but their full-length sequences have not been determined.
"EntrezGene"
]]></data>
      <data key="d6">
        <y:ShapeNode>
          <y:Geometry height="20.0" width="80.0" x="11620.295856511895" y="1440.2437517064486"/>
          <y:Fill color="#CCFFFF" transparent="false"/>
          <y:BorderStyle color="#000000" type="line" width="1.0"/>
          <y:NodeLabel alignment="center" autoSizePolicy="node_width" fontFamily="Arial Black" fontSize="13" fontStyle="plain" hasBackgroundColor="false" hasLineColor="false" height="22.33203125" modelName="internal" modelPosition="c" textColor="#000000" visible="true" width="80.0" x="0.0" y="-1.166015625">HTRA2</y:NodeLabel>
          <y:Shape type="roundrectangle"/>
        </y:ShapeNode>
      </data>
    </node>
    <node id="n357">
      <data key="d4"><![CDATA[http://www.ncbi.nlm.nih.gov/sites/entrez?Db=gene&Cmd=ShowDetailView&TermToSearch=56616&ordinalpos=2&itool=EntrezSystem2.PEntrez.Gene.Gene_ResultsPanel.Gene_RVDocSum]]></data>
      <data key="d5"><![CDATA[This gene encodes an inhibitor of apoptosis protein (IAP)-binding protein. The encoded 
mitochondrial protein enters the cytosol when cells undergo apoptosis, and it moderates the 
caspase inhibition of IAPs. Multiple polyadenylation sites have been found for this gene. Several 
alternatively spliced transcript variants that encode distinct isoforms have been described for this 
gene but the validity of some transcripts, and their predicted ORFs, has not been determined 
conclusively.
"EntrezGene"]]></data>
      <data key="d6">
        <y:ShapeNode>
          <y:Geometry height="20.0" width="80.0" x="11739.326326363862" y="1440.2437517064486"/>
          <y:Fill color="#CCFFFF" transparent="false"/>
          <y:BorderStyle color="#000000" type="line" width="1.0"/>
          <y:NodeLabel alignment="center" autoSizePolicy="node_width" fontFamily="Arial Black" fontSize="13" fontStyle="plain" hasBackgroundColor="false" hasLineColor="false" height="22.33203125" modelName="internal" modelPosition="c" textColor="#000000" visible="true" width="80.0" x="0.0" y="-1.166015625">DIABLO</y:NodeLabel>
          <y:Shape type="roundrectangle"/>
        </y:ShapeNode>
      </data>
    </node>
    <node id="n358">
      <data key="d6">
        <y:ShapeNode>
          <y:Geometry height="20.0" width="20.0" x="11220.99372695364" y="1265.0808078783934"/>
          <y:Fill color="#00CCFF" transparent="false"/>
          <y:BorderStyle color="#000000" type="line" width="1.0"/>
          <y:NodeLabel alignment="center" autoSizePolicy="node_width" fontFamily="Arial Black" fontSize="13" fontStyle="plain" hasBackgroundColor="false" hasLineColor="false" height="22.33203125" modelName="internal" modelPosition="c" textColor="#000000" visible="true" width="20.0" x="0.0" y="-1.166015625">T</y:NodeLabel>
          <y:Shape type="ellipse"/>
        </y:ShapeNode>
      </data>
    </node>
    <node id="n359">
      <data key="d4"/>
      <data key="d6">
        <y:ShapeNode>
          <y:Geometry height="10.0" width="10.0" x="10889.324902853317" y="1478.1977188026656"/>
          <y:Fill color="#000000" color2="#000000" transparent="false"/>
          <y:BorderStyle color="#000000" type="line" width="1.0"/>
          <y:NodeLabel alignment="center" autoSizePolicy="content" fontFamily="Dialog" fontSize="12" fontStyle="plain" hasBackgroundColor="false" hasLineColor="false" hasText="false" height="4.0" modelName="internal" modelPosition="c" textColor="#000000" visible="true" width="4.0" x="3.0" y="3.0"/>
          <y:Shape type="diamond"/>
        </y:ShapeNode>
      </data>
    </node>
    <node id="n360">
      <data key="d4"/>
      <data key="d6">
        <y:ShapeNode>
          <y:Geometry height="10.0" width="10.0" x="8347.93285214201" y="4741.407474088242"/>
          <y:Fill color="#000000" color2="#000000" transparent="false"/>
          <y:BorderStyle color="#000000" type="line" width="1.0"/>
          <y:NodeLabel alignment="center" autoSizePolicy="content" fontFamily="Dialog" fontSize="12" fontStyle="plain" hasBackgroundColor="false" hasLineColor="false" hasText="false" height="4.0" modelName="internal" modelPosition="c" textColor="#000000" visible="true" width="4.0" x="3.0" y="3.0"/>
          <y:Shape type="diamond"/>
        </y:ShapeNode>
      </data>
    </node>
    <node id="n361">
      <data key="d4"/>
      <data key="d6">
        <y:ShapeNode>
          <y:Geometry height="15.0" width="15.0" x="8292.40792404997" y="4610.657753027743"/>
          <y:Fill color="#000000" color2="#000000" transparent="false"/>
          <y:BorderStyle color="#000000" type="line" width="1.0"/>
          <y:NodeLabel alignment="center" autoSizePolicy="content" fontFamily="Dialog" fontSize="12" fontStyle="plain" hasBackgroundColor="false" hasLineColor="false" hasText="false" height="4.0" modelName="internal" modelPosition="c" textColor="#000000" visible="true" width="4.0" x="5.5" y="5.5"/>
          <y:Shape type="diamond"/>
        </y:ShapeNode>
      </data>
    </node>
    <node id="n362">
      <data key="d4"/>
      <data key="d6">
        <y:ShapeNode>
          <y:Geometry height="10.0" width="10.0" x="8270.564376897528" y="4613.157753027743"/>
          <y:Fill color="#FFFFFF" transparent="false"/>
          <y:BorderStyle color="#000000" type="line" width="1.0"/>
          <y:NodeLabel alignment="center" autoSizePolicy="content" fontFamily="Dialog" fontSize="13" fontStyle="plain" hasBackgroundColor="false" hasLineColor="false" hasText="false" height="4.0" modelName="internal" modelPosition="c" textColor="#000000" visible="true" width="4.0" x="3.0" y="3.0"/>
          <y:Shape type="ellipse"/>
        </y:ShapeNode>
      </data>
    </node>
    <node id="n363">
      <data key="d4"/>
      <data key="d6">
        <y:ShapeNode>
          <y:Geometry height="10.0" width="10.0" x="8294.90792404997" y="4588.157753027743"/>
          <y:Fill color="#FFFFFF" transparent="false"/>
          <y:BorderStyle color="#000000" type="line" width="1.0"/>
          <y:NodeLabel alignment="center" autoSizePolicy="content" fontFamily="Dialog" fontSize="13" fontStyle="plain" hasBackgroundColor="false" hasLineColor="false" hasText="false" height="4.0" modelName="internal" modelPosition="c" textColor="#000000" visible="true" width="4.0" x="3.0" y="3.0"/>
          <y:Shape type="ellipse"/>
        </y:ShapeNode>
      </data>
    </node>
    <node id="n364">
      <data key="d4"/>
      <data key="d5"><![CDATA[The Bcl-2 proapoptotic proteins Bax and Bak mediate the permeabilization of the mitochondrial outer membrane (MOM) during apoptosis. Current models consider that Bax and Bak form pores at the MOM that are responsible for the release of cytochrome c and other larger mitochondrial apoptotic factors (i.e. Smac/DIABLO, AIF, EndoG). (Bleicken S. 2013 doi: 10.1074)]]></data>
      <data key="d6">
        <y:ShapeNode>
          <y:Geometry height="40.0" width="100.0" x="12023.990488791946" y="995.5086187515791"/>
          <y:Fill color="#FFFF99" transparent="false"/>
          <y:BorderStyle color="#000000" type="line" width="1.0"/>
          <y:NodeLabel alignment="center" autoSizePolicy="content" fontFamily="Arial Black" fontSize="13" fontStyle="plain" hasBackgroundColor="false" hasLineColor="false" height="22.33203125" modelName="internal" modelPosition="c" textColor="#000000" visible="true" width="78.38818359375" x="10.805908203125" y="8.833984374999886">BAX:BAK1</y:NodeLabel>
          <y:Shape type="roundrectangle"/>
        </y:ShapeNode>
      </data>
    </node>
    <node id="n365">
      <data key="d6">
        <y:ShapeNode>
          <y:Geometry height="20.0" width="20.0" x="11973.252138368525" y="1005.5086187515791"/>
          <y:Fill color="#FFFF99" transparent="false"/>
          <y:BorderStyle color="#000000" type="line" width="1.0"/>
          <y:NodeLabel alignment="center" autoSizePolicy="node_width" fontFamily="Arial Black" fontSize="13" fontStyle="plain" hasBackgroundColor="false" hasLineColor="false" height="22.33203125" modelName="internal" modelPosition="c" textColor="#000000" visible="true" width="20.0" x="0.0" y="-1.1660156250001137">B</y:NodeLabel>
          <y:Shape type="ellipse"/>
        </y:ShapeNode>
      </data>
    </node>
    <node id="n366">
      <data key="d4"><![CDATA[http://www.ncbi.nlm.nih.gov/gene/8738]]></data>
      <data key="d5"><![CDATA[The protein encoded by this gene is a death domain (CARD/DD)-containing protein and has been 
shown to induce cell apoptosis. Through its CARD domain, this protein interacts with, and thus 
recruits, caspase 2/ICH1 to the cell death signal transduction complex that includes tumor necrosis 
factor receptor 1 (TNFR1A), RIPK1/RIP kinase, and numbers of other CARD domain-containing 
proteins. [provided by RefSeq, Jul 2008]
]]></data>
      <data key="d6">
        <y:ShapeNode>
          <y:Geometry height="40.0" width="80.0" x="14432.522550490894" y="3474.0411226585948"/>
          <y:Fill color="#CCFFFF" transparent="false"/>
          <y:BorderStyle color="#000000" type="line" width="1.0"/>
          <y:NodeLabel alignment="center" autoSizePolicy="content" fontFamily="Arial Black" fontSize="13" fontStyle="plain" hasBackgroundColor="false" hasLineColor="false" height="40.6640625" modelName="internal" modelPosition="c" textColor="#000000" visible="true" width="59.62451171875" x="10.187744140625" y="-0.33203125">CRADD
(RAIDD)</y:NodeLabel>
          <y:Shape type="roundrectangle"/>
        </y:ShapeNode>
      </data>
    </node>
    <node id="n367">
      <data key="d4"><![CDATA[http://www.ncbi.nlm.nih.gov/sites/entrez?Db=gene&Cmd=ShowDetailView&TermToSearch=8717&ordinalpos=2&itool=EntrezSystem2.PEntrez.Gene.Gene_ResultsPanel.Gene_RVDocSum]]></data>
      <data key="d5"><![CDATA[The protein encoded by this gene is a death domain containing adaptor molecule that interacts with 
TNFRSF1A/TNFR1 and mediates programmed cell death signaling and NF-kappaB activation. This 
protein binds adaptor protein TRAF2, reduces the recruitment of inhibitor-of-apoptosis proteins 
(IAPs) by TRAF2, and thus suppresses TRAF2 mediated apoptosis. This protein can also interact 
with receptor TNFRSF6/FAS and adaptor protein FADD/MORT1, and is involved in the Fas-induced 
cell death pathway. [provided by RefSeq]]]></data>
      <data key="d6">
        <y:ShapeNode>
          <y:Geometry height="20.0" width="80.0" x="14434.141203836632" y="3317.407975725201"/>
          <y:Fill color="#CCFFFF" transparent="false"/>
          <y:BorderStyle color="#000000" type="line" width="1.0"/>
          <y:NodeLabel alignment="center" autoSizePolicy="node_width" fontFamily="Arial Black" fontSize="13" fontStyle="plain" hasBackgroundColor="false" hasLineColor="false" height="22.33203125" modelName="internal" modelPosition="c" textColor="#000000" visible="true" width="80.0" x="0.0" y="-1.166015625">TRADD</y:NodeLabel>
          <y:Shape type="roundrectangle"/>
        </y:ShapeNode>
      </data>
    </node>
    <node id="n368">
      <data key="d4"><![CDATA[http://www.ncbi.nlm.nih.gov/sites/entrez?Db=gene&Cmd=ShowDetailView&TermToSearch=7186&ordinalpos=1&itool=EntrezSystem2.PEntrez.Gene.Gene_ResultsPanel.Gene_RVDocSum]]></data>
      <data key="d5"><![CDATA[The protein encoded by this gene is a member of the TNF receptor associated factor (TRAF) protein
 family. TRAF proteins associate with, and mediate the signal transduction from members of the TNF 
receptor superfamily. This protein directly interacts with TNF receptors, and forms a 
heterodimeric complex with TRAF1. This protein is required for TNF-alpha-mediated activation of
 MAPK8/JNK and NF-kappaB. The protein complex formed by this protein and TRAF1 interacts 
with the inhibitor-of-apoptosis proteins (IAPs), and functions as a mediator of the anti-apoptotic
 signals from TNF receptors. The interaction of this protein with TRADD, a TNF receptor 
associated apoptotic signal transducer, ensures the recruitment of IAPs for the direct inhibition 
of caspase activation. BIRC2/c-IAP1, an apoptosis inhibitor possessing ubiquitin ligase activity, 
can unbiquitinate and induce the degradation of this protein, and thus potentiate TNF-induced 
apoptosis. Multiple alternatively spliced transcript variants have been found for this gene, but 
the biological validity of only one transcript has been determined. [provided by RefSeq]]]></data>
      <data key="d6">
        <y:ShapeNode>
          <y:Geometry height="20.0" width="80.0" x="14432.522550490894" y="3431.4469267474033"/>
          <y:Fill color="#CCFFFF" transparent="false"/>
          <y:BorderStyle color="#000000" type="line" width="1.0"/>
          <y:NodeLabel alignment="center" autoSizePolicy="node_width" fontFamily="Arial Black" fontSize="13" fontStyle="plain" hasBackgroundColor="false" hasLineColor="false" height="22.33203125" modelName="internal" modelPosition="c" textColor="#000000" visible="true" width="80.0" x="0.0" y="-1.166015625">TRAF2</y:NodeLabel>
          <y:Shape type="roundrectangle"/>
        </y:ShapeNode>
      </data>
    </node>
    <node id="n369">
      <data key="d4"><![CDATA[http://www.ncbi.nlm.nih.gov/sites/entrez?Db=gene&Cmd=ShowDetailView&TermToSearch=8737&ordinalpos=8&itool=EntrezSystem2.PEntrez.Gene.Gene_ResultsPanel.Gene_RVDocSum]]></data>
      <data key="d6">
        <y:ShapeNode>
          <y:Geometry height="20.0" width="80.0" x="14434.141203836632" y="3369.619024702999"/>
          <y:Fill color="#CCFFFF" transparent="false"/>
          <y:BorderStyle color="#000000" type="line" width="1.0"/>
          <y:NodeLabel alignment="center" autoSizePolicy="node_width" fontFamily="Arial Black" fontSize="13" fontStyle="plain" hasBackgroundColor="false" hasLineColor="false" height="22.33203125" modelName="internal" modelPosition="c" textColor="#000000" visible="true" width="80.0" x="0.0" y="-1.166015625">RIPK1</y:NodeLabel>
          <y:Shape type="roundrectangle"/>
        </y:ShapeNode>
      </data>
    </node>
    <node id="n370">
      <data key="d4"/>
      <data key="d6">
        <y:ShapeNode>
          <y:Geometry height="20.0" width="20.0" x="14609.34921628292" y="3431.4469267474033"/>
          <y:Fill color="#FFFF99" transparent="false"/>
          <y:BorderStyle color="#000000" type="line" width="1.0"/>
          <y:NodeLabel alignment="center" autoSizePolicy="node_width" fontFamily="Arial Black" fontSize="13" fontStyle="plain" hasBackgroundColor="false" hasLineColor="false" height="22.33203125" modelName="internal" modelPosition="c" textColor="#000000" visible="true" width="20.0" x="0.0" y="-1.166015625">B</y:NodeLabel>
          <y:Shape type="ellipse"/>
        </y:ShapeNode>
      </data>
    </node>
    <node id="n371">
      <data key="d4"><![CDATA[http://www.ncbi.nlm.nih.gov/sites/entrez?Db=gene&Cmd=ShowDetailView&TermToSearch=7132&ordinalpos=1&itool=EntrezSystem2.PEntrez.Gene.Gene_ResultsPanel.Gene_RVDocSum]]></data>
      <data key="d5"><![CDATA[The protein encoded by this gene is a member of the TNF-receptor superfamily. This protein is one 
of the major receptors for the tumor necrosis factor-alpha. This receptor can activate NF-kappaB, 
mediate apoptosis, and function as a regulator of inflammation. Antiapoptotic protein 
BCL2-associated athanogene 4 (BAG4/SODD) and adaptor proteins TRADD and TRAF2 have been 
shown to interact with this receptor, and thus play regulatory roles in the signal transduction 
mediated by the receptor. Germline mutations of the extracellular domains of this receptor were 
found to be associated with the autosomal dominant periodic fever syndrome. The impaired 
receptor clearance is thought to be a mechanism of the disease. [provided by RefSeq]]]></data>
      <data key="d6">
        <y:ShapeNode>
          <y:Geometry height="20.0" width="100.0" x="14888.654043373273" y="3354.4370749595296"/>
          <y:Fill color="#CCFFFF" transparent="false"/>
          <y:BorderStyle color="#000000" type="line" width="1.0"/>
          <y:NodeLabel alignment="center" autoSizePolicy="node_width" fontFamily="Arial Black" fontSize="13" fontStyle="plain" hasBackgroundColor="false" hasLineColor="false" height="22.33203125" modelName="internal" modelPosition="c" textColor="#000000" visible="true" width="100.0" x="0.0" y="-1.166015625">TNFRSF1A</y:NodeLabel>
          <y:Shape type="roundrectangle"/>
        </y:ShapeNode>
      </data>
    </node>
    <node id="n372">
      <data key="d4"><![CDATA[http://www.ncbi.nlm.nih.gov/sites/entrez?Db=gene&Cmd=ShowDetailView&TermToSearch=7124&ordinalpos=1&itool=EntrezSystem2.PEntrez.Gene.Gene_ResultsPanel.Gene_RVDocSum]]></data>
      <data key="d5"><![CDATA[This gene encodes a multifunctional proinflammatory cytokine that belongs to the tumor necrosis 
factor (TNF) superfamily. This cytokine is mainly secreted by macrophages. It can bind to, and thus 
functions through its receptors TNFRSF1A/TNFR1 and TNFRSF1B/TNFBR. This cytokine is involved 
in the regulation of a wide spectrum of biological processes including cell proliferation, 
differentiation, apoptosis, lipid metabolism, and coagulation. This cytokine has been implicated in a 
variety of diseases, including autoimmune diseases, insulin resistance, and cancer. Knockout studies
 in mice also suggested the neuroprotective function of this cytokine. [provided by RefSeq]]]></data>
      <data key="d6">
        <y:ShapeNode>
          <y:Geometry height="20.0" width="80.0" x="15100.824109243526" y="3385.3862873382855"/>
          <y:Fill color="#CCFFFF" transparent="false"/>
          <y:BorderStyle color="#000000" type="line" width="1.0"/>
          <y:NodeLabel alignment="center" autoSizePolicy="node_width" fontFamily="Arial Black" fontSize="13" fontStyle="plain" hasBackgroundColor="false" hasLineColor="false" height="22.33203125" modelName="internal" modelPosition="c" textColor="#000000" visible="true" width="80.0" x="0.0" y="-1.166015625">TNF</y:NodeLabel>
          <y:Shape type="roundrectangle"/>
        </y:ShapeNode>
      </data>
    </node>
    <node id="n373">
      <data key="d4"/>
      <data key="d6">
        <y:ShapeNode>
          <y:Geometry height="20.0" width="20.0" x="15035.607461318043" y="3385.3862873382855"/>
          <y:Fill color="#FFFF99" transparent="false"/>
          <y:BorderStyle color="#000000" type="line" width="1.0"/>
          <y:NodeLabel alignment="center" autoSizePolicy="node_width" fontFamily="Arial Black" fontSize="13" fontStyle="plain" hasBackgroundColor="false" hasLineColor="false" height="22.33203125" modelName="internal" modelPosition="c" textColor="#000000" visible="true" width="20.0" x="0.0" y="-1.166015625">B</y:NodeLabel>
          <y:Shape type="ellipse"/>
        </y:ShapeNode>
      </data>
    </node>
    <node id="n374">
      <data key="d4"/>
      <data key="d6">
        <y:ShapeNode>
          <y:Geometry height="40.0" width="220.0" x="14768.654043373273" y="3542.7911226585957"/>
          <y:Fill color="#FFFF99" transparent="false"/>
          <y:BorderStyle color="#000000" type="line" width="1.0"/>
          <y:NodeLabel alignment="center" autoSizePolicy="node_width" fontFamily="Arial Black" fontSize="13" fontStyle="plain" hasBackgroundColor="false" hasLineColor="false" height="40.6640625" modelName="internal" modelPosition="c" textColor="#000000" visible="true" width="220.0" x="0.0" y="-0.33203125">TNF:TRADD:TRAF2:FADD:
&lt;3&gt;TNFRSF1A:RIPK1:CRADD</y:NodeLabel>
          <y:Shape type="roundrectangle"/>
        </y:ShapeNode>
      </data>
    </node>
    <node id="n375">
      <data key="d4"/>
      <data key="d6">
        <y:ShapeNode>
          <y:Geometry height="40.0" width="100.0" x="14888.654043373273" y="3421.4469267474033"/>
          <y:Fill color="#FFFF99" transparent="false"/>
          <y:BorderStyle color="#000000" type="line" width="1.0"/>
          <y:NodeLabel alignment="center" autoSizePolicy="node_width" fontFamily="Arial Black" fontSize="13" fontStyle="plain" hasBackgroundColor="false" hasLineColor="false" height="40.6640625" modelName="internal" modelPosition="c" textColor="#000000" visible="true" width="105.6767578125" x="-2.83837890625" y="-0.33203125">TNF:
&lt;3&gt;TNFRSF1A</y:NodeLabel>
          <y:Shape type="roundrectangle"/>
        </y:ShapeNode>
      </data>
    </node>
    <node id="n376">
      <data key="d6">
        <y:ShapeNode>
          <y:Geometry height="20.0" width="20.0" x="13110.82102959261" y="2698.570214332889"/>
          <y:Fill color="#CC99FF" transparent="false"/>
          <y:BorderStyle color="#000000" type="line" width="1.0"/>
          <y:NodeLabel alignment="center" autoSizePolicy="content" fontFamily="Arial Black" fontSize="13" fontStyle="plain" hasBackgroundColor="false" hasLineColor="false" height="22.33203125" modelName="internal" modelPosition="c" textColor="#000000" visible="true" width="24.94091796875" x="-2.470458984375" y="-1.166015625">OR</y:NodeLabel>
          <y:Shape type="ellipse"/>
        </y:ShapeNode>
      </data>
    </node>
    <node id="n377">
      <data key="d4"/>
      <data key="d6">
        <y:ShapeNode>
          <y:Geometry height="15.0" width="15.0" x="14871.154043373273" y="3603.9294112568905"/>
          <y:Fill color="#000000" color2="#000000" transparent="false"/>
          <y:BorderStyle color="#000000" type="line" width="1.0"/>
          <y:NodeLabel alignment="center" autoSizePolicy="content" fontFamily="Dialog" fontSize="12" fontStyle="plain" hasBackgroundColor="false" hasLineColor="false" hasText="false" height="4.0" modelName="internal" modelPosition="c" textColor="#000000" visible="true" width="4.0" x="5.5" y="5.5"/>
          <y:Shape type="diamond"/>
        </y:ShapeNode>
      </data>
    </node>
    <node id="n378">
      <data key="d4"><![CDATA[http://www.ncbi.nlm.nih.gov/gene/8567]]></data>
      <data key="d5"><![CDATA[Tumor necrosis factor alpha (TNF-alpha) is a signaling molecule that interacts with one of two 
receptors on cells targeted for apoptosis. The apoptotic signal is transduced inside these cells by 
cytoplasmic adaptor proteins. The protein encoded by this gene is a death domain-containing 
adaptor protein that interacts with the death domain of TNF-alpha receptor 1 to activate mitogen-
activated protein kinase (MAPK) and propagate the apoptotic signal. It is membrane-bound and 
expressed at a higher level in neoplastic cells than in normal cells. Several transcript variants 
encoding different isoforms have been described for this gene. [provided by RefSeq, Jul 2008]
]]></data>
      <data key="d6">
        <y:ShapeNode>
          <y:Geometry height="20.0" width="80.0" x="14425.938997201198" y="3265.1969267474033"/>
          <y:Fill color="#CCFFFF" transparent="false"/>
          <y:BorderStyle color="#000000" type="line" width="1.0"/>
          <y:NodeLabel alignment="center" autoSizePolicy="content" fontFamily="Arial Black" fontSize="13" fontStyle="plain" hasBackgroundColor="false" hasLineColor="false" height="22.33203125" modelName="internal" modelPosition="c" textColor="#000000" visible="true" width="46.60546875" x="16.697265625" y="-1.166015625">MADD</y:NodeLabel>
          <y:Shape type="roundrectangle"/>
        </y:ShapeNode>
      </data>
    </node>
    <node id="n379">
      <data key="d6">
        <y:ShapeNode>
          <y:Geometry height="30.0" width="6.0" x="14392.498983743157" y="3260.1969267474033"/>
          <y:Fill color="#000000" transparent="false"/>
          <y:BorderStyle color="#000000" type="line" width="1.0"/>
          <y:NodeLabel alignment="center" autoSizePolicy="content" borderDistance="0.0" fontFamily="Dialog" fontSize="13" fontStyle="plain" hasBackgroundColor="false" hasLineColor="false" hasText="false" height="4.0" modelName="internal" modelPosition="c" textColor="#000000" visible="true" width="4.0" x="1.0" y="13.0"/>
          <y:Shape type="rectangle"/>
        </y:ShapeNode>
      </data>
    </node>
    <node id="n380">
      <data key="d6">
        <y:ShapeNode>
          <y:Geometry height="30.0" width="6.0" x="14392.498983743157" y="3312.407975725201"/>
          <y:Fill color="#000000" transparent="false"/>
          <y:BorderStyle color="#000000" type="line" width="1.0"/>
          <y:NodeLabel alignment="center" autoSizePolicy="content" borderDistance="0.0" fontFamily="Dialog" fontSize="13" fontStyle="plain" hasBackgroundColor="false" hasLineColor="false" hasText="false" height="4.0" modelName="internal" modelPosition="c" textColor="#000000" visible="true" width="4.0" x="1.0" y="13.0"/>
          <y:Shape type="rectangle"/>
        </y:ShapeNode>
      </data>
    </node>
    <node id="n381">
      <data key="d6">
        <y:ShapeNode>
          <y:Geometry height="30.0" width="6.0" x="14392.498983743157" y="3364.619024702999"/>
          <y:Fill color="#000000" transparent="false"/>
          <y:BorderStyle color="#000000" type="line" width="1.0"/>
          <y:NodeLabel alignment="center" autoSizePolicy="content" borderDistance="0.0" fontFamily="Dialog" fontSize="13" fontStyle="plain" hasBackgroundColor="false" hasLineColor="false" hasText="false" height="4.0" modelName="internal" modelPosition="c" textColor="#000000" visible="true" width="4.0" x="1.0" y="13.0"/>
          <y:Shape type="rectangle"/>
        </y:ShapeNode>
      </data>
    </node>
    <node id="n382">
      <data key="d6">
        <y:ShapeNode>
          <y:Geometry height="30.0" width="6.0" x="14392.498983743157" y="3426.4469267474033"/>
          <y:Fill color="#000000" transparent="false"/>
          <y:BorderStyle color="#000000" type="line" width="1.0"/>
          <y:NodeLabel alignment="center" autoSizePolicy="content" borderDistance="0.0" fontFamily="Dialog" fontSize="13" fontStyle="plain" hasBackgroundColor="false" hasLineColor="false" hasText="false" height="4.0" modelName="internal" modelPosition="c" textColor="#000000" visible="true" width="4.0" x="1.0" y="13.0"/>
          <y:Shape type="rectangle"/>
        </y:ShapeNode>
      </data>
    </node>
    <node id="n383">
      <data key="d6">
        <y:ShapeNode>
          <y:Geometry height="30.0" width="6.0" x="14392.498983743157" y="3479.0411226585957"/>
          <y:Fill color="#000000" transparent="false"/>
          <y:BorderStyle color="#000000" type="line" width="1.0"/>
          <y:NodeLabel alignment="center" autoSizePolicy="content" borderDistance="0.0" fontFamily="Dialog" fontSize="13" fontStyle="plain" hasBackgroundColor="false" hasLineColor="false" hasText="false" height="4.0" modelName="internal" modelPosition="c" textColor="#000000" visible="true" width="4.0" x="1.0" y="13.0"/>
          <y:Shape type="rectangle"/>
        </y:ShapeNode>
      </data>
    </node>
    <node id="n384">
      <data key="d6">
        <y:ShapeNode>
          <y:Geometry height="30.0" width="6.0" x="10502.38322877744" y="1468.1977188026656"/>
          <y:Fill color="#000000" transparent="false"/>
          <y:BorderStyle color="#000000" type="line" width="1.0"/>
          <y:NodeLabel alignment="center" autoSizePolicy="content" borderDistance="0.0" fontFamily="Dialog" fontSize="13" fontStyle="plain" hasBackgroundColor="false" hasLineColor="false" hasText="false" height="4.0" modelName="internal" modelPosition="c" textColor="#000000" visible="true" width="4.0" x="1.0" y="13.0"/>
          <y:Shape type="rectangle"/>
        </y:ShapeNode>
      </data>
    </node>
    <node id="n385">
      <data key="d6">
        <y:ShapeNode>
          <y:Geometry height="30.0" width="6.0" x="10728.259708911362" y="2693.570214332889"/>
          <y:Fill color="#000000" transparent="false"/>
          <y:BorderStyle color="#000000" type="line" width="1.0"/>
          <y:NodeLabel alignment="center" autoSizePolicy="content" borderDistance="0.0" fontFamily="Dialog" fontSize="13" fontStyle="plain" hasBackgroundColor="false" hasLineColor="false" hasText="false" height="4.0" modelName="internal" modelPosition="c" textColor="#000000" visible="true" width="4.0" x="1.0" y="13.0"/>
          <y:Shape type="rectangle"/>
        </y:ShapeNode>
      </data>
    </node>
    <node id="n386">
      <data key="d6">
        <y:ShapeNode>
          <y:Geometry height="30.0" width="6.0" x="10798.92667759688" y="1353.7178287642898"/>
          <y:Fill color="#000000" transparent="false"/>
          <y:BorderStyle color="#000000" type="line" width="1.0"/>
          <y:NodeLabel alignment="center" autoSizePolicy="content" borderDistance="0.0" fontFamily="Dialog" fontSize="13" fontStyle="plain" hasBackgroundColor="false" hasLineColor="false" hasText="false" height="4.0" modelName="internal" modelPosition="c" textColor="#000000" visible="true" width="4.0" x="1.0" y="13.0"/>
          <y:Shape type="rectangle"/>
        </y:ShapeNode>
      </data>
    </node>
    <node id="n387">
      <data key="d6">
        <y:ShapeNode>
          <y:Geometry height="30.0" width="6.0" x="14852.654043373273" y="3349.4370749595296"/>
          <y:Fill color="#000000" transparent="false"/>
          <y:BorderStyle color="#000000" type="line" width="1.0"/>
          <y:NodeLabel alignment="center" autoSizePolicy="content" borderDistance="0.0" fontFamily="Dialog" fontSize="13" fontStyle="plain" hasBackgroundColor="false" hasLineColor="false" hasText="false" height="4.0" modelName="internal" modelPosition="c" textColor="#000000" visible="true" width="4.0" x="1.0" y="13.0"/>
          <y:Shape type="rectangle"/>
        </y:ShapeNode>
      </data>
    </node>
    <node id="n388">
      <data key="d6">
        <y:ShapeNode>
          <y:Geometry height="30.0" width="6.0" x="12462.955154372963" y="2414.1485046031285"/>
          <y:Fill color="#000000" transparent="false"/>
          <y:BorderStyle color="#000000" type="line" width="1.0"/>
          <y:NodeLabel alignment="center" autoSizePolicy="content" borderDistance="0.0" fontFamily="Dialog" fontSize="13" fontStyle="plain" hasBackgroundColor="false" hasLineColor="false" hasText="false" height="4.0" modelName="internal" modelPosition="c" textColor="#000000" visible="true" width="4.0" x="1.0" y="13.0"/>
          <y:Shape type="rectangle"/>
        </y:ShapeNode>
      </data>
    </node>
    <node id="n389">
      <data key="d6">
        <y:ShapeNode>
          <y:Geometry height="6.0" width="30.0" x="11764.326326363862" y="1181.5588675771464"/>
          <y:Fill color="#000000" transparent="false"/>
          <y:BorderStyle color="#000000" type="line" width="1.0"/>
          <y:NodeLabel alignment="center" autoSizePolicy="content" borderDistance="0.0" fontFamily="Dialog" fontSize="13" fontStyle="plain" hasBackgroundColor="false" hasLineColor="false" hasText="false" height="4.0" modelName="internal" modelPosition="c" textColor="#000000" visible="true" width="4.0" x="13.0" y="1.0"/>
          <y:Shape type="rectangle"/>
        </y:ShapeNode>
      </data>
    </node>
    <node id="n390">
      <data key="d6">
        <y:ShapeNode>
          <y:Geometry height="6.0" width="30.0" x="11645.295856511895" y="1181.5588675771464"/>
          <y:Fill color="#000000" transparent="false"/>
          <y:BorderStyle color="#000000" type="line" width="1.0"/>
          <y:NodeLabel alignment="center" autoSizePolicy="content" borderDistance="0.0" fontFamily="Dialog" fontSize="13" fontStyle="plain" hasBackgroundColor="false" hasLineColor="false" hasText="false" height="4.0" modelName="internal" modelPosition="c" textColor="#000000" visible="true" width="4.0" x="13.0" y="1.0"/>
          <y:Shape type="rectangle"/>
        </y:ShapeNode>
      </data>
    </node>
    <node id="n391">
      <data key="d6">
        <y:ShapeNode>
          <y:Geometry height="30.0" width="6.0" x="11511.273227939037" y="867.1331905294738"/>
          <y:Fill color="#000000" transparent="false"/>
          <y:BorderStyle color="#000000" type="line" width="1.0"/>
          <y:NodeLabel alignment="center" autoSizePolicy="content" borderDistance="0.0" fontFamily="Dialog" fontSize="13" fontStyle="plain" hasBackgroundColor="false" hasLineColor="false" hasText="false" height="4.0" modelName="internal" modelPosition="c" textColor="#000000" visible="true" width="4.0" x="1.0" y="13.0"/>
          <y:Shape type="rectangle"/>
        </y:ShapeNode>
      </data>
    </node>
    <node id="n392">
      <data key="d6">
        <y:ShapeNode>
          <y:Geometry height="30.0" width="6.0" x="12547.08545901476" y="1059.180819127785"/>
          <y:Fill color="#000000" transparent="false"/>
          <y:BorderStyle color="#000000" type="line" width="1.0"/>
          <y:NodeLabel alignment="center" autoSizePolicy="content" borderDistance="0.0" fontFamily="Dialog" fontSize="13" fontStyle="plain" hasBackgroundColor="false" hasLineColor="false" hasText="false" height="4.0" modelName="internal" modelPosition="c" textColor="#000000" visible="true" width="4.0" x="1.0" y="13.0"/>
          <y:Shape type="rectangle"/>
        </y:ShapeNode>
      </data>
    </node>
    <node id="n393">
      <data key="d6">
        <y:ShapeNode>
          <y:Geometry height="30.0" width="6.0" x="8469.90792404997" y="4469.908031967242"/>
          <y:Fill color="#000000" transparent="false"/>
          <y:BorderStyle color="#000000" type="line" width="1.0"/>
          <y:NodeLabel alignment="center" autoSizePolicy="content" borderDistance="0.0" fontFamily="Dialog" fontSize="13" fontStyle="plain" hasBackgroundColor="false" hasLineColor="false" hasText="false" height="4.0" modelName="internal" modelPosition="c" textColor="#000000" visible="true" width="4.0" x="1.0" y="13.0"/>
          <y:Shape type="rectangle"/>
        </y:ShapeNode>
      </data>
    </node>
    <node id="n394">
      <data key="d6">
        <y:ShapeNode>
          <y:Geometry height="30.0" width="6.0" x="8971.100920793513" y="4548.386273162334"/>
          <y:Fill color="#000000" transparent="false"/>
          <y:BorderStyle color="#000000" type="line" width="1.0"/>
          <y:NodeLabel alignment="center" autoSizePolicy="content" borderDistance="0.0" fontFamily="Dialog" fontSize="13" fontStyle="plain" hasBackgroundColor="false" hasLineColor="false" hasText="false" height="4.0" modelName="internal" modelPosition="c" textColor="#000000" visible="true" width="4.0" x="1.0" y="13.0"/>
          <y:Shape type="rectangle"/>
        </y:ShapeNode>
      </data>
    </node>
    <node id="n395">
      <data key="d6">
        <y:ShapeNode>
          <y:Geometry height="30.0" width="6.0" x="8053.466915262607" y="4720.392449660772"/>
          <y:Fill color="#000000" transparent="false"/>
          <y:BorderStyle color="#000000" type="line" width="1.0"/>
          <y:NodeLabel alignment="center" autoSizePolicy="content" borderDistance="0.0" fontFamily="Dialog" fontSize="13" fontStyle="plain" hasBackgroundColor="false" hasLineColor="false" hasText="false" height="4.0" modelName="internal" modelPosition="c" textColor="#000000" visible="true" width="4.0" x="1.0" y="13.0"/>
          <y:Shape type="rectangle"/>
        </y:ShapeNode>
      </data>
    </node>
    <node id="n396">
      <data key="d6">
        <y:ShapeNode>
          <y:Geometry height="30.0" width="6.0" x="8303.90792404997" y="4795.587972789682"/>
          <y:Fill color="#000000" transparent="false"/>
          <y:BorderStyle color="#000000" type="line" width="1.0"/>
          <y:NodeLabel alignment="center" autoSizePolicy="content" borderDistance="0.0" fontFamily="Dialog" fontSize="13" fontStyle="plain" hasBackgroundColor="false" hasLineColor="false" hasText="false" height="4.0" modelName="internal" modelPosition="c" textColor="#000000" visible="true" width="4.0" x="1.0" y="13.0"/>
          <y:Shape type="rectangle"/>
        </y:ShapeNode>
      </data>
    </node>
    <node id="n397">
      <data key="d6">
        <y:ShapeNode>
          <y:Geometry height="30.0" width="6.0" x="12462.955154372963" y="2149.9813995769255"/>
          <y:Fill color="#000000" transparent="false"/>
          <y:BorderStyle color="#000000" type="line" width="1.0"/>
          <y:NodeLabel alignment="center" autoSizePolicy="content" borderDistance="0.0" fontFamily="Dialog" fontSize="13" fontStyle="plain" hasBackgroundColor="false" hasLineColor="false" hasText="false" height="4.0" modelName="internal" modelPosition="c" textColor="#000000" visible="true" width="4.0" x="1.0" y="13.0"/>
          <y:Shape type="rectangle"/>
        </y:ShapeNode>
      </data>
    </node>
    <node id="n398">
      <data key="d6">
        <y:ShapeNode>
          <y:Geometry height="30.0" width="6.0" x="12462.955154372963" y="1781.0151785504845"/>
          <y:Fill color="#000000" transparent="false"/>
          <y:BorderStyle color="#000000" type="line" width="1.0"/>
          <y:NodeLabel alignment="center" autoSizePolicy="content" borderDistance="0.0" fontFamily="Dialog" fontSize="13" fontStyle="plain" hasBackgroundColor="false" hasLineColor="false" hasText="false" height="4.0" modelName="internal" modelPosition="c" textColor="#000000" visible="true" width="4.0" x="1.0" y="13.0"/>
          <y:Shape type="rectangle"/>
        </y:ShapeNode>
      </data>
    </node>
    <node id="n399">
      <data key="d6">
        <y:ShapeNode>
          <y:Geometry height="30.0" width="6.0" x="12883.517375358913" y="2789.120088572239"/>
          <y:Fill color="#000000" transparent="false"/>
          <y:BorderStyle color="#000000" type="line" width="1.0"/>
          <y:NodeLabel alignment="center" autoSizePolicy="content" borderDistance="0.0" fontFamily="Dialog" fontSize="13" fontStyle="plain" hasBackgroundColor="false" hasLineColor="false" hasText="false" height="4.0" modelName="internal" modelPosition="c" textColor="#000000" visible="true" width="4.0" x="1.0" y="13.0"/>
          <y:Shape type="rectangle"/>
        </y:ShapeNode>
      </data>
    </node>
    <node id="n400">
      <data key="d6">
        <y:ShapeNode>
          <y:Geometry height="30.0" width="6.0" x="13074.781238659532" y="2954.4186651480736"/>
          <y:Fill color="#000000" transparent="false"/>
          <y:BorderStyle color="#000000" type="line" width="1.0"/>
          <y:NodeLabel alignment="center" autoSizePolicy="content" borderDistance="0.0" fontFamily="Dialog" fontSize="13" fontStyle="plain" hasBackgroundColor="false" hasLineColor="false" hasText="false" height="4.0" modelName="internal" modelPosition="c" textColor="#000000" visible="true" width="4.0" x="1.0" y="13.0"/>
          <y:Shape type="rectangle"/>
        </y:ShapeNode>
      </data>
    </node>
    <node id="n401">
      <data key="d6">
        <y:ShapeNode>
          <y:Geometry height="30.0" width="6.0" x="12685.60534715715" y="2598.5738589071343"/>
          <y:Fill color="#000000" transparent="false"/>
          <y:BorderStyle color="#000000" type="line" width="1.0"/>
          <y:NodeLabel alignment="center" autoSizePolicy="content" borderDistance="0.0" fontFamily="Dialog" fontSize="13" fontStyle="plain" hasBackgroundColor="false" hasLineColor="false" hasText="false" height="4.0" modelName="internal" modelPosition="c" textColor="#000000" visible="true" width="4.0" x="1.0" y="13.0"/>
          <y:Shape type="rectangle"/>
        </y:ShapeNode>
      </data>
    </node>
    <node id="n402">
      <data key="d6">
        <y:ShapeNode>
          <y:Geometry height="30.0" width="6.0" x="11945.586604725757" y="1242.5588675771464"/>
          <y:Fill color="#000000" transparent="false"/>
          <y:BorderStyle color="#000000" type="line" width="1.0"/>
          <y:NodeLabel alignment="center" autoSizePolicy="content" borderDistance="0.0" fontFamily="Dialog" fontSize="13" fontStyle="plain" hasBackgroundColor="false" hasLineColor="false" hasText="false" height="4.0" modelName="internal" modelPosition="c" textColor="#000000" visible="true" width="4.0" x="1.0" y="13.0"/>
          <y:Shape type="rectangle"/>
        </y:ShapeNode>
      </data>
    </node>
    <node id="n403">
      <data key="d6">
        <y:ShapeNode>
          <y:Geometry height="20.0" width="20.0" x="11846.505536128157" y="796.5877148282162"/>
          <y:Fill color="#FFFFFF" transparent="false"/>
          <y:BorderStyle color="#000000" type="line" width="1.0"/>
          <y:NodeLabel alignment="center" autoSizePolicy="content" fontFamily="Arial Black" fontSize="30" fontStyle="plain" hasBackgroundColor="false" hasLineColor="false" height="46.3046875" modelName="internal" modelPosition="c" textColor="#000000" visible="true" width="12.3349609375" x="3.83251953125" y="-13.15234375">/</y:NodeLabel>
          <y:Shape type="ellipse"/>
        </y:ShapeNode>
      </data>
    </node>
    <node id="n404">
      <data key="d6">
        <y:ShapeNode>
          <y:Geometry height="30.0" width="6.0" x="11629.32632636386" y="949.8434117443886"/>
          <y:Fill color="#000000" transparent="false"/>
          <y:BorderStyle color="#000000" type="line" width="1.0"/>
          <y:NodeLabel alignment="center" autoSizePolicy="content" borderDistance="0.0" fontFamily="Dialog" fontSize="13" fontStyle="plain" hasBackgroundColor="false" hasLineColor="false" hasText="false" height="4.0" modelName="internal" modelPosition="c" textColor="#000000" visible="true" width="4.0" x="1.0" y="13.0"/>
          <y:Shape type="rectangle"/>
        </y:ShapeNode>
      </data>
    </node>
    <node id="n405">
      <data key="d6">
        <y:ShapeNode>
          <y:Geometry height="30.0" width="6.0" x="11629.32632636386" y="1000.5086187515791"/>
          <y:Fill color="#000000" transparent="false"/>
          <y:BorderStyle color="#000000" type="line" width="1.0"/>
          <y:NodeLabel alignment="center" autoSizePolicy="content" borderDistance="0.0" fontFamily="Dialog" fontSize="13" fontStyle="plain" hasBackgroundColor="false" hasLineColor="false" hasText="false" height="4.0" modelName="internal" modelPosition="c" textColor="#000000" visible="true" width="4.0" x="1.0" y="13.0"/>
          <y:Shape type="rectangle"/>
        </y:ShapeNode>
      </data>
    </node>
    <node id="n406">
      <data key="d6">
        <y:ShapeNode>
          <y:Geometry height="20.0" width="20.0" x="10693.197160730067" y="1585.1310172247802"/>
          <y:Fill color="#CC99FF" transparent="false"/>
          <y:BorderStyle color="#000000" type="line" width="1.0"/>
          <y:NodeLabel alignment="center" autoSizePolicy="content" fontFamily="Arial Black" fontSize="13" fontStyle="plain" hasBackgroundColor="false" hasLineColor="false" height="22.33203125" modelName="internal" modelPosition="c" textColor="#000000" visible="true" width="24.94091796875" x="-2.470458984375" y="-1.166015625">OR</y:NodeLabel>
          <y:Shape type="ellipse"/>
        </y:ShapeNode>
      </data>
    </node>
    <node id="n407">
      <data key="d6">
        <y:ShapeNode>
          <y:Geometry height="60.0" width="100.0" x="10462.317817837082" y="1565.1310172247802"/>
          <y:Fill color="#CC99FF" transparent="false"/>
          <y:BorderStyle color="#000000" type="line" width="1.0"/>
          <y:NodeLabel alignment="center" autoSizePolicy="node_width" fontFamily="Arial Black" fontSize="13" fontStyle="plain" hasBackgroundColor="false" hasLineColor="false" height="40.6640625" modelName="internal" modelPosition="c" textColor="#000000" visible="true" width="100.0" x="0.0" y="9.66796875">Fragmented 
DNA</y:NodeLabel>
          <y:Shape type="ellipse"/>
        </y:ShapeNode>
      </data>
    </node>
    <node id="n408">
      <data key="d4"/>
      <data key="d6">
        <y:ShapeNode>
          <y:Geometry height="20.0" width="80.0" x="11190.99372695364" y="1049.8726528291536"/>
          <y:Fill color="#CCFFFF" transparent="false"/>
          <y:BorderStyle color="#000000" type="line" width="1.0"/>
          <y:NodeLabel alignment="center" autoSizePolicy="node_width" fontFamily="Arial Black" fontSize="13" fontStyle="plain" hasBackgroundColor="false" hasLineColor="false" height="22.33203125" modelName="internal" modelPosition="c" textColor="#000000" visible="true" width="80.0" x="0.0" y="-1.166015625">tBID</y:NodeLabel>
          <y:Shape type="roundrectangle"/>
        </y:ShapeNode>
      </data>
    </node>
    <node id="n409">
      <data key="d4"/>
      <data key="d6">
        <y:ShapeNode>
          <y:Geometry height="15.0" width="15.0" x="12066.490488791946" y="1083.3628428294642"/>
          <y:Fill color="#000000" color2="#000000" transparent="false"/>
          <y:BorderStyle color="#000000" type="line" width="1.0"/>
          <y:NodeLabel alignment="center" autoSizePolicy="content" fontFamily="Dialog" fontSize="12" fontStyle="plain" hasBackgroundColor="false" hasLineColor="false" hasText="false" height="4.0" modelName="internal" modelPosition="c" textColor="#000000" visible="true" width="4.0" x="5.5" y="5.5"/>
          <y:Shape type="diamond"/>
        </y:ShapeNode>
      </data>
    </node>
    <node id="n410">
      <data key="d4"/>
      <data key="d6">
        <y:ShapeNode>
          <y:Geometry height="10.0" width="10.0" x="12033.477836995431" y="1091.814250855426"/>
          <y:Fill color="#FFFFFF" transparent="false"/>
          <y:BorderStyle color="#000000" type="line" width="1.0"/>
          <y:NodeLabel alignment="center" autoSizePolicy="content" fontFamily="Dialog" fontSize="13" fontStyle="plain" hasBackgroundColor="false" hasLineColor="false" hasText="false" height="4.0" modelName="internal" modelPosition="c" textColor="#000000" visible="true" width="4.0" x="3.0" y="3.0"/>
          <y:Shape type="ellipse"/>
        </y:ShapeNode>
      </data>
    </node>
    <node id="n411">
      <data key="d4"/>
      <data key="d6">
        <y:ShapeNode>
          <y:Geometry height="10.0" width="10.0" x="12033.477836995431" y="1068.008618751579"/>
          <y:Fill color="#FFFFFF" transparent="false"/>
          <y:BorderStyle color="#000000" type="line" width="1.0"/>
          <y:NodeLabel alignment="center" autoSizePolicy="content" fontFamily="Dialog" fontSize="13" fontStyle="plain" hasBackgroundColor="false" hasLineColor="false" hasText="false" height="4.0" modelName="internal" modelPosition="c" textColor="#000000" visible="true" width="4.0" x="3.0" y="3.0"/>
          <y:Shape type="ellipse"/>
        </y:ShapeNode>
      </data>
    </node>
    <node id="n412">
      <data key="d4"/>
      <data key="d6">
        <y:ShapeNode>
          <y:Geometry height="10.0" width="10.0" x="12033.477836995431" y="1103.7170669073494"/>
          <y:Fill color="#FFFFFF" transparent="false"/>
          <y:BorderStyle color="#000000" type="line" width="1.0"/>
          <y:NodeLabel alignment="center" autoSizePolicy="content" fontFamily="Dialog" fontSize="13" fontStyle="plain" hasBackgroundColor="false" hasLineColor="false" hasText="false" height="4.0" modelName="internal" modelPosition="c" textColor="#000000" visible="true" width="4.0" x="3.0" y="3.0"/>
          <y:Shape type="ellipse"/>
        </y:ShapeNode>
      </data>
    </node>
    <node id="n413">
      <data key="d4"/>
      <data key="d6">
        <y:ShapeNode>
          <y:Geometry height="10.0" width="10.0" x="12033.477836995431" y="1079.9114348035025"/>
          <y:Fill color="#FFFFFF" transparent="false"/>
          <y:BorderStyle color="#000000" type="line" width="1.0"/>
          <y:NodeLabel alignment="center" autoSizePolicy="content" fontFamily="Dialog" fontSize="13" fontStyle="plain" hasBackgroundColor="false" hasLineColor="false" hasText="false" height="4.0" modelName="internal" modelPosition="c" textColor="#000000" visible="true" width="4.0" x="3.0" y="3.0"/>
          <y:Shape type="ellipse"/>
        </y:ShapeNode>
      </data>
    </node>
    <node id="n414">
      <data key="d6">
        <y:ShapeNode>
          <y:Geometry height="30.0" width="6.0" x="11511.273227939037" y="792.1171385009058"/>
          <y:Fill color="#000000" transparent="false"/>
          <y:BorderStyle color="#000000" type="line" width="1.0"/>
          <y:NodeLabel alignment="center" autoSizePolicy="content" borderDistance="0.0" fontFamily="Dialog" fontSize="13" fontStyle="plain" hasBackgroundColor="false" hasLineColor="false" hasText="false" height="4.0" modelName="internal" modelPosition="c" textColor="#000000" visible="true" width="4.0" x="1.0" y="13.0"/>
          <y:Shape type="rectangle"/>
        </y:ShapeNode>
      </data>
    </node>
    <node id="n415">
      <data key="d4"/>
      <data key="d6">
        <y:ShapeNode>
          <y:Geometry height="10.0" width="10.0" x="11680.996678726626" y="877.1331905294738"/>
          <y:Fill color="#FFFFFF" transparent="false"/>
          <y:BorderStyle color="#000000" type="line" width="1.0"/>
          <y:NodeLabel alignment="center" autoSizePolicy="content" fontFamily="Dialog" fontSize="13" fontStyle="plain" hasBackgroundColor="false" hasLineColor="false" hasText="false" height="4.0" modelName="internal" modelPosition="c" textColor="#000000" visible="true" width="4.0" x="3.0" y="3.0"/>
          <y:Shape type="ellipse"/>
        </y:ShapeNode>
      </data>
    </node>
    <node id="n416">
      <data key="d4"/>
      <data key="d6">
        <y:ShapeNode>
          <y:Geometry height="15.0" width="15.0" x="11652.273227939038" y="874.6331905294738"/>
          <y:Fill color="#000000" color2="#000000" transparent="false"/>
          <y:BorderStyle color="#000000" type="line" width="1.0"/>
          <y:NodeLabel alignment="center" autoSizePolicy="content" fontFamily="Dialog" fontSize="12" fontStyle="plain" hasBackgroundColor="false" hasLineColor="false" hasText="false" height="4.0" modelName="internal" modelPosition="c" textColor="#000000" visible="true" width="4.0" x="5.5" y="5.5"/>
          <y:Shape type="diamond"/>
        </y:ShapeNode>
      </data>
    </node>
    <node id="n417">
      <data key="d6">
        <y:ShapeNode>
          <y:Geometry height="20.0" width="20.0" x="12056.221801656904" y="872.1331905294738"/>
          <y:Fill color="#FFFFFF" transparent="false"/>
          <y:BorderStyle color="#000000" type="line" width="1.0"/>
          <y:NodeLabel alignment="center" autoSizePolicy="content" fontFamily="Arial Black" fontSize="30" fontStyle="plain" hasBackgroundColor="false" hasLineColor="false" height="46.3046875" modelName="internal" modelPosition="c" textColor="#000000" visible="true" width="12.3349609375" x="3.83251953125" y="-13.15234375">/</y:NodeLabel>
          <y:Shape type="ellipse"/>
        </y:ShapeNode>
      </data>
    </node>
    <node id="n418">
      <data key="d4"/>
      <data key="d6">
        <y:ShapeNode>
          <y:Geometry height="10.0" width="10.0" x="11654.773227939038" y="814.6112502282269"/>
          <y:Fill color="#FFFFFF" transparent="false"/>
          <y:BorderStyle color="#000000" type="line" width="1.0"/>
          <y:NodeLabel alignment="center" autoSizePolicy="content" fontFamily="Dialog" fontSize="13" fontStyle="plain" hasBackgroundColor="false" hasLineColor="false" hasText="false" height="4.0" modelName="internal" modelPosition="c" textColor="#000000" visible="true" width="4.0" x="3.0" y="3.0"/>
          <y:Shape type="ellipse"/>
        </y:ShapeNode>
      </data>
    </node>
    <node id="n419">
      <data key="d4"/>
      <data key="d6">
        <y:ShapeNode>
          <y:Geometry height="40.0" width="100.0" x="11933.252138368525" y="862.1331905294738"/>
          <y:Fill color="#FFFF99" transparent="false"/>
          <y:BorderStyle color="#000000" type="line" width="1.0"/>
          <y:NodeLabel alignment="center" autoSizePolicy="node_width" fontFamily="Arial Black" fontSize="13" fontStyle="plain" hasBackgroundColor="false" hasLineColor="false" height="40.6640625" modelName="internal" modelPosition="c" textColor="#000000" visible="true" width="100.0" x="0.0" y="-0.33203125">BCL2:BAX[I]:
BAK1[I]</y:NodeLabel>
          <y:Shape type="roundrectangle"/>
        </y:ShapeNode>
      </data>
    </node>
    <node id="n420">
      <data key="d6">
        <y:ShapeNode>
          <y:Geometry height="20.0" width="20.0" x="11759.758933887793" y="872.1331905294738"/>
          <y:Fill color="#FFFF99" transparent="false"/>
          <y:BorderStyle color="#000000" type="line" width="1.0"/>
          <y:NodeLabel alignment="center" autoSizePolicy="node_width" fontFamily="Arial Black" fontSize="13" fontStyle="plain" hasBackgroundColor="false" hasLineColor="false" height="22.33203125" modelName="internal" modelPosition="c" textColor="#000000" visible="true" width="20.0" x="0.0" y="-1.166015625">B</y:NodeLabel>
          <y:Shape type="ellipse"/>
        </y:ShapeNode>
      </data>
    </node>
    <node id="n421">
      <data key="d4"/>
      <data key="d6">
        <y:ShapeNode>
          <y:Geometry height="40.0" width="100.0" x="11719.758933887793" y="786.5877148282162"/>
          <y:Fill color="#FFFF99" transparent="false"/>
          <y:BorderStyle color="#000000" type="line" width="1.0"/>
          <y:NodeLabel alignment="center" autoSizePolicy="node_width" fontFamily="Arial Black" fontSize="13" fontStyle="plain" hasBackgroundColor="false" hasLineColor="false" height="22.33203125" modelName="internal" modelPosition="c" textColor="#000000" visible="true" width="100.0" x="0.0" y="8.833984375">BCL2[I]:BAD</y:NodeLabel>
          <y:Shape type="roundrectangle"/>
        </y:ShapeNode>
      </data>
    </node>
    <node id="n422">
      <data key="d6">
        <y:ShapeNode>
          <y:Geometry height="20.0" width="20.0" x="11649.773227939038" y="796.5877148282162"/>
          <y:Fill color="#FFFF99" transparent="false"/>
          <y:BorderStyle color="#000000" type="line" width="1.0"/>
          <y:NodeLabel alignment="center" autoSizePolicy="node_width" fontFamily="Arial Black" fontSize="13" fontStyle="plain" hasBackgroundColor="false" hasLineColor="false" height="22.33203125" modelName="internal" modelPosition="c" textColor="#000000" visible="true" width="20.0" x="0.0" y="-1.166015625">B</y:NodeLabel>
          <y:Shape type="ellipse"/>
        </y:ShapeNode>
      </data>
    </node>
    <node id="n423">
      <data key="d4"/>
      <data key="d6">
        <y:ShapeNode>
          <y:Geometry height="15.0" width="15.0" x="11810.64852636893" y="957.3434117443886"/>
          <y:Fill color="#000000" color2="#000000" transparent="false"/>
          <y:BorderStyle color="#000000" type="line" width="1.0"/>
          <y:NodeLabel alignment="center" autoSizePolicy="content" fontFamily="Dialog" fontSize="12" fontStyle="plain" hasBackgroundColor="false" hasLineColor="false" hasText="false" height="4.0" modelName="internal" modelPosition="c" textColor="#000000" visible="true" width="4.0" x="5.5" y="5.5"/>
          <y:Shape type="diamond"/>
        </y:ShapeNode>
      </data>
    </node>
    <node id="n424">
      <data key="d4"/>
      <data key="d6">
        <y:ShapeNode>
          <y:Geometry height="10.0" width="10.0" x="11813.14852636893" y="932.075419400666"/>
          <y:Fill color="#FFFFFF" transparent="false"/>
          <y:BorderStyle color="#000000" type="line" width="1.0"/>
          <y:NodeLabel alignment="center" autoSizePolicy="content" fontFamily="Dialog" fontSize="13" fontStyle="plain" hasBackgroundColor="false" hasLineColor="false" hasText="false" height="4.0" modelName="internal" modelPosition="c" textColor="#000000" visible="true" width="4.0" x="3.0" y="3.0"/>
          <y:Shape type="ellipse"/>
        </y:ShapeNode>
      </data>
    </node>
    <node id="n425">
      <data key="d4"/>
      <data key="d6">
        <y:ShapeNode>
          <y:Geometry height="10.0" width="10.0" x="11843.095427944108" y="959.8434117443886"/>
          <y:Fill color="#FFFFFF" transparent="false"/>
          <y:BorderStyle color="#000000" type="line" width="1.0"/>
          <y:NodeLabel alignment="center" autoSizePolicy="content" fontFamily="Dialog" fontSize="13" fontStyle="plain" hasBackgroundColor="false" hasLineColor="false" hasText="false" height="4.0" modelName="internal" modelPosition="c" textColor="#000000" visible="true" width="4.0" x="3.0" y="3.0"/>
          <y:Shape type="ellipse"/>
        </y:ShapeNode>
      </data>
    </node>
    <node id="n426">
      <data key="d4"/>
      <data key="d6">
        <y:ShapeNode>
          <y:Geometry height="15.0" width="15.0" x="11762.258933887793" y="1008.0086187515791"/>
          <y:Fill color="#000000" color2="#000000" transparent="false"/>
          <y:BorderStyle color="#000000" type="line" width="1.0"/>
          <y:NodeLabel alignment="center" autoSizePolicy="content" fontFamily="Dialog" fontSize="12" fontStyle="plain" hasBackgroundColor="false" hasLineColor="false" hasText="false" height="4.0" modelName="internal" modelPosition="c" textColor="#000000" visible="true" width="4.0" x="5.5" y="5.5"/>
          <y:Shape type="diamond"/>
        </y:ShapeNode>
      </data>
    </node>
    <node id="n427">
      <data key="d4"/>
      <data key="d6">
        <y:ShapeNode>
          <y:Geometry height="10.0" width="10.0" x="11764.758933887793" y="985.2406264078546"/>
          <y:Fill color="#FFFFFF" transparent="false"/>
          <y:BorderStyle color="#000000" type="line" width="1.0"/>
          <y:NodeLabel alignment="center" autoSizePolicy="content" fontFamily="Dialog" fontSize="13" fontStyle="plain" hasBackgroundColor="false" hasLineColor="false" hasText="false" height="4.0" modelName="internal" modelPosition="c" textColor="#000000" visible="true" width="4.0" x="3.0" y="3.0"/>
          <y:Shape type="ellipse"/>
        </y:ShapeNode>
      </data>
    </node>
    <node id="n428">
      <data key="d4"/>
      <data key="d6">
        <y:ShapeNode>
          <y:Geometry height="10.0" width="10.0" x="11795.432932242411" y="1010.5086187515791"/>
          <y:Fill color="#FFFFFF" transparent="false"/>
          <y:BorderStyle color="#000000" type="line" width="1.0"/>
          <y:NodeLabel alignment="center" autoSizePolicy="content" fontFamily="Dialog" fontSize="13" fontStyle="plain" hasBackgroundColor="false" hasLineColor="false" hasText="false" height="4.0" modelName="internal" modelPosition="c" textColor="#000000" visible="true" width="4.0" x="3.0" y="3.0"/>
          <y:Shape type="ellipse"/>
        </y:ShapeNode>
      </data>
    </node>
    <node id="n429">
      <data key="d6">
        <y:ShapeNode>
          <y:Geometry height="20.0" width="20.0" x="12450.89567471617" y="1103.005464719743"/>
          <y:Fill color="#CC99FF" transparent="false"/>
          <y:BorderStyle color="#000000" type="line" width="1.0"/>
          <y:NodeLabel alignment="center" autoSizePolicy="content" fontFamily="Arial Black" fontSize="13" fontStyle="plain" hasBackgroundColor="false" hasLineColor="false" height="22.33203125" modelName="internal" modelPosition="c" textColor="#000000" visible="true" width="24.94091796875" x="-2.470458984375" y="-1.166015625">OR</y:NodeLabel>
          <y:Shape type="ellipse"/>
        </y:ShapeNode>
      </data>
    </node>
    <node id="n430">
      <data key="d4"/>
      <data key="d6">
        <y:ShapeNode>
          <y:Geometry height="15.0" width="15.0" x="12842.017375358913" y="2204.9813995769255"/>
          <y:Fill color="#000000" color2="#000000" transparent="false"/>
          <y:BorderStyle color="#000000" type="line" width="1.0"/>
          <y:NodeLabel alignment="center" autoSizePolicy="content" fontFamily="Dialog" fontSize="12" fontStyle="plain" hasBackgroundColor="false" hasLineColor="false" hasText="false" height="4.0" modelName="internal" modelPosition="c" textColor="#000000" visible="true" width="4.0" x="5.5" y="5.5"/>
          <y:Shape type="diamond"/>
        </y:ShapeNode>
      </data>
    </node>
    <node id="n431">
      <data key="d6">
        <y:ShapeNode>
          <y:Geometry height="20.0" width="20.0" x="12712.289923738239" y="2154.9813995769255"/>
          <y:Fill color="#BFBFBF" transparent="false"/>
          <y:BorderStyle color="#000000" type="line" width="1.0"/>
          <y:NodeLabel alignment="center" autoSizePolicy="content" fontFamily="Arial Black" fontSize="13" fontStyle="plain" hasBackgroundColor="false" hasLineColor="false" height="22.33203125" modelName="internal" modelPosition="c" textColor="#000000" visible="true" width="24.2236328125" x="-2.11181640625" y="-1.166015625">AX</y:NodeLabel>
          <y:Shape type="ellipse"/>
        </y:ShapeNode>
      </data>
    </node>
    <node id="n432">
      <data key="d4"/>
      <data key="d6">
        <y:ShapeNode>
          <y:Geometry height="10.0" width="10.0" x="12844.517375358913" y="2232.4813995769255"/>
          <y:Fill color="#FFFFFF" transparent="false"/>
          <y:BorderStyle color="#000000" type="line" width="1.0"/>
          <y:NodeLabel alignment="center" autoSizePolicy="content" fontFamily="Dialog" fontSize="13" fontStyle="plain" hasBackgroundColor="false" hasLineColor="false" hasText="false" height="4.0" modelName="internal" modelPosition="c" textColor="#000000" visible="true" width="4.0" x="3.0" y="3.0"/>
          <y:Shape type="ellipse"/>
        </y:ShapeNode>
      </data>
    </node>
    <node id="n433">
      <data key="d6">
        <y:ShapeNode>
          <y:Geometry height="20.0" width="20.0" x="12611.05744239397" y="2419.1485046031285"/>
          <y:Fill color="#FFFF99" transparent="false"/>
          <y:BorderStyle color="#000000" type="line" width="1.0"/>
          <y:NodeLabel alignment="center" autoSizePolicy="node_width" fontFamily="Arial Black" fontSize="13" fontStyle="plain" hasBackgroundColor="false" hasLineColor="false" height="22.33203125" modelName="internal" modelPosition="c" textColor="#000000" visible="true" width="20.0" x="0.0" y="-1.166015625">B</y:NodeLabel>
          <y:Shape type="ellipse"/>
        </y:ShapeNode>
      </data>
    </node>
    <node id="n434">
      <data key="d4"/>
      <data key="d6">
        <y:ShapeNode>
          <y:Geometry height="40.0" width="120.0" x="12662.289923738235" y="2409.1485046031285"/>
          <y:Fill color="#FFFF99" transparent="false"/>
          <y:BorderStyle color="#000000" type="line" width="1.0"/>
          <y:NodeLabel alignment="center" autoSizePolicy="content" fontFamily="Arial Black" fontSize="13" fontStyle="plain" hasBackgroundColor="false" hasLineColor="false" height="22.33203125" modelName="internal" modelPosition="c" textColor="#000000" visible="true" width="105.84814453125" x="7.075927734375" y="8.833984375">XIAP:CASP9[I]</y:NodeLabel>
          <y:Shape type="roundrectangle"/>
        </y:ShapeNode>
      </data>
    </node>
    <node id="n435">
      <data key="d6">
        <y:ShapeNode>
          <y:Geometry height="20.0" width="20.0" x="12803.403649548574" y="2419.1485046031285"/>
          <y:Fill color="#FFFFFF" transparent="false"/>
          <y:BorderStyle color="#000000" type="line" width="1.0"/>
          <y:NodeLabel alignment="center" autoSizePolicy="content" fontFamily="Arial Black" fontSize="30" fontStyle="plain" hasBackgroundColor="false" hasLineColor="false" height="46.3046875" modelName="internal" modelPosition="c" textColor="#000000" visible="true" width="12.3349609375" x="3.83251953125" y="-13.15234375">/</y:NodeLabel>
          <y:Shape type="ellipse"/>
        </y:ShapeNode>
      </data>
    </node>
    <node id="n436">
      <data key="d6">
        <y:ShapeNode>
          <y:Geometry height="20.0" width="20.0" x="11838.546300024042" y="1440.2437517064486"/>
          <y:Fill color="#FFFFFF" transparent="false"/>
          <y:BorderStyle color="#000000" type="line" width="1.0"/>
          <y:NodeLabel alignment="center" autoSizePolicy="content" fontFamily="Arial Black" fontSize="30" fontStyle="plain" hasBackgroundColor="false" hasLineColor="false" height="46.3046875" modelName="internal" modelPosition="c" textColor="#000000" visible="true" width="12.3349609375" x="3.83251953125" y="-13.15234375">/</y:NodeLabel>
          <y:Shape type="ellipse"/>
        </y:ShapeNode>
      </data>
    </node>
    <node id="n437">
      <data key="d6">
        <y:ShapeNode>
          <y:Geometry height="20.0" width="20.0" x="11709.811091437878" y="1440.2437517064486"/>
          <y:Fill color="#FFFFFF" transparent="false"/>
          <y:BorderStyle color="#000000" type="line" width="1.0"/>
          <y:NodeLabel alignment="center" autoSizePolicy="content" fontFamily="Arial Black" fontSize="30" fontStyle="plain" hasBackgroundColor="false" hasLineColor="false" height="46.3046875" modelName="internal" modelPosition="c" textColor="#000000" visible="true" width="12.3349609375" x="3.83251953125" y="-13.15234375">/</y:NodeLabel>
          <y:Shape type="ellipse"/>
        </y:ShapeNode>
      </data>
    </node>
    <node id="n438">
      <data key="d4"/>
      <data key="d6">
        <y:ShapeNode>
          <y:Geometry height="15.0" width="15.0" x="12601.05744239397" y="2157.4813995769255"/>
          <y:Fill color="#000000" color2="#000000" transparent="false"/>
          <y:BorderStyle color="#000000" type="line" width="1.0"/>
          <y:NodeLabel alignment="center" autoSizePolicy="content" fontFamily="Dialog" fontSize="12" fontStyle="plain" hasBackgroundColor="false" hasLineColor="false" hasText="false" height="4.0" modelName="internal" modelPosition="c" textColor="#000000" visible="true" width="4.0" x="5.5" y="5.5"/>
          <y:Shape type="diamond"/>
        </y:ShapeNode>
      </data>
    </node>
    <node id="n439">
      <data key="d4"/>
      <data key="d6">
        <y:ShapeNode>
          <y:Geometry height="10.0" width="10.0" x="12635.047845206474" y="2159.9813995769255"/>
          <y:Fill color="#FFFFFF" transparent="false"/>
          <y:BorderStyle color="#000000" type="line" width="1.0"/>
          <y:NodeLabel alignment="center" autoSizePolicy="content" fontFamily="Dialog" fontSize="13" fontStyle="plain" hasBackgroundColor="false" hasLineColor="false" hasText="false" height="4.0" modelName="internal" modelPosition="c" textColor="#000000" visible="true" width="4.0" x="3.0" y="3.0"/>
          <y:Shape type="ellipse"/>
        </y:ShapeNode>
      </data>
    </node>
    <node id="n440">
      <data key="d4"/>
      <data key="d6">
        <y:ShapeNode>
          <y:Geometry height="10.0" width="10.0" x="12616.05744239397" y="2188.176193759331"/>
          <y:Fill color="#FFFFFF" transparent="false"/>
          <y:BorderStyle color="#000000" type="line" width="1.0"/>
          <y:NodeLabel alignment="center" autoSizePolicy="content" fontFamily="Dialog" fontSize="13" fontStyle="plain" hasBackgroundColor="false" hasLineColor="false" hasText="false" height="4.0" modelName="internal" modelPosition="c" textColor="#000000" visible="true" width="4.0" x="3.0" y="3.0"/>
          <y:Shape type="ellipse"/>
        </y:ShapeNode>
      </data>
    </node>
    <node id="n441">
      <data key="d4"/>
      <data key="d6">
        <y:ShapeNode>
          <y:Geometry height="10.0" width="10.0" x="12616.05744239397" y="2131.78660539452"/>
          <y:Fill color="#FFFFFF" transparent="false"/>
          <y:BorderStyle color="#000000" type="line" width="1.0"/>
          <y:NodeLabel alignment="center" autoSizePolicy="content" fontFamily="Dialog" fontSize="13" fontStyle="plain" hasBackgroundColor="false" hasLineColor="false" hasText="false" height="4.0" modelName="internal" modelPosition="c" textColor="#000000" visible="true" width="4.0" x="3.0" y="3.0"/>
          <y:Shape type="ellipse"/>
        </y:ShapeNode>
      </data>
    </node>
    <node id="n442">
      <data key="d4"><![CDATA[http://www.ncbi.nlm.nih.gov/sites/entrez?Db=gene&Cmd=ShowDetailView&TermToSearch=207&ordinalpos=1&itool=EntrezSystem2.PEntrez.Gene.Gene_ResultsPanel.Gene_RVDocSum]]></data>
      <data key="d5"><![CDATA[The serine-threonine protein kinase encoded by the AKT1 gene is catalytically inactive in
 serum-starved primary and immortalized fibroblasts. AKT1 and the related AKT2 are activated by
 platelet-derived growth factor. The activation is rapid and specific, and it is abrogated by
 mutations in the pleckstrin homology domain of AKT1. It was shown that the activation occurs
 through phosphatidylinositol 3-kinase. In the developing nervous system AKT is a critical mediator
 of growth factor-induced neuronal survival. Survival factors can suppress apoptosis in a
 transcription-independent manner by activating the serine/threonine kinase AKT1, which then
 phosphorylates and inactivates components of the apoptotic machinery. Multiple alternatively
 spliced transcript variants have been found for this gene.
"EntrezGene"]]></data>
      <data key="d6">
        <y:ShapeNode>
          <y:Geometry height="20.0" width="80.0" x="14666.056187445996" y="2341.028574157085"/>
          <y:Fill color="#CCFFFF" transparent="false"/>
          <y:BorderStyle color="#000000" type="line" width="1.0"/>
          <y:NodeLabel alignment="center" autoSizePolicy="content" fontFamily="Arial Black" fontSize="13" fontStyle="plain" hasBackgroundColor="false" hasLineColor="false" height="22.33203125" modelName="internal" modelPosition="c" textColor="#000000" visible="true" width="43.0" x="18.5" y="-1.166015625">AKT1</y:NodeLabel>
          <y:Shape type="roundrectangle"/>
        </y:ShapeNode>
      </data>
    </node>
    <node id="n443">
      <data key="d4"/>
      <data key="d6">
        <y:ShapeNode>
          <y:Geometry height="20.0" width="80.0" x="14446.61022342084" y="2341.028574157085"/>
          <y:Fill color="#CCFFFF" transparent="false"/>
          <y:BorderStyle color="#000000" type="line" width="1.0"/>
          <y:NodeLabel alignment="center" autoSizePolicy="content" fontFamily="Arial Black" fontSize="13" fontStyle="plain" hasBackgroundColor="false" hasLineColor="false" height="22.33203125" modelName="internal" modelPosition="c" textColor="#000000" visible="true" width="62.50634765625" x="8.746826171875" y="-1.166015625">AKT1[P]</y:NodeLabel>
          <y:Shape type="roundrectangle"/>
        </y:ShapeNode>
      </data>
    </node>
    <node id="n444">
      <data key="d4"/>
      <data key="d5"><![CDATA[11254732
'PDK-1 phosphorylation of threonine 308 in the activation loop of the catalytic domain
 of Akt allows autophosphorylation of serine 473 (a hydrophobic phosphorylation site) 
in the carboxyl-terminal. These two events result in generation of a catalytically 
competent enzyme.']]></data>
      <data key="d6">
        <y:ShapeNode>
          <y:Geometry height="20.0" width="20.0" x="14586.333205433417" y="2341.028574157085"/>
          <y:Fill color="#CCFFFF" transparent="false"/>
          <y:BorderStyle color="#000000" type="line" width="1.0"/>
          <y:NodeLabel alignment="center" autoSizePolicy="content" fontFamily="Arial Black" fontSize="13" fontStyle="plain" hasBackgroundColor="false" hasLineColor="false" height="22.33203125" modelName="internal" modelPosition="c" textColor="#000000" visible="true" width="13.38818359375" x="3.305908203125" y="-1.166015625">P</y:NodeLabel>
          <y:Shape type="ellipse"/>
        </y:ShapeNode>
      </data>
    </node>
    <node id="n445">
      <data key="d6">
        <y:ShapeNode>
          <y:Geometry height="30.0" width="6.0" x="14765.190738058966" y="2336.028574157085"/>
          <y:Fill color="#000000" transparent="false"/>
          <y:BorderStyle color="#000000" type="line" width="1.0"/>
          <y:NodeLabel alignment="center" autoSizePolicy="content" borderDistance="0.0" fontFamily="Dialog" fontSize="13" fontStyle="plain" hasBackgroundColor="false" hasLineColor="false" hasText="false" height="4.0" modelName="internal" modelPosition="c" textColor="#000000" visible="true" width="4.0" x="1.0" y="13.0"/>
          <y:Shape type="rectangle"/>
        </y:ShapeNode>
      </data>
    </node>
    <node id="n446">
      <data key="d6">
        <y:ShapeNode>
          <y:Geometry height="40.0" width="120.0" x="14609.314843782016" y="1925.89024303103"/>
          <y:Fill color="#FFFF99" transparent="false"/>
          <y:BorderStyle color="#000000" type="line" width="1.0"/>
          <y:NodeLabel alignment="center" autoSizePolicy="content" fontFamily="Arial Black" fontSize="13" fontStyle="plain" hasBackgroundColor="false" hasLineColor="false" height="40.6640625" modelName="internal" modelPosition="c" textColor="#000000" visible="true" width="115.22998046875" x="2.385009765625" y="-0.33203125">PIK3R2:PIK3CA
(PI3K)</y:NodeLabel>
          <y:Shape type="roundrectangle"/>
        </y:ShapeNode>
      </data>
    </node>
    <node id="n447">
      <data key="d4"><![CDATA[http://www.ncbi.nlm.nih.gov/gene/5296]]></data>
      <data key="d5"><![CDATA[Phosphatidylinositol 3-kinase (PI3K) is a lipid kinase that phosphorylates phosphatidylinositol and
[truncated: 2,086,864 more chars]
